# Supplementary material for: Engineered dityrosine-bonding of the RSV prefusion F protein imparts stability and potency advantages
Source: Nat Commun. 2024 Mar 14;15:2202. doi: 10.1038/s41467-024-46295-8 (PMC10940300; doi:10.1038/s41467-024-46295-8)
Supplement: Supplementary file 4 — Source Data [file 41467_2024_46295_MOESM4_ESM.xlsx]

## Sheet: Figure 1
	Figure 1B
				WT	Cav1	DSCav1	DS	K75-E218	L96-Q361	V185-N428	N63-K87	T29-K465	T29-L467	E31-K465	Y53-L188	V90-I292	I64-D200	T324-N476	S362-S462	Y417-T449	T423-L456	Y286-A147	Y198-K226	Y33-V469	N88-S255	K421-N454	Mock
		Motavizumab (1:5000)		2.278	2.527	2.086	1.884	1.77	1.814	1.926	1.926	1.64	1.429	1.648	1.561	2.372	2.378	2.317	2.13	2.016	1.923	1.876	1.692	1.767	1.669	0.775	0
		D25 (1:100)		1.93	1.951	1.447	1.002	1.036	1.258	1.383	1.303	1.214	1.442	0.897	1.249	1.796	2.059	1.552	1.688	1.776	1.473	1.532	1.408	1.202	0.838	0.392	0
		AM14 (1:5000)		2.193	2.576	2.224	1.695	1.751	1.819	1.985	1.651	1.644	1.709	1.449	1.558	1.981	2.617	-0.002	2.138	2.409	2.085	1.79	1.813	1.664	1.168	0.013	0
		MPE8 (1:5000)		1.625	1.941	1.647	1.404	1.416	1.312	1.484	1.199	1.339	1.294	0.962	0.957	1.503	1.6	1.434	1.595	1.671	1.544	1.341	1.231	1.441	0.845	0.192	0
	Figure 1C
		Mota	RSV WT	CAV1	CAV1-C	DSCAV1	DSRV	DSCAV K226	D440Y	399 444	n216i217	T50L456	mut4+399-494	N163K427	Arv3	Arv30	DT-preF	k171-e222y	mut4+v185-n428	K226Y-good	v187-k427	Mock	Mock	Mock	Mock
			3.2536	3.5224	3.3675	1.6945	1.2516	1.9766	3.0251	2.3675	2.0474	0.5369	0.8343	1.6608	3.3261	3.2536	3.4645	0.4151	2.6954	3.4133	0.6004	0.3832	0.3945	0.4449	0.3802
		Mota-repeat	RSV WT	CAV1	CAV1-C	DSCAV1	DSRV	DSCAV K226	D440Y	399 444	n216i217	T50L456	mut4+399-494	N163K427	Arv3	Arv30	DT-preF	k171-e222y	mut4+v185-n428	K226Y-good	v187-k427	Mock	Mock	Mock	Mock
			3.0251	3.5894	3.4645	1.5945	0.9489	1.7821	3.1915	2.2741	2.1099	0.4955	0.8535	1.7341	3.3261	3.1915	3.1634	0.3703	2.7048	3.4133	0.5509	0.3002	0.2894	0.315	0.2768
		Mota-Avg
			RSV WT	CAV1	CAV1-C	DSCAV1	DSRV	DSCAV K226	D440Y	399 444	n216i217	T50L456	mut4+399-494	N163K427	Arv3	Arv30	DT-preF	k171-e222y	mut4+v185-n428	K226Y-good	v187-k427	Mock	Mock	Mock	Mock
			3.13935	3.5559	3.416	1.6445	1.10025	1.87935	3.1083	2.3208	2.07865	0.5162	0.8439	1.69745	3.3261	3.22255	3.31395	0.3927	2.7001	3.4133	0.57565	0.3417	0.34195	0.37995	0.3285
		AM14	RSV WT	CAV1	CAV1-C	DSCAV1	DSRV	DSCAV K226	D440Y	K399 N444	n216i217	T50L456	mut4+K399-Q494	E163K427	V185N428	V185N428-Caspase	V185N428K226-Caspase	L171-e222y	mut4+v185-n428	K226Y-good	v187-k427	Mock	Mock	Mock	Mock
			3.5231	3.8911	3.6692	1.9417	1.3827	2.6123	0.5894	1.8393	1.2825	0.4564	0.4736	0.9502	3.7661	4.3682	3.8911	0.3594	3.4651	4.0671	0.3651	0.3164	0.3345	0.3011	0.268
		AM14-repeat	RSV WT	CAV1	CAV1-C	DSCAV1	DSRV	DSCAV K226	D440Y	399 444	n216i217	T50L456	mut4+399-494	N163K427	Arv3	Arv30	DT-preF	k171-e222y	mut4+v185-n428	K226Y-good	v187-k427	Mock	Mock	Mock	Mock
			3.3268	4.0671	4.3682	1.715	0.9037	2.2576	0.6087	1.999	1.664	0.4305	0.4016	1.0628	3.6692	3.8911	3.8911	0.3465	3.289	4.0671	0.4156	0.2731	0.2784	0.2719	0.2792
		AM14-Avg							CAV1
			RSV WT	CAV1	CAV1-C	DSCAV1	DSRV	DSCAV K226	D440Y	399 444	n216i217	T50L456	mut4+399-494	N163K427	Arv3	Arv30	DT-preF	k171-e222y	mut4+v185-n428	K226Y-good	v187-k427	Mock	Mock	Mock	Mock
			3.42495	3.9791	4.0187	1.82835	1.1432	2.43495	0.59905	1.91915	1.47325	0.44345	0.4376	1.0065	3.71765	4.12965	3.8911	0.35295	3.37705	4.0671	0.39035	0.29475	0.30645	0.2865	0.2736
		Graphs	REORDERED
		Mota-Avg									Arv3	Arv30	DT-preF
			RSV WT	CAV1	DSCAV1	DSCAV1-V185N428	DSCAV K226	T50L456	E163K427	L171-e222y	V185N428	V185N428-Caspase	V185N428K226-Caspase	V187-K427	N216I217	I217Y+E218Y+K399-Q494	I217Y+E218Y+V185-N428	K226Y-good	K399 N444	D440Y	Mock	Mock	Mock	Mock
			3.13935	3.5559	1.6445	1.10025	1.87935	0.5162	1.69745	0.3927	3.3261	3.22255	3.31395	0.57565	2.07865	0.8439	2.7001	3.4133	2.3208	3.1083	0.3417	0.34195	0.37995	0.3285
		AM14-Avg																		CAV1
			RSV WT	CAV1	DSCAV1	DSCAV1-V185N428	DSCAV K226	T50L456	E163K427	L171-e222y	V185N428	V185N428-Caspase	V185N428K226-Caspase	V187-K427	N216I217	I217Y+E218Y+K399-Q494	I217Y+E218Y+V185-N428	K226Y-good	K399 N444	D440Y	Mock	Mock	Mock	Mock
			3.42495	3.9791	1.82835	1.1432	2.43495	0.44345	1.0065	0.35295	3.71765	4.12965	3.8911	0.39035	1.47325	0.4376	3.37705	4.0671	1.91915	0.59905	0.29475	0.30645	0.2865	0.2736
	Figure 1D														T0 read Average
		Fluorescence read1	RSV WT	CAV1	DSCAV1	DSCAV1-V185N428	DSCAV K226	D440Y	399 444	n216i217	T50L456	I217Y+E218Y+K399-Q494	E163K427		RSV WT	CAV1	DSCAV1	DSCAV1-V185N428	DSCAV K226	D440Y	399 444	n216i217	T50L456	I217Y+E218Y+K399-Q494	E163K427	V185N428	V185N428-Caspase	V185N428K226-Caspase	k171-e222y	I217Y+E218Y+V185-N428	K226Y	v187-k427	Mock	Mock	Mock
		Native to	337	429	399	336	383	417	474	448	79	111	361		381	440.5	449.5	397.5	398.5	402	403	468.5	82.5	94.5	393.5	502	521	443.5	92	466.5	471	334.5	515.5	662	318.5
			V185N428	V185N428-Caspase	V185N428K226-Caspase	L171-e222y	I217Y+E218Y+V185-N428	K226Y	v187-k427	Mock	Mock	Mock
			515	528	402	97	504	517	569	514	644	87
															T15 read average
															RSV WT	CAV1	DSCAV1	DSCAV1-V185N428	DSCAV K226	D440Y	399 444	n216i217	T50L456	I217Y+E218Y+K399-Q494	E163K427	V185N428	V185N428-Caspase	V185N428K226-Caspase	L171-e222y	I217Y+E218Y+V185-N428	K226Y	v187-k427	Mock	Mock	Mock
		Fluorescence read1	RSV WT	CAV1	DSCAV1	DSCAV1-V185N428	DSCAV K226	D440Y	399 444	n216i217	T50L456	I217Y+E218Y+K399-Q494	E163K427		2869.5	2938	2895	1877	2832.5	3419	3483	4935	75.5	60.5	3351.5	7143.5	7320	5569	67.5	6155	6777.5	1336	3288	3599.5	2009.5
		Native t15	3030	3382	3014	1832	3232	3503	3995	3663	64	66	2082
			V185N428	V185N428-Caspase	V185N428K226-Caspase	L171-e222y	I217Y+E218Y+V185-N428	K226Y	v187-k427	Mock	Mock	Mock			Background
			7670	7825	5507	67	6219	7380	2615	2866	3050	80			Corrected Fluor avg
															RSV WT	CAV1	DSCAV1	DSCAV1-V185N428	DSCAV K226	D440Y	399 444	n216i217	T50L456	I217Y+E218Y+K399-Q494	E163K427	V185N428	V185N428-Caspase	V185N428K226-Caspase	L171-e222y	I217Y+E218Y+V185-N428	K226Y	v187-k427	Mock	Mock	Mock
															2488.5	2497.5	2445.5	1479.5	2434	3017	3080	4466.5	-7	-34	2958	6641.5	6799	5125.5	-24.5	5688.5	6306.5	1001.5	2772.5	2937.5	1691
		Fluorescence read2	RSV WT	CAV1	DSCAV1	DSCAV1-V185N428	DSCAV K226	D440Y	399 444	n216i217	T50L456	I217Y+E218Y+K399-Q494	E163K427		Mock corrected Fluor avg
		Native	425	452	500	459	414	387	332	489	86	78	426		RSV WT	CAV1	DSCAV1	DSCAV1-V185N428	DSCAV K226	D440Y	399 444	n216i217	T50L456	I217Y+E218Y+K399-Q494	E163K427	V185N428	V185N428-Caspase	V185N428K226-Caspase	L171-e222y	I217Y+E218Y+V185-N428	K226Y	v187-k427	Mock
		To	V185N428	V185N428-Caspase	V185N428K226-Caspase	L171-e222y	I217Y+E218Y+V185-N428	K226Y	v187-k427	Mock	Mock	Mock			2488.5	2497.5	2445.5	1479.5	2434	3017	3080	4466.5	-7	-34	2958	6641.5	6799	5125.5	0	5688.5	6306.5	1001.5	2772.5
			489	514	485	87	429	425	100	517	680	550
																Mock Avg
																2467
		Fluorescence read2	RSV WT	CAV1	DSCAV1	DSCAV1-V185N428	DSCAV K226	D440Y	399 444	n216i217	T50L456	I217Y+E218Y+K399-Q494	E163K427
		Native	2709	2494	2776	1922	2433	3335	2971	6207	87	55	4621		Mock corrected Fluor avg-Negative set to 0
		T15	V185N428	V185N428-Caspase	V185N428K226-Caspase	L171-e222y	I217Y+E218Y+V185-N428	K226Y	v187-k427	Mock	Mock	Mock			RSV WT	CAV1	DSCAV1	DSCAV1-V185N428	DSCAV K226	D440Y	399 444	n216i217	T50L456	I217Y+E218Y+K399-Q494	E163K427	V185N428	V185N428-Caspase	V185N428K226-Caspase	L171-e222y	I217Y+E218Y+V185-N428	K226Y	v187-k427	Mock
			6617	6815	5631	68	6091	6175	57	3710	4149	3939			21.5	30.5	0	0	0	550	613	1999.5	0	0	491	4174.5	4332	2658.5	0	3221.5	3839.5	0	305.5
															Re-ordering in numerically increasing order for paper (1st mutation)
															RSV WT	CAV1	DSCAV1	DSCAV1-V185N428	DSCAV K226	T50L456	E163K427	L171-e222y	V185N428	V185N428-Caspase	V185N428K226-Caspase	V187-K427	N216I217	I217Y+E218Y+K399-Q494	I217Y+E218Y+V185-N428	K226Y	K399 N444	D440Y	Mock
															21.5	30.5	0	0	0	0	491	0	4174.5	4332	2658.5	0	1999.5	0	3221.5	3839.5	613	550	305.5
		Finals
		Background corrected
		Fluorescence
		Negative values set to 0
			RSV WT	CAV1	DSCAV1	DSCAV1-V185N428	DSCAV K226	T50L456	E163K427	L171-e222y	V185N428	V185N428-Caspase	V185N428K226-Caspase	V187-K427	N216I217	I217Y+E218Y+K399-Q494	I217Y+E218Y+V185-N428	K226Y-good	K399 N444	D440Y	Mock
			21.5	30.5	0	0	0	0	491	0	4174.5	4332	2658.5	0	1999.5	0	3221.5	3839.5	613	550	305.5

## Sheet: Figure 2
		Figure 2D-ELISA
		Raw														Background corrected
		Motavizumab														Motavizumab
		preFC	4.4152	4.5	4.4152	4.4152	3.5402	2.8132	2.0993	1.5821	1.2889	1.1517	1.0783	0.9544		preFC	3.46145	3.54625	3.46145	3.46145	2.58645	1.85945	1.14555	0.62835	0.33515	0.19795	0.12455
		DT-preF	4.4152	4.4152	4.4152	4.4152	3.5402	3.1142	2.1208	1.5564	1.3402	1.1888	1.0538	0.9531		DT-preF	3.46145	3.46145	3.46145	3.46145	2.58645	2.16045	1.16705	0.60265	0.38645	0.23505	0.10005
														0.95375	Background
		Raw														Background corrected
		AM14														AM14														Average of both background corrected
		preFC	4.4144	4.5	3.8124	3.0165	2.385	1.5373	1.0076	0.7113	0.6378	0.5826	0.5663	0.5459		preFC	3.8247	3.9103	3.2227	2.4268	1.7953	0.9476	0.4179	0.1216	0.0481	-0.0071	-0.0234			Final Numbers
		DT-preF	4.1134	3.373	2.4774	1.3243	0.8266	0.6115	0.5677	0.5497	0.5851	0.6243	0.6228	0.6335		DT-preF	3.5237	2.7833	1.8877	0.7346	0.2369	0.0218	-0.022	-0.04	-0.0046	0.0346	0.0331
																														Motavizumab
														0.5459	Background															preFC	3.71457	3.60647	3.17502	2.58697	1.76078	1.12503	0.709875	0.361125	0.196525	0.125025	0.088525
																														DT-preF	3.71457	3.56407	3.21457	2.61528	1.61138	1.24337	0.648575	0.333675	0.202075	0.137475	0.049125
																														AM14
																														preFC	3.90548	3.94827	3.45397	2.61848	1.66722	0.867175	0.431125	0.137675	0.059875	0.023925	0.011025
																														DT-preF	3.75497	3.38478	2.93697	1.54373	0.641575	0.270525	0.055025	0.020325	0.013975	0.034675	0.037475
		Replicate
		Raw														Background corrected
		Motavizumab														Motavizumab
		preFC	4.4798	4.1788	3.4007	2.2246	1.4472	0.9027	0.7863	0.606	0.57	0.5642	0.5646	0.5191	bckgrd	preFC	3.9677	3.6667	2.8886	1.7125	0.9351	0.3906	0.2742	0.0939	0.0579	0.0521	0.0525
		DT-preF	4.4798	4.1788	3.4798	2.2812	1.1484	0.8384	0.6422	0.5768	0.5298	0.552	0.5103	0.5051	0.5121	DT-preF	3.9677	3.6667	2.9677	1.7691	0.6363	0.3263	0.1301	0.0647	0.0177	0.0399	-0.0018
		Raw														Background corrected
		AM14														AM14
		preFC	4.4787	4.4787	4.1777	3.3026	2.0316	1.2792	0.9368	0.6462	0.5641	0.5474	0.5379	0.5016	bckgrd	preFC	3.98625	3.98625	3.68525	2.81015	1.53915	0.78675	0.44435	0.15375	0.07165	0.05495	0.04545
		DT-preF	4.4787	4.4787	4.4787	2.8453	1.5387	1.0117	0.6245	0.5731	0.525	0.5272	0.5343	0.4833	0.49245	DT-preF	3.98625	3.98625	3.98625	2.35285	1.04625	0.51925	0.13205	0.08065	0.03255	0.03475	0.04185

## Sheet: Figure 3
	Raw data has been uploaded to the PRIDE database
	Please see accession number:	PXD048897
	Peptide map is attached below:
	Crosslinked DT-preF-Crosslinked peptide ID		Crosslinked DT-preF Tryptic peptide map-replicate 1									Crosslinked DT-preF Tryptic peptide map-replicate 2
		Scan	Mass	Peptide X	Peptide Y	Link					Scan	Mass	Peptide X	Peptide Y	Link
		9436	1488.9	AVVSLSDGYSV 177-187	YRG 428-430	Y185-Y428					8817	1488.9	AVVSLSDGYSV 177-187	YRG 428-430	Y185-Y428
			Crosslinked DT-preF Tryptic peptide map-replicate 1									Crosslinked DT-preF Tryptic peptide map-replicate 2									Crosslinked DT-preF Chymotrypsin peptide map								Crosslinked DT-preF Pepsin peptide map
	Crosslinked DT-preF	Scan	Peptide	Start	Stop	MassCal	Mass Measured				Scan	Peptide	Start	Stop	MassCal	Mass Measured				Scan	Peptide	Start	Stop	MassCal	Mass Measured			Scan	Peptide	Start	Stop	MassCal	Mass Measured
		9210	QNITEEFYQSTCSAVSK	1	17	1990.9	1993.1				6232	GYLSALR	18	24	778.4	779.6				10673	NITEEFYQSTCSAVSKGYLSAL	2	23	2467.2	2467.2			4950	FYQSTCSAVSKG	7	18	1333.6	1333.8
		7763	STCSAVSKGYLSALR	10	24	1598.8	1599				6251	GYLSALR	18	24	778.4	778.4				4833	QSTCSAVSKGY	9	19	1186.5	1186.7			6742	FYQSTCSAVSKGYL	7	20	1609.7	1609.9
		6829	GYLSALR	18	24	778.4	777.6				6717	GYLSALR	18	24	778.4	778.7				9763	SAVSKGYLSALRTGW	13	27	1594.8	1594.9			5610	FYQSTCSAVSKGY	7	19	1496.7	1496.9
		6851	GYLSALR	18	24	778.4	779.4				6281	GYLSALR	18	24	778.4	779.4				5457	SAVSKGYL	13	20	823.4	825.1			5628	FYQSTCSAVSKGY	7	19	1496.7	1496.9
		7331	GYLSALR	18	24	778.4	777.3				6285	GYLSALR	18	24	778.4	778.5				5407	SAVSKGYL	13	20	823.4	823.6			6696	FYQSTCSAVSKGYL	7	20	1609.7	1610
		7380	GYLSALR	18	24	778.4	778.5				6361	GYLSALR	18	24	778.4	778.7				5430	SAVSKGYL	13	20	823.4	823.6			6657	FYQSTCSAVSKGYLSA	7	22	1767.8	1768
		6680	GYLSALR	18	24	778.4	779.4				6381	GYLSALR	18	24	778.4	779.5				4647	SAVSKGY	13	19	710.4	710.4			4955	FYQSTCSAVSKG	7	18	1333.6	1333.8
		6979	GYLSALR	18	24	778.4	777.7				6411	GYLSALR	18	24	778.4	778.5				4697	SAVSKGY	13	19	710.4	710.4			6836	FYQSTCSAVSKGYLSA	7	22	1767.8	1767.9
		6481	GYLSALR	18	24	778.4	778.5				6512	GYLSALR	18	24	778.4	778.5				4704	SAVSKGY	13	19	710.4	710.5			4732	FYQSTCS	7	13	891.3	893
		6679	GYLSALR	18	24	778.4	778.6				6563	GYLSALR	18	24	778.4	778.6				4748	SAVSKGY	13	19	710.4	710.5			4751	FYQSTCSA	7	14	962.4	960.7
		6729	GYLSALR	18	24	778.4	778.5				6301	GYLSALR	18	24	778.4	779.3				4598	SAVSKGY	13	19	710.4	709.4			5617	FYQSTCSAVSKGYLSALRTGWYTSVITIELSNIKENKCN	7	45	4488.2	4489.7
		6879	GYLSALR	18	24	778.4	778.5				6331	GYLSALR	18	24	778.4	779.5				5509	SAVSKGYL	13	20	823.4	825.5			5813	YQSTCSAVSKGYLSA	8	22	1620.7	1621
		7130	GYLSALR	18	24	778.4	778.5				6349	GYLSALR	18	24	778.4	778.5				4550	SAVSKGY	13	19	710.4	708.7			5817	YQSTCSAVSKGYL	8	20	1462.7	1462.9
		7180	GYLSALR	18	24	778.4	778.5				6461	GYLSALR	18	24	778.4	777.5				6353	SAVSKGY	13	19	710.4	710.5			4941	YQSTCSAVSKGY	8	19	1349.6	1349.7
		7281	GYLSALR	18	24	778.4	777.6				6664	GYLSALR	18	24	778.4	777.3				10877	AVSKGYLSALRT	14	25	1264.7	1264.8			4670	YQSTCSAVSKG	8	18	1186.5	1186.3
		6704	GYLSALR	18	24	778.4	778.5				4901	LSALR	20	24	558.3	557.5				6711	GYLSALR	18	24	778.4	778.6			4722	YQSTCSAVSKG	8	18	1186.5	1186.9
		6779	GYLSALR	18	24	778.4	778.5				11571	TGWYTSVITIELSNIKENK	25	43	2195.1	2195.3				7150	GYLSAL	18	23	622.3	621.8			5024	AVSKGYLSA	14	22	894.5	894.6
		6827	GYLSALR	18	24	778.4	778.5				11723	TGWYTSVITIELSNIKENK	25	43	2195.1	2195.3				7218	LSALRTGW	20	27	902.5	902.7			4972	VSKGYLSA	15	22	823.4	822.5
		6930	GYLSALR	18	24	778.4	777.8				12655	TGWYTSVITIELSNIK	25	40	1824	1824.1				4888	LSALR	20	24	558.3	557.5			4976	VSKGYLSA	15	22	823.4	823.7
		9135	ALRTGWYTSVITIELSNIKENK	22	43	2535.4	2533.6				11623	TGWYTSVITIELSNIKENK	25	43	2195.1	2195.2				7965	LSALRTGWY	20	28	1065.6	1064.9			4938	VSKGYL	15	20	665.4	666.7
		12544	TGWYTSVITIELSNIKENK	25	43	2195.1	2195.4				11677	TGWYTSVITIELSNIKENK	25	43	2195.1	2195.3				6845	SALRTGWY	21	28	952.5	952.6			8171	LRTGWYTSVIT	23	33	1295.7	1295.8
		11329	TGWYTSVITIELSNIKENK	25	43	2195.1	2195.3				11921	TGWYTSVITIELSNIKENK	25	43	2195.1	2195.3				6848	SALRTGWY	21	28	952.5	953.3			5170	LRTGW	23	27	631.3	631.6
		12139	TGWYTSVITIELSNIKENK	25	43	2195.1	2195.3				12373	TGWYTSVITIELSNIK	25	40	1824	1824				11977	TGWYTSVITIELSNIKENK	25	43	2195.1	2195.4			5175	LRTGW	23	27	631.3	632.4
		11909	TGWYTSVITIELSNIKENK	25	43	2195.1	2195.3				12421	TGWYTSVITIELSNIK	25	40	1824	1824				12692	TGWYTSVITIELSNIK	25	40	1824	1824			11673	LRTGWYTSVITIELSNIKENK	23	43	2464.3	2463.5
		12419	TGWYTSVITIELSNIK	25	40	1824	1824.1				12478	TGWYTSVITIELSNIK	25	40	1824	1824				10031	YTSVITIELSNIKEN	28	42	1722.9	1723.1			5220	LRTGW	23	27	631.3	631.6
		12476	TGWYTSVITIELSNIK	25	40	1824	1824				12316	TGWYTSVITIELSNIK	25	40	1824	1824.1				10087	YTSVITIEL	28	36	1037.6	1037.1			11951	TGWYTSVITIELSNIKENK	25	43	2195.1	2195.3
		11379	TGWYTSVITIELSNIKENK	25	43	2195.1	2195.1				11772	TGWYTSVITIELSNIKENK	25	43	2195.1	2197				10137	YTSVITIEL	28	36	1037.6	1036.9			4806	YTSVIT	28	33	682.4	682.3
		11932	TGWYTSVITIELSNIK	25	40	1824	1824.1				11821	TGWYTSVITIELSNIKENK	25	43	2195.1	2195.4				10038	YTSVITIEL	28	36	1037.6	1036.9			4861	YTSVIT	28	33	682.4	682.5
		11981	TGWYTSVITIELSNIK	25	40	1824	1824.1				11872	TGWYTSVITIELSNIKENK	25	43	2195.1	2195.4				10188	YTSVITIEL	28	36	1037.6	1036.6			4920	YTSVIT	28	33	682.4	682.3
		12010	TGWYTSVITIELSNIKENK	25	43	2195.1	2195.3				11975	TGWYTSVITIELSNIKENK	25	43	2195.1	2195.1				9705	YTSVITIEL	28	36	1037.6	1036.6			4928	YTSVIT	28	33	682.4	682.6
		12089	TGWYTSVITIELSNIKENK	25	43	2195.1	2195.2				12235	TGWYTSVITIELSNIKENK	25	43	2195.1	2195.2				9963	YTSVITIELSNIKENK	28	43	1851	1851.1			19486	YTSVIT	28	33	682.4	680.8
		12877	TGWYTSVITIELSNIK	25	40	1824	1824.3				12093	TGWYTSVITIELSNIKENK	25	43	2195.1	2195.4				9584	TSVITIELSNIK	29	40	1316.8	1316.9			4832	ITIE	32	35	474.3	474.2
		12984	TGWYTSVITIELSNIK	25	40	1824	1824				12286	TGWYTSVITIELSNIKENK	25	43	2195.1	2195.2				9291	TSVITIELSNIKEN	29	42	1559.8	1560			7181	ITIEL	32	36	587.4	587.3
		13165	TGWYTSVITIELSNIK	25	40	1824	1824				12153	TGWYTSVITIELSNIKENK	25	43	2195.1	2195.3				9102	TSVITIELSNIKENK	29	43	1687.9	1688.1			7131	ITIEL	32	36	587.4	587.1
		13347	TGWYTSVITIELSNIK	25	40	1824	1824.2				12488	TGWYTSVITIELSNIKENK	25	43	2195.1	2195.4				9248	TSVITIEL	29	36	874.5	873.7			17835	ITIE	32	35	474.3	474.3
		12524	TGWYTSVITIELSNIK	25	40	1824	1824				12544	TGWYTSVITIELSNIK	25	40	1824	1824				9335	TSVITIEL	29	36	874.5	875.5			5652	IELSNIKE	34	41	944.5	944.7
		12804	TGWYTSVITIELSNIK	25	40	1824	1824.1				12668	TGWYTSVITIELSNIKENK	25	43	2195.1	2195.1				9381	TSVITIEL	29	36	874.5	875.6			4711	IELSN	34	38	574.3	574.3
		13115	TGWYTSVITIELSNIK	25	40	1824	1824.1				16747	TGWYTSVITIELSNIKENK	25	43	2195.1	2195.2				9153	TSVITIEL	29	36	874.5	875.8			3443	IELSN	34	38	574.3	574.5
		13233	TGWYTSVITIELSNIK	25	40	1824	1824.1				12043	TGWYTSVITIELSNIKENK	25	43	2195.1	2195.3				9201	TSVITIEL	29	36	874.5	874.7			6144	IELSNI	34	39	687.4	687.6
		12060	TGWYTSVITIELSNIKENK	25	43	2195.1	2195.3				12435	TGWYTSVITIELSNIKENK	25	43	2195.1	2195.3				9297	TSVITIEL	29	36	874.5	874.8			18018	LSNIKE	36	41	702.4	702.1
		12191	TGWYTSVITIELSNIKENK	25	43	2195.1	2195.1				12533	TGWYTSVITIELSNIKENK	25	43	2195.1	2195				8818	TSVITIELSNIKENKCNGTDAK	29	50	2434.2	2435.4			11237	SNIKENKCNGTDAKVKLIKQEL	37	58	2529.4	2527.4
		12733	TGWYTSVITIELSNIK	25	40	1824	1824				13849	TGWYTSVITIELSNIKENK	25	43	2195.1	2195.6				9349	TSVITIEL	29	36	874.5	873.8			9386	LIKQELDKYKNAVTEL	53	68	1904.1	1902.4
		11959	TGWYTSVITIELSNIKENK	25	43	2195.1	2195.2				16666	TGWYTSVITIELSNIKENK	25	43	2195.1	2195.4				8890	TSVITIELSNIKENKCNGTDAKVK	29	52	2661.4	2662.6			5810	IKQELDKYKNAVTE	54	67	1677.9	1678.1
		12372	TGWYTSVITIELSNIK	25	40	1824	1824.1				12354	TGWYTSVITIELSNIKENK	25	43	2195.1	2195.2				5957	SNIKENKCNGTDAKVKL	37	53	1918	1919.1			7410	IKQELDKYKNAVTEL	54	68	1791	1791.2
		12645	TGWYTSVITIELSNIKENK	25	43	2195.1	2195.4				14622	TGWYTSVITIELSNIKENK	25	43	2195.1	2195.2				4768	SNIKENKCNGTDAKVK	37	52	1804.9	1806.1			5920	IKQELDKYKNAVTE	54	67	1677.9	1678.2
		13036	TGWYTSVITIELSNIK	25	40	1824	1824.1				11238	TGWYTSVITIELSNIKENK	25	43	2195.1	2194.7				4817	SNIKENKCNGTDAKVK	37	52	1804.9	1807			7510	IKQELDKYKNAVTEL	54	68	1791	1791.2
		12074	TGWYTSVITIELSNIK	25	40	1824	1824.1				12593	TGWYTSVITIELSNIK	25	40	1824	1824				6057	SNIKENKCNGTDAKVKL	37	53	1918	1919.1			5891	IKQELDKYKNAVTE	54	67	1677.9	1678.2
		12120	TGWYTSVITIELSNIK	25	40	1824	1824				13003	TGWYTSVITIELSNIKENK	25	43	2195.1	2195.6				5973	NIKENK	38	43	744.4	743.2			7460	IKQELDKYKNAVTEL	54	68	1791	1791.3
		12175	TGWYTSVITIELSNIK	25	40	1824	1824				14424	TGWYTSVITIELSNIKENK	25	43	2195.1	2194.9				8939	KCNGTDAKVKLIKQELDKY	43	61	2250.2	2251.4			13234	IKQELDKYKNAVTE	54	67	1677.9	1678.2
		12241	TGWYTSVITIELSNIKENK	25	43	2195.1	2195.3				17018	TGWYTSVITIELSNIKENK	25	43	2195.1	2195.5				8621	GTDAKVKLIKQELDKY	46	61	1848	1848.2			19224	IKQELDKYKNAVTE	54	67	1677.9	1678.3
		12390	TGWYTSVITIELSNIKENK	25	43	2195.1	2195.2				13559	TGWYTSVITIELSNIKENK	25	43	2195.1	2195.2				7415	VKLIKQELDKY	51	61	1375.8	1375.9			19420	IKQELDKYKNAVTE	54	67	1677.9	1678.2
		12442	TGWYTSVITIELSNIKENK	25	43	2195.1	2195				13905	TGWYTSVITIELSNIKENK	25	43	2195.1	2196.3				6809	KLIKQELDKY	52	61	1276.7	1276.9			19474	IKQELDKYKNAVTE	54	67	1677.9	1678.2
		12683	TGWYTSVITIELSNIK	25	40	1824	1824				13989	TGWYTSVITIELSNIKENK	25	43	2195.1	2196.3				6707	LIKQELDKY	53	61	1148.6	1148.6			5870	IKQELDKYKNAVTE	54	67	1677.9	1678.1
		11429	TGWYTSVITIELSNIKENK	25	43	2195.1	2195				12583	TGWYTSVITIELSNIKENK	25	43	2195.1	2192.9				6718	LIKQELDKY	53	61	1148.6	1147.9			19272	IKQELDKYKNAVTE	54	67	1677.9	1678.3
		12187	TGWYTSVITIELSNIKENK	25	43	2195.1	2196.1				13136	TGWYTSVITIELSNIKENK	25	43	2195.1	2195.5				6757	LIKQELDKY	53	61	1148.6	1148.5			5773	IKQELDKYKNAVT	54	66	1548.9	1549.1
		12593	TGWYTSVITIELSNIKENK	25	43	2195.1	2195.4				11136	TGWYTSVITIELSNIKENK	25	43	2195.1	2195.5				6807	LIKQELDKY	53	61	1148.6	1148.4			5793	IKQELDKYKNAV	54	65	1447.8	1448.1
		12803	TGWYTSVITIELSNIKENK	25	43	2195.1	2195.3				14098	TGWYTSVITIELSNIKENK	25	43	2195.1	2194.6				6712	LIKQELDKY	53	61	1148.6	1146.9			13047	IKQELDKYKNAVTE	54	67	1677.9	1678.3
		12926	TGWYTSVITIELSNIK	25	40	1824	1824.1				11082	TGWYTSVITIELSNIKENK	25	43	2195.1	2193.6				6767	LIKQELDKY	53	61	1148.6	1146.8			19520	IKQELDKYKNAVTE	54	67	1677.9	1678.2
		13790	TGWYTSVITIELSNIKENK	25	43	2195.1	2195.2				13265	TGWYTSVITIELSNIKENK	25	43	2195.1	2196.3				9900	LIKQELDKYKNAVTEL	53	68	1904.1	1904.2			19570	IKQELDKYKNAVTE	54	67	1677.9	1678.2
		12117	TGWYTSVITIELSNIKENK	25	43	2195.1	2197.2				8179	TSVITIELSNIK	29	40	1316.8	1316.8				11731	LIKQELDKYKNAVTELQLL	53	71	2258.3	2258.1			19115	IKQELDKYKNAVTE	54	67	1677.9	1678.1
		12289	TGWYTSVITIELSNIKENK	25	43	2195.1	2195.2				8388	TSVITIELSNIK	29	40	1316.8	1316.9				6809	LIKQELDKYK	53	62	1276.7	1276.9			7597	IKQELDKYKNAVTEL	54	68	1791	1791.3
		12340	TGWYTSVITIELSNIKENK	25	43	2195.1	2195.4				8487	TSVITIELSNIK	29	40	1316.8	1316.8				8119	IKQELDKYKNAVTEL	54	68	1791	1791.2			19371	IKQELDKYKNAVTE	54	67	1677.9	1678.2
		14817	TGWYTSVITIELSNIKENK	25	43	2195.1	2195.1				8732	TSVITIELSNIK	29	40	1316.8	1316.9				10627	IKQELDKYKNAVTELQLL	54	71	2145.2	2145.5			4954	IKQELDKYKN	54	63	1277.7	1277.8
		16617	TGWYTSVITIELSNIKENK	25	43	2195.1	2195.2				8783	TSVITIELSNIK	29	40	1316.8	1316.9				5438	IKQELDKY	54	61	1035.6	1035.9			7445	IKQELDKYKNAVTEL	54	68	1791	1792.2
		16676	TGWYTSVITIELSNIKENK	25	43	2195.1	2195.1				8833	TSVITIELSNIK	29	40	1316.8	1316.9				5437	IKQELDKY	54	61	1035.6	1035.7			5572	IKQELDKYKNAVTE	54	67	1677.9	1679.1
		11593	TGWYTSVITIELSNIKENK	25	43	2195.1	2195.4				8103	TSVITIELSNIKENK	29	43	1687.9	1688.1				7413	IKQELDKYKNAVTEL	54	68	1791	1791.2			7641	IKQELDKYKNAVTEL	54	68	1791	1792.3
		12693	TGWYTSVITIELSNIKENK	25	43	2195.1	2195.2				8433	TSVITIELSNIK	29	40	1316.8	1316.9				5389	IKQELDKY	54	61	1035.6	1035.8			4792	IKQEL	54	58	629.4	627.3
		13676	TGWYTSVITIELSNIKENK	25	43	2195.1	2195.3				8533	TSVITIELSNIK	29	40	1316.8	1316.9				5499	IKQELDKY	54	61	1035.6	1034.1			5972	IKQELDKYKNAVTE	54	67	1677.9	1679.1
		13915	TGWYTSVITIELSNIKENK	25	43	2195.1	2195.1				8584	TSVITIELSNIK	29	40	1316.8	1316.8				5500	IKQELDKY	54	61	1035.6	1035.7			7695	IKQELDKYKNAVTEL	54	68	1791	1792.2
		12165	TGWYTSVITIELSNIK	25	40	1824	1826.1				8636	TSVITIELSNIK	29	40	1316.8	1316.9				5390	IKQELDKY	54	61	1035.6	1033.8			5094	IKQELDKYKNA	54	64	1348.7	1347.8
		12744	TGWYTSVITIELSNIKENK	25	43	2195.1	2195.4				8684	TSVITIELSNIK	29	40	1316.8	1316.9				10029	IKQELDKYKNAVTELQLL	54	71	2145.2	2146.5			7494	IKQELDKYKNAVTEL	54	68	1791	1788.7
		13226	TGWYTSVITIELSNIKENK	25	43	2195.1	2195.3				8883	TSVITIELSNIK	29	40	1316.8	1316.8				7459	IKQELDKYKNAVTEL	54	68	1791	1792.1			5156	ELDKYKNAVTE	57	67	1308.7	1308.9
		13501	TGWYTSVITIELSNIKENK	25	43	2195.1	2195.4				8943	TSVITIELSNIK	29	40	1316.8	1316.9				7639	IKQELDKYKNAVTEL	54	68	1791	1792.2			5553	ELDKYKNAVTELQL	57	70	1662.9	1662.7
		14126	TGWYTSVITIELSNIKENK	25	43	2195.1	2195.6				8266	TSVITIELSNIK	29	40	1316.8	1316.8				8260	IKQELDKYKNAVTEL	54	68	1791	1792.2			5540	ELDKYKNAVTELQL	57	70	1662.9	1663
		16735	TGWYTSVITIELSNIKENK	25	43	2195.1	2195.2				9577	TSVITIELSNIK	29	40	1316.8	1316.8				4899	IKQEL	54	58	629.4	628.5			5600	ELDKYKNAVTELQL	57	70	1662.9	1663
		13060	TGWYTSVITIELSNIKENK	25	43	2195.1	2195.3				18798	TSVITIELSNIK	29	40	1316.8	1317.1				6447	YKNAVTEL	61	68	936.5	936			5620	DKYKNAVTEL	59	68	1179.6	1179.8
		13174	TGWYTSVITIELSNIKENK	25	43	2195.1	2195.4				18225	TSVITIELSNIK	29	40	1316.8	1316.9				6951	YKNAVTEL	61	68	936.5	934.6			4741	DKYKNAVTE	59	67	1066.5	1066.8
		13743	TGWYTSVITIELSNIKENK	25	43	2195.1	2194.7				7827	TSVITIELSNIKENK	29	43	1687.9	1688.2				10655	KNAVTELQLLMQSTPATNNRA	62	82	2299.2	2299.5			5495	KYKNAVTEL	60	68	1064.6	1064.7
		15697	TGWYTSVITIELSNIKENK	25	43	2195.1	2195.4				18056	TSVITIELSNIK	29	40	1316.8	1317.1				7281	KNAVTELQL	62	70	1014.6	1014.7			5123	KNAVTE	62	67	660.3	660.6
		17136	TGWYTSVITIELSNIKENK	25	43	2195.1	2195.4				18114	TSVITIELSNIK	29	40	1316.8	1316.9				5134	KNAVTEL	62	68	773.4	772.7			4855	VTELQL	65	70	701.4	702.5
		11912	TGWYTSVITIELSNIKENK	25	43	2195.1	2197.2				18384	TSVITIELSNIK	29	40	1316.8	1317				7291	KNAVTELQL	62	70	1014.6	1015.7			5462	LLMQSTPATNNRA	70	82	1415.7	1416
		13013	TGWYTSVITIELSNIKENK	25	43	2195.1	2195.3				18896	TSVITIELSNIK	29	40	1316.8	1317.1				8799	KNAVTELQLL	62	71	1127.7	1126.3			4834	LMQSTPATNNRA	71	82	1302.6	1302.7
		13270	TGWYTSVITIELSNIKENK	25	43	2195.1	2195.4				17916	TSVITIELSNIK	29	40	1316.8	1317.3				8839	KNAVTELQLL	62	71	1127.7	1129			4840	LMQSTPATNNRA	71	82	1302.6	1303.7
		13455	TGWYTSVITIELSNIKENK	25	43	2195.1	2195.4				18335	TSVITIELSNIK	29	40	1316.8	1317				8847	KNAVTELQLL	62	71	1127.7	1126.8			19807	LMQSTPATNNRA	71	82	1302.6	1302.9
		14076	TGWYTSVITIELSNIKENK	25	43	2195.1	2195.2				18179	TSVITIELSNIK	29	40	1316.8	1317.1				10604	KNAVTELQLLMQSTPATNNRA	62	82	2299.2	2300.4			4856	LMQSTPATNNRA	71	82	1302.6	1303.9
		14395	TGWYTSVITIELSNIKENK	25	43	2195.1	2195.1				18442	TSVITIELSNIK	29	40	1316.8	1316.7				8792	KNAVTELQLL	62	71	1127.7	1127.9			4710	MQSTPATNNRA	72	82	1189.6	1189.9
		16993	TGWYTSVITIELSNIKENK	25	43	2195.1	2195.4				18508	TSVITIELSNIK	29	40	1316.8	1317				5207	KNAVTEL	62	68	773.4	773.7			15856	TLNNAKKTNVTL	93	104	1315.7	1318.1
		13124	TGWYTSVITIELSNIKENK	25	43	2195.1	2195.3				18568	TSVITIELSNIK	29	40	1316.8	1317.4				5257	KNAVTEL	62	68	773.4	773.7			16698	TLNNAKKTNVTL	93	104	1315.7	1318
		14706	TGWYTSVITIELSNIKENK	25	43	2195.1	2195.6				18666	TSVITIELSNIK	29	40	1316.8	1317.5				10868	KNAVTELQLLMQSTPATN	62	79	1958	1959.1			17484	TLNNAKKTNVTL	93	104	1315.7	1318
		14986	TGWYTSVITIELSNIKENK	25	43	2195.1	2195.3				18846	TSVITIELSNIK	29	40	1316.8	1317.2				5267	KNAVTEL	62	68	773.4	773.8			5121	TNVTL	100	104	546.3	546.4
		15572	TGWYTSVITIELSNIKENK	25	43	2195.1	2196.2				18749	TSVITIELSNIK	29	40	1316.8	1317				11468	NAVTELQLLMQSTPATNNR	63	81	2100.1	2100.2			5182	TNVTL	100	104	546.3	546.4
		15933	TGWYTSVITIELSNIKENK	25	43	2195.1	2195.1				17989	TSVITIELSNIK	29	40	1316.8	1316.8				11424	NAVTELQLLMQSTPATNNR	63	81	2100.1	2100.4			9683	KRKRRFLGFL	107	116	1319.8	1320.1
		16527	TGWYTSVITIELSNIKENK	25	43	2195.1	2195.2				18279	TSVITIELSNIK	29	40	1316.8	1317.4				11551	NAVTELQLLMQSTPATNNR	63	81	2100.1	2101.2			14580	FLGFLLGVGSAIASGVAVSK	112	131	1892.1	1892.3
		12489	TGWYTSVITIELSNIKENK	25	43	2195.1	2196.3				8406	TSVITIELSNIK	29	40	1316.8	1315.9				11680	NAVTELQLLMQSTPATNNR	63	81	2100.1	2101			14740	FLGFLLGVGSAIASGVAVSK	112	131	1892.1	1892.2
		12854	TGWYTSVITIELSNIKENK	25	43	2195.1	2195.7				16216	TSVITIELSNIK	29	40	1316.8	1316.8				11344	NAVTELQLLMQSTPATNNR	63	81	2100.1	2101.3			14640	FLGFLLGVGSAIASGVAVSK	112	131	1892.1	1892.3
		12911	TGWYTSVITIELSNIKENK	25	43	2195.1	2195.4				16527	TSVITIELSNIK	29	40	1316.8	1317.7				11485	NAVTELQLLMQSTPATNNRA	63	82	2171.1	2172.4			14790	FLGFLLGVGSAIASGVAVSK	112	131	1892.1	1892.3
		13841	TGWYTSVITIELSNIKENK	25	43	2195.1	2197.3				8076	SVITIELSNIKENK	30	43	1586.9	1587.3				10211	AVTELQLLMQSTPATNNRA	64	82	2057.1	2057.2			14892	FLGFLLGVGSAIASGVAVSK	112	131	1892.1	1892.3
		14332	TGWYTSVITIELSNIKENK	25	43	2195.1	2194.1				8207	ELSNIK	35	40	702.4	701.3				4941	AVTEL	64	68	531.3	531.4			14690	FLGFLLGVGSAIASGVAVSK	112	131	1892.1	1892.3
		14447	TGWYTSVITIELSNIKENK	25	43	2195.1	2194.4				8429	ELSNIK	35	40	702.4	702.6				4749	LMQSTPATN	71	79	961.5	961.5			14942	FLGFLLGVGSAIASGVAVSK	112	131	1892.1	1892.4
		14607	TGWYTSVITIELSNIKENK	25	43	2195.1	2195.5				8429	ELSNIKENKCNG	35	46	1404.7	1405.8				4859	LMQSTPATNNRA	71	82	1302.6	1303.7			15055	FLGFLLGVGSAIASGVAVSK	112	131	1892.1	1892.4
		14936	TGWYTSVITIELSNIKENK	25	43	2195.1	2194.6				5582	NIKENK	38	43	744.4	743.2				4409	MQSTPATN	72	79	848.4	848.5			16798	FLGFLLGVGSAIASGVAVSK	112	131	1892.1	1892.3
		13553	TGWYTSVITIELSNIKENK	25	43	2195.1	2195				4858	KCNGTDAKVKL	43	53	1232.7	1232.7				4161	MQSTPATN	72	79	848.4	847.4			14618	FLGFLLGVGSAIASGVAVSK	112	131	1892.1	1892.3
		15627	TGWYTSVITIELSNIKENK	25	43	2195.1	2195.3				7212	TDAKVKLI	47	54	886.5	886.7				4259	MQSTPATN	72	79	848.4	849.2			17025	FLGFLLGVGSAIASGVAVSK	112	131	1892.1	1892.4
		16826	TGWYTSVITIELSNIKENK	25	43	2195.1	2195.2				7005	VKLIKQELDKYK	51	62	1503.9	1504.1				4458	MQSTPATN	72	79	848.4	848.9			17128	FLGFLLGVGSAIASGVAVSK	112	131	1892.1	1892.3
		11282	TGWYTSVITIELSNIKENK	25	43	2195.1	2195.3				6956	VKLIKQELDKYK	51	62	1503.9	1504				4698	MQSTPATNNRA	72	82	1189.6	1190.3			17247	FLGFLLGVGSAIASGVAVSK	112	131	1892.1	1892.3
		11443	TGWYTSVITIELSNIKENK	25	43	2195.1	2196.4				5222	KLIKQELD	52	59	985.6	983.7				4309	MQSTPATN	72	79	848.4	848.7			14842	FLGFLLGVGSAIASGVAVSK	112	131	1892.1	1892.2
		11542	TGWYTSVITIELSNIKENK	25	43	2195.1	2196.1				6401	LIKQELDKYK	53	62	1276.7	1276.9				4359	MQSTPATN	72	79	848.4	848.6			16466	FLGFLLGVGSAIASGVAVSK	112	131	1892.1	1892.4
		11581	TGWYTSVITIELSNIKENK	25	43	2195.1	2194.3				6452	LIKQELDKYK	53	62	1276.7	1276.9				4508	MQSTPATN	72	79	848.4	847.6			16958	FLGFLLGVGSAIASGVAVSK	112	131	1892.1	1892.3
		11619	TGWYTSVITIELSNIKENKCNGTDAK	25	50	2941.4	2942.7				5221	LIKQELDK	53	60	985.6	985.7				4050	MQSTPATN	72	79	848.4	848.4			15142	FLGFLLGVGSAIASGVAVSK	112	131	1892.1	1892.4
		12624	TGWYTSVITIELSNIK	25	40	1824	1824.2				5222	LIKQELDK	53	60	985.6	983.7				4210	MQSTPATN	72	79	848.4	847.7			14531	FLGFLLGVGSAIASGVAVSK	112	131	1892.1	1892.6
		13345	TGWYTSVITIELSNIKENK	25	43	2195.1	2195.1				5893	LIKQELDKYK	53	62	1276.7	1276.9				4112	MQSTPATN	72	79	848.4	848.2			14998	FLGFLLGVGSAIASGVAVSK	112	131	1892.1	1892.5
		13960	TGWYTSVITIELSNIKENK	25	43	2195.1	2194.3				4684	KQELDKY	55	61	922.5	921.8				4583	MQSTPATN	72	79	848.4	847.5			7253	FLGF	112	115	482.3	482.3
		14557	TGWYTSVITIELSNIKENK	25	43	2195.1	2193.4				4731	QELDKYK	56	62	922.5	922.5				4661	QSTPATNNRA	73	82	1058.5	1059.6			9833	FLGFL	112	116	595.3	595.4
		16895	TGWYTSVITIELSNIKENK	25	43	2195.1	2196.2				4783	QELDKYK	56	62	922.5	922.7				7438	ELPRFM	85	90	791.4	790.6			7200	FLLGVGSA	115	122	762.4	762.1
		11089	TGWYTSVITIELSNIKENKCNGTDAK	25	50	2941.4	2942.8				4684	QELDKYK	56	62	922.5	921.8				7450	ELPRFM	85	90	791.4	790.8			7150	FLLGVGSA	115	122	762.4	762.4
		11180	TGWYTSVITIELSNIKENKCNGTDAK	25	50	2941.4	2942.3				4925	QELDKYK	56	62	922.5	921.8				5898	TLNNAKKTNVTL	93	104	1315.7	1316.9			7180	FLLGVGSA	115	122	762.4	762.5
		11466	TGWYTSVITIELSNIKENKCNGTDAK	25	50	2941.4	2943.6				4716	QELDKYK	56	62	922.5	922.6				5958	TLNNAKKTNVTL	93	104	1315.7	1317			7252	FLLGVGSA	115	122	762.4	761.5
		11513	TGWYTSVITIELSNIKENKCNGTDAK	25	50	2941.4	2943.6				4766	QELDKYK	56	62	922.5	924.5				9929	TNVTLSKKRKRRFLGF	100	115	1950.2	1950.3			7130	FLLGVGSA	115	122	762.4	762.5
		11711	TGWYTSVITIELSNIKENKCNGTDAK	25	50	2941.4	2941.8				4812	QELDKYK	56	62	922.5	922.8				14737	FLGFLLGVGSAIASGVAVSK	112	131	1892.1	1892.3			7102	FLLGVGSA	115	122	762.4	761.7
		11734	TGWYTSVITIELSNIKENK	25	43	2195.1	2195.5				4831	QELDKYK	56	62	922.5	921.8				14937	FLGFLLGVGSAIASGVAVSK	112	131	1892.1	1892.3			7365	FLLGVGSA	115	122	762.4	760.5
		11801	TGWYTSVITIELSNIKENKCNGTDAK	25	50	2941.4	2942.9				4933	QELDKYK	56	62	922.5	921.7				15481	FLGFLLGVGSAIASGVAVSK	112	131	1892.1	1892.3			7233	FLLGVGSA	115	122	762.4	763.4
		13623	TGWYTSVITIELSNIKENK	25	43	2195.1	2196.3				8424	YKNAVTELQLL	61	71	1290.7	1290.8				15528	FLGFLLGVGSAIASGVAVSK	112	131	1892.1	1892.3			11830	LLGVGSAIASGVAVSKVL	116	133	1640	1640.3
		15107	TGWYTSVITIELSNIKENK	25	43	2195.1	2195.7				10566	YKNAVTELQLLMQSTPATNNR	61	81	2391.2	2391.4				15187	FLGFLLGVGSAIASGVAVSK	112	131	1892.1	1892.3			11786	LLGVGSAIASGVAVSKVL	116	133	1640	1640.3
		11086	TGWYTSVITIELSNIKENKCNGTDAK	25	50	2941.4	2940.4				10473	YKNAVTELQLLMQSTPATNNR	61	81	2391.2	2391.5				15694	FLGFLLGVGSAIASGVAVSK	112	131	1892.1	1892.4			13543	LLGVGSAIASGVAVSKVLHL	116	135	1890.1	1890.3
		11242	TGWYTSVITIELSNIKENKCNGTDAK	25	50	2941.4	2943.1				12606	YKNAVTELQLLMQSTPATN	61	79	2121.1	2121.1				16630	FLGFLLGVGSAIASGVAVSK	112	131	1892.1	1892.2			5452	LLGVGSA	116	122	615.4	615.4
		11292	TGWYTSVITIELSNIKENKCNGTDAKVK	25	52	3168.6	3169.4				6163	YKNAVTEL	61	68	936.5	936.6				16993	FLGFLLGVGSAIASGVAVSK	112	131	1892.1	1892.3			5432	LLGVGSA	116	122	615.4	615.4
		11332	TGWYTSVITIELSNIKENKCNGTDAKVK	25	52	3168.6	3169.4				11226	YKNAVTELQLLMQSTPATNNR	61	81	2391.2	2392.2				17190	FLGFLLGVGSAIASGVAVSK	112	131	1892.1	1892.3			5480	LLGVGSA	116	122	615.4	615.4
		11560	TGWYTSVITIELSNIKENKCNGTDAK	25	50	2941.4	2942.8				6188	YKNAVTEL	61	68	936.5	937.5				17341	FLGFLLGVGSAIASGVAVSK	112	131	1892.1	1892.3			12362	LGVGSAIASGVAVSKVLHL	117	135	1777	1777.3
		11750	TGWYTSVITIELSNIKENKCNGTDAK	25	50	2941.4	2941.3				6212	YKNAVTEL	61	68	936.5	936.5				17442	FLGFLLGVGSAIASGVAVSK	112	131	1892.1	1892.3			12057	LGVGSAIASGVAVSKVLHLEG	117	137	1963.1	1963.3
		11781	TGWYTSVITIELSNIKENK	25	43	2195.1	2195.3				9959	KNAVTELQLLMQSTPATNNR	62	81	2228.2	2229.2				14490	FLGFLLGVGSAIASGVAVSK	112	131	1892.1	1892.4			4740	LGVGSA	117	122	502.3	502.2
		14207	TGWYTSVITIELSNIKENK	25	43	2195.1	2192.9				10365	KNAVTELQLLMQSTPATNNR	62	81	2228.2	2229.5				14539	FLGFLLGVGSAIASGVAVSK	112	131	1892.1	1892.3			5464	LGVGSAIASG	117	126	830.4	830.6
		11295	WYTSVITIELSNIKENK	27	43	2037.1	2036.4				11071	NAVTELQLLMQSTPATNNR	63	81	2100.1	2100.2				14637	FLGFLLGVGSAIASGVAVSK	112	131	1892.1	1892.3			4686	LGVGSA	117	122	502.3	500.6
		9135	TSVITIELSNIKENK	29	43	1687.9	1688.1				11022	NAVTELQLLMQSTPATNNR	63	81	2100.1	2100.2				14687	FLGFLLGVGSAIASGVAVSK	112	131	1892.1	1892.3			4797	LGVGSA	117	122	502.3	502.3
		9036	SVITIELSNIKENK	30	43	1586.9	1587.3				11122	NAVTELQLLMQSTPATNNR	63	81	2100.1	2100.1				14787	FLGFLLGVGSAIASGVAVSK	112	131	1892.1	1892.2			4754	LGVGSA	117	122	502.3	502.3
		9313	SVITIELSNIK	30	40	1215.7	1215.9				11353	NAVTELQLLMQSTPATNN	63	80	1944	1944				14837	FLGFLLGVGSAIASGVAVSK	112	131	1892.1	1892.3			17327	LGVGSA	117	122	502.3	502.3
		6029	NIKENK	38	43	744.4	743.4				11092	NAVTELQLLMQSTPATNNR	63	81	2100.1	2100.4				14887	FLGFLLGVGSAIASGVAVSK	112	131	1892.1	1892.3			11257	GVGSAIASGVAVSKVLHL	118	135	1664	1664.2
		6082	NIKENK	38	43	744.4	743.4				11191	NAVTELQLLMQSTPATNNRA	63	82	2171.1	2171.1				14987	FLGFLLGVGSAIASGVAVSK	112	131	1892.1	1892.3			10812	GVGSAIASGVAVSKVLHLEG	118	137	1850	1850.3
		6133	NIKENK	38	43	744.4	743.5				11445	NAVTELQLLMQSTPATN	63	79	1829.9	1830				15037	FLGFLLGVGSAIASGVAVSK	112	131	1892.1	1892.3			10234	VGSAIASGVAVSKVLHL	119	135	1606.9	1607.1
		6331	NIKENK	38	43	744.4	743.6				11664	NAVTELQLLMQSTPATNNR	63	81	2100.1	2100.1				15090	FLGFLLGVGSAIASGVAVSK	112	131	1892.1	1892.2			4293	VGSAIA	119	124	516.3	517
		4671	IKENKCNGTDAK	39	50	1376.7	1377.8				11512	NAVTELQLLMQSTPATNNR	63	81	2100.1	2101				15238	FLGFLLGVGSAIASGVAVSK	112	131	1892.1	1892.3			4408	VGSAIA	119	124	516.3	517.1
		7719	TDAKVKLI	47	54	886.5	886.5				11839	NAVTELQLLMQSTPATNNR	63	81	2100.1	2100.9				15339	FLGFLLGVGSAIASGVAVSK	112	131	1892.1	1892.3			4807	GSAIASGVAVS	120	130	917.5	916.6
		5233	KVKLI	50	54	599.4	599.4				11915	NAVTELQLLMQSTPATNNR	63	81	2100.1	2100.9				15580	FLGFLLGVGSAIASGVAVSK	112	131	1892.1	1892.3			5464	GSAIASGVAV	120	129	830.4	830.6
		6381	KVKLIKQELD	50	59	1212.7	1212.9				11245	NAVTELQLLMQSTPATNNRA	63	82	2171.1	2171.8				15631	FLGFLLGVGSAIASGVAVSK	112	131	1892.1	1892.3			9747	SAIASGVAVSKVLHL	121	135	1450.9	1451
		7521	KVKLIKQELDKY	50	61	1503.9	1504				11713	NAVTELQLLMQSTPATNNR	63	81	2100.1	2101				15742	FLGFLLGVGSAIASGVAVSK	112	131	1892.1	1892.3			9561	SAIASGVAVSKVLHLEG	121	137	1636.9	1637
		7521	VKLIKQELDKYK	51	62	1503.9	1504				8572	NAVTELQLL	63	71	999.6	999.7				15894	FLGFLLGVGSAIASGVAVSK	112	131	1892.1	1892.3			9547	AIASGVAVSKVLHL	122	135	1363.8	1363.9
		6381	VKLIKQELDK	51	60	1212.7	1212.9				8671	NAVTELQLL	63	71	999.6	999.8				15991	FLGFLLGVGSAIASGVAVSK	112	131	1892.1	1892.3			4408	AIASGV	122	127	516.3	517.1
		7376	VKLIKQELDKYKN	51	63	1617.9	1618.2				11036	NAVTELQLLMQSTPATNNR	63	81	2100.1	2101.1				16578	FLGFLLGVGSAIASGVAVSK	112	131	1892.1	1892.3			4602	AIASGV	122	127	516.3	514.1
		5233	VKLIK	51	55	599.4	599.4				7212	NAVTELQL	63	70	886.5	886.7				16678	FLGFLLGVGSAIASGVAVSK	112	131	1892.1	1892.3			11990	IASGVAVSKVLHLEGEVNKIKSAL	123	146	2461.4	2461.6
		5260	VKLIK	51	55	599.4	599.5				8672	NAVTELQLL	63	71	999.6	1000.8				16729	FLGFLLGVGSAIASGVAVSK	112	131	1892.1	1892.3			8900	IASGVAVSKVLHL	123	135	1292.8	1293
		7185	KLIKQELDKY	52	61	1276.7	1276.8				11141	NAVTELQLLMQSTPATNNRA	63	82	2171.1	2172.1				16778	FLGFLLGVGSAIASGVAVSK	112	131	1892.1	1892.3			8421	IASGVAVSKVLHLEG	123	137	1478.8	1479
		5550	KLIKQELD	52	59	985.6	983.6				11342	NAVTELQLLMQSTPATNNRA	63	82	2171.1	2172.1				16892	FLGFLLGVGSAIASGVAVSK	112	131	1892.1	1892.3			8951	IASGVAVSKVLHL	123	135	1292.8	1293.1
		5504	KLIKQELD	52	59	985.6	984.1				11393	NAVTELQLLMQSTPATNNRA	63	82	2171.1	2172.2				16941	FLGFLLGVGSAIASGVAVSK	112	131	1892.1	1892.2			8855	IASGVAVSKVLHL	123	135	1292.8	1292.9
		5829	KLIKQELDKY	52	61	1276.7	1276.8				11461	NAVTELQLLMQSTPATNNR	63	81	2100.1	2101.2				17089	FLGFLLGVGSAIASGVAVSK	112	131	1892.1	1892.3			4602	IASGVA	123	128	516.3	514.1
		6809	KLIKQELDKY	52	61	1276.7	1276.9				7227	NAVTELQL	63	70	886.5	886.7				17551	FLGFLLGVGSAIASGVAVSK	112	131	1892.1	1892.3			4293	IASGVA	123	128	516.3	517
		6859	KLIKQELDKY	52	61	1276.7	1276.9				8621	NAVTELQLL	63	71	999.6	999.8				17822	FLGFLLGVGSAIASGVAVSK	112	131	1892.1	1892.3			4541	IASGVA	123	128	516.3	514.4
		6910	KLIKQELDKY	52	61	1276.7	1277.2				8721	NAVTELQLL	63	71	999.6	999.7				17872	FLGFLLGVGSAIASGVAVSK	112	131	1892.1	1892.4			4650	IASGVA	123	128	516.3	514.3
		7010	KLIKQELDKY	52	61	1276.7	1276.9				10685	NAVTELQLLM	63	72	1130.6	1130.9				18944	FLGFLLGVGSAIASGVAVSK	112	131	1892.1	1892.3			4974	IASGVAV	123	129	615.4	615.5
		7060	KLIKQELDKY	52	61	1276.7	1276.9				10972	NAVTELQLLMQSTPATNNR	63	81	2100.1	2101.1				14587	FLGFLLGVGSAIASGVAVSK	112	131	1892.1	1892.3			11981	IASGVAVSKVLHLEGEVNKIKSAL	123	146	2461.4	2461.5
		5829	LIKQELDKYK	53	62	1276.7	1276.8				11291	NAVTELQLLMQSTPATNNRA	63	82	2171.1	2172.1				14604	FLGFLLGVGSAIASGVAVSK	112	131	1892.1	1892.3			4408	IASGVA	123	128	516.3	517.1
		6613	LIKQELDKYK	53	62	1276.7	1276.8				11311	NAVTELQLLMQSTPATNNR	63	81	2100.1	2101.1				15138	FLGFLLGVGSAIASGVAVSK	112	131	1892.1	1892.3			4164	IASGVA	123	128	516.3	517.3
		6809	LIKQELDKYK	53	62	1276.7	1276.9				11618	NAVTELQLLMQSTPATNNR	63	81	2100.1	2101.2				15435	FLGFLLGVGSAIASGVAVSK	112	131	1892.1	1892.3			9515	IASGVAVSKVLHLEGEVN	123	140	1821	1822.2
		7010	LIKQELDKYK	53	62	1276.7	1276.9				11787	NAVTELQLLMQSTPATNN	63	80	1944	1945				16045	FLGFLLGVGSAIASGVAVSK	112	131	1892.1	1892.3			4740	ASGVAV	124	129	502.3	502.2
		6909	LIKQELDKYK	53	62	1276.7	1276.9				8571	NAVTELQLL	63	71	999.6	999.7				16092	FLGFLLGVGSAIASGVAVSK	112	131	1892.1	1892.3			4686	ASGVAV	124	129	502.3	500.6
		6910	LIKQELDKYK	53	62	1276.7	1277.2				10711	NAVTELQLLM	63	72	1130.6	1130.8				16838	FLGFLLGVGSAIASGVAVSK	112	131	1892.1	1892.3			4797	ASGVAV	124	129	502.3	502.3
		6959	LIKQELDKYK	53	62	1276.7	1276.9				11169	NAVTELQLLMQSTPATNNR	63	81	2100.1	2101.2				17041	FLGFLLGVGSAIASGVAVSK	112	131	1892.1	1892.3			11396	SGVAVSKVLHLEGEVNKIKSAL	125	146	2277.3	2277.5
		6167	LIKQELDKYK	53	62	1276.7	1276.9				11215	NAVTELQLLMQSTPATNNR	63	81	2100.1	2101.1				17139	FLGFLLGVGSAIASGVAVSK	112	131	1892.1	1892.3			7508	SGVAVSKVLHL	125	135	1108.7	1108.8
		7060	LIKQELDKYK	53	62	1276.7	1276.9				11261	NAVTELQLLMQSTPATNNR	63	81	2100.1	2101.2				17291	FLGFLLGVGSAIASGVAVSK	112	131	1892.1	1892.2			7444	SGVAVSKVLHLEG	125	137	1294.7	1294.1
		7185	LIKQELDKYK	53	62	1276.7	1276.8				11367	NAVTELQLLMQSTPATNNR	63	81	2100.1	2101.2				17388	FLGFLLGVGSAIASGVAVSK	112	131	1892.1	1892.4			10693	VAVSKVLHLEGEVNKIKSAL	127	146	2133.3	2133.6
		6476	LIKQELDKYK	53	62	1276.7	1277				11471	NAVTELQLLMQSTPATNNRA	63	82	2171.1	2172.2				17501	FLGFLLGVGSAIASGVAVSK	112	131	1892.1	1892.3			6801	VAVSKVLHLEG	127	137	1150.7	1150.9
		6859	LIKQELDKYK	53	62	1276.7	1276.9				11636	NAVTELQLLMQSTPATNNRA	63	82	2171.1	2172.4				17603	FLGFLLGVGSAIASGVAVSK	112	131	1892.1	1892.3			7395	VAVSKVLHLEGEVN	127	140	1492.8	1493
		5494	LIKQELDK	53	60	985.6	985.7				11573	NAVTELQLLMQSTPATNNRA	63	82	2171.1	2172.1				17710	FLGFLLGVGSAIASGVAVSK	112	131	1892.1	1892.3			6972	VAVSKVLHL	127	135	964.6	964.9
		5550	LIKQELDK	53	60	985.6	983.6				8773	NAVTELQLL	63	71	999.6	997.8				17762	FLGFLLGVGSAIASGVAVSK	112	131	1892.1	1892.3			6953	VAVSKVLHL	127	135	964.6	964.5
		6810	LIKQELDKYK	53	62	1276.7	1276.8				10662	NAVTELQLLM	63	72	1130.6	1130.7				17955	FLGFLLGVGSAIASGVAVSK	112	131	1892.1	1892.3			7001	VAVSKVLHL	127	135	964.6	964.4
		5504	LIKQELDK	53	60	985.6	984.1				9457	AVTELQLLMQSTPATNNR	64	81	1986	1986.2				15793	FLGFLLGVGSAIASGVAVSK	112	131	1892.1	1892.3			7103	VAVSKVLHL	127	135	964.6	964.2
		5540	LIKQELDK	53	60	985.6	985.6				9344	AVTELQLLMQSTPATNNR	64	81	1986	1986.2				15845	FLGFLLGVGSAIASGVAVSK	112	131	1892.1	1892.3			4740	VAVSK	127	131	502.3	502.2
		6882	LIKQELDKYK	53	62	1276.7	1277				9504	AVTELQLLMQSTPATNNR	64	81	1986	1986.4				15944	FLGFLLGVGSAIASGVAVSK	112	131	1892.1	1892.3			4797	VAVSK	127	131	502.3	502.3
		12814	LIKQELDKYKNAVTELQLLMQSTPATNNRA	53	82	3429.8	3431.8				9548	AVTELQLLMQSTPATNNRA	64	82	2057.1	2057.6				16529	FLGFLLGVGSAIASGVAVSK	112	131	1892.1	1892.3			7023	VAVSKVLHL	127	135	964.6	962.4
		7111	LIKQELDKYK	53	62	1276.7	1277.8				9287	AVTELQLLMQSTPATNNR	64	81	1986	1986.2				17239	FLGFLLGVGSAIASGVAVSK	112	131	1892.1	1892.2			7050	VAVSKVLHL	127	135	964.6	964.1
		4989	QELDKYK	56	62	922.5	922.7				9332	AVTELQLLMQSTPATNNR	64	81	1986	1986.2				17650	FLGFLLGVGSAIASGVAVSK	112	131	1892.1	1892.3			4686	VAVSK	127	131	502.3	500.6
		4981	QELDKYK	56	62	922.5	922.8				9407	AVTELQLLMQSTPATNNR	64	81	1986	1986.1				18625	FLGFLLGVGSAIASGVAVSK	112	131	1892.1	1892.3			4754	VAVSK	127	131	502.3	502.3
		4999	QELDKYK	56	62	922.5	922.6				9292	AVTELQLLMQSTPATNNR	64	81	1986	1987.9				15288	FLGFLLGVGSAIASGVAVSK	112	131	1892.1	1892.3			5990	AVSKVLHL	128	135	865.5	865.7
		11385	YKNAVTELQLLMQSTPATNN	61	80	2235.1	2235.3				9542	AVTELQLLMQSTPATNNR	64	81	1986	1987.1				11943	FLGFLL	112	117	708.4	708.5			4797	AVSKV	128	132	502.3	502.3
		11252	YKNAVTELQLLMQSTPATNNRA	61	82	2462.3	2463.4				9986	AVTELQLLMQSTPATN	64	79	1715.9	1716.6				14040	GFLLGVGSAIASGVAVSKVL	114	133	1844.1	1844.3			4740	AVSKV	128	132	502.3	502.2
		11269	YKNAVTELQLLMQSTPATNNR	61	81	2391.2	2392.4				4858	LMQSTPATNNR	71	81	1231.6	1232.7				14111	GFLLGVGSAIASGVAVSKVL	114	133	1844.1	1844.4			9741	VSKVLHLEGEVNKIKSAL	129	146	1963.1	1963.5
		11324	YKNAVTELQLLMQSTPATNNR	61	81	2391.2	2392.3				19546	LMQST	71	75	578.3	578.3				11613	LLGVGSAIASGVAVSKVL	116	133	1640	1640.2			5677	VSKVLHL	129	135	794.5	794.7
		11405	YKNAVTELQLLMQSTPATNNR	61	81	2391.2	2392.4				4435	LMQST	71	75	578.3	578.2				11227	LLGVGSAIASGVAVSKVL	116	133	1640	1640.3			5720	VSKVLHL	129	135	794.5	794.7
		11580	YKNAVTELQLLMQSTPATNNR	61	81	2391.2	2392.4				19379	LMQST	71	75	578.3	578.4				11308	LLGVGSAIASGVAVSKVL	116	133	1640	1640			5542	VSKVLHLEG	129	137	980.6	980.7
		11694	YKNAVTELQLLMQSTPATNNRA	61	82	2462.3	2463.4				19489	LMQST	71	75	578.3	578.4				11560	LLGVGSAIASGVAVSKVL	116	133	1640	1640.2			5733	VSKVLHL	129	135	794.5	794.7
		11219	YKNAVTELQLLMQSTPATNNR	61	81	2391.2	2392.4				4008	LMQST	71	75	578.3	578.5				11968	LLGVGSAIASGVAVSKVL	116	133	1640	1640.2			5550	VSKVLHLEG	129	137	980.6	979.9
		11300	YKNAVTELQLLMQSTPATNNRA	61	82	2462.3	2464.1				4333	LMQST	71	75	578.3	578.4				11278	LLGVGSAIASGVAVSKVL	116	133	1640	1640.2			5661	VSKVLHL	129	135	794.5	794.8
		11633	YKNAVTELQLLMQSTPATNNR	61	81	2391.2	2392.3				4383	LMQST	71	75	578.3	578.4				11512	LLGVGSAIASGVAVSKVL	116	133	1640	1640.2			5662	VSKVLHL	129	135	794.5	794.7
		11754	YKNAVTELQLLMQSTPATNN	61	80	2235.1	2236.2				5087	LMQST	71	75	578.3	578.5				11868	LLGVGSAIASGVAVSKVL	116	133	1640	1640.2			5711	VSKVLHL	129	135	794.5	794.8
		11409	NAVTELQLLMQSTPATNNR	63	81	2100.1	2100.2				5105	LMQST	71	75	578.3	578.5				13004	LLGVGSAIASGVAVSKVL	116	133	1640	1640.3			5760	VSKVLHL	129	135	794.5	794
		11766	NAVTELQLLMQSTPATN	63	79	1829.9	1830				4689	MQSTPATNNRA	72	82	1189.6	1190.7				8659	LLGVGSAIASGVAVSK	116	131	1427.8	1427.9			5770	VSKVLHL	129	135	794.5	794.8
		10274	NAVTELQLLMQSTPATNNR	63	81	2100.1	2100.1				4642	MQSTPATNNR	72	81	1118.5	1118.7				11768	LLGVGSAIASGVAVSKVL	116	133	1640	1640.3			5907	VSKVLHLEGEVN	129	140	1322.7	1323.1
		11349	NAVTELQLLMQSTPATNNR	63	81	2100.1	2100.1				4691	MQSTPATNNR	72	81	1118.5	1118.6				12169	LLGVGSAIASGVAVSKVL	116	133	1640	1640.2			9270	KVLHLEGEVNKIKSAL	131	146	1777	1777.3
		11539	NAVTELQLLMQSTPATNNRA	63	82	2171.1	2171.2				4736	MQSTPATNNRA	72	82	1189.6	1189.8				12220	LLGVGSAIASGVAVSKVL	116	133	1640	1640.2			9785	VLHLEGEVNKIKSAL	132	146	1649	1649.1
		11359	NAVTELQLLMQSTPATNNR	63	81	2100.1	2100.5				4848	KTNVTLSK	99	106	889.5	889.7				12332	LLGVGSAIASGVAVSKVL	116	133	1640	1640.2			9136	LHLEGEVNKIKSAL	133	146	1549.9	1550.1
		11489	NAVTELQLLMQSTPATNNRA	63	82	2171.1	2171.2				4836	TNVTLSK	100	106	761.4	761.6				12478	LLGVGSAIASGVAVSKVL	116	133	1640	1640.2			9184	LHLEGEVNKIKSAL	133	146	1549.9	1550.1
		11680	NAVTELQLLMQSTPATNN	63	80	1944	1944				4775	TNVTLSK	100	106	761.4	761.5				13534	LLGVGSAIASGVAVSKVL	116	133	1640	1640.2			9232	LHLEGEVNKIKSAL	133	146	1549.9	1550.1
		11740	NAVTELQLLMQSTPATNNRA	63	82	2171.1	2171.2				14601	FLGFLLGVGSAIASGVAVSK	112	131	1892.1	1892.2				13604	LLGVGSAIASGVAVSKVL	116	133	1640	1640.2			7380	HLEGEVNKIKSAL	134	146	1436.8	1435.8
		11590	NAVTELQLLMQSTPATNNRA	63	82	2171.1	2172.1				14801	FLGFLLGVGSAIASGVAVSK	112	131	1892.1	1892.2				11817	LLGVGSAIASGVAVSKVL	116	133	1640	1640.2			7112	LEGEVNKIKSAL	135	146	1299.7	1300
		10521	NAVTELQLLMQSTPATNNR	63	81	2100.1	2100.4				15101	FLGFLLGVGSAIASGVAVSK	112	131	1892.1	1892.1				11917	LLGVGSAIASGVAVSKVL	116	133	1640	1640.1			7400	LEGEVNKIKSAL	135	146	1299.7	1299.2
		11830	NAVTELQLLMQSTPATNNR	63	81	2100.1	2100.2				15841	FLGFLLGVGSAIASGVAVSK	112	131	1892.1	1892.2				12068	LLGVGSAIASGVAVSKVL	116	133	1640	1640.1			6170	EGEVNKIKSAL	136	146	1186.7	1187.2
		11942	NAVTELQLLMQSTPATNNR	63	81	2100.1	2100.1				16994	FLGFLLGVGSAIASGVAVSK	112	131	1892.1	1892.2				12282	LLGVGSAIASGVAVSKVL	116	133	1640	1640.2			6216	EGEVNKIKSAL	136	146	1186.7	1185.8
		10763	NAVTELQLLMQSTPATNNR	63	81	2100.1	2100.2				14409	FLGFLLGVGSAIASGVAVSK	112	131	1892.1	1892.2				12381	LLGVGSAIASGVAVSKVL	116	133	1640	1640.1			6270	EGEVNKIKSAL	136	146	1186.7	1187.2
		11294	NAVTELQLLMQSTPATNNR	63	81	2100.1	2101				14501	FLGFLLGVGSAIASGVAVSK	112	131	1892.1	1892.2				12432	LLGVGSAIASGVAVSKVL	116	133	1640	1640.2			6120	EGEVNKIKSAL	136	146	1186.7	1187
		11679	NAVTELQLLMQSTPATNNR	63	81	2100.1	2100.8				14551	FLGFLLGVGSAIASGVAVSK	112	131	1892.1	1892.2				12832	LLGVGSAIASGVAVSKVL	116	133	1640	1640.3			6220	EGEVNKIKSAL	136	146	1186.7	1187.1
		11752	NAVTELQLLMQSTPATNN	63	80	1944	1944				14701	FLGFLLGVGSAIASGVAVSK	112	131	1892.1	1892.2				13064	LLGVGSAIASGVAVSKVL	116	133	1640	1640.3			6321	EGEVNKIKSAL	136	146	1186.7	1186.9
		11990	NAVTELQLLMQSTPATNNR	63	81	2100.1	2100.1				14751	FLGFLLGVGSAIASGVAVSK	112	131	1892.1	1892.2				13179	LLGVGSAIASGVAVSKVL	116	133	1640	1640.2			6137	EGEVNKIKSAL	136	146	1186.7	1187.4
		12193	NAVTELQLLMQSTPATNNR	63	81	2100.1	2100.3				14852	FLGFLLGVGSAIASGVAVSK	112	131	1892.1	1892.2				13231	LLGVGSAIASGVAVSKVL	116	133	1640	1640.1			6181	EGEVNKIKSAL	136	146	1186.7	1187.4
		12406	NAVTELQLLMQSTPATNNR	63	81	2100.1	2100.3				14951	FLGFLLGVGSAIASGVAVSK	112	131	1892.1	1892.1				14255	LLGVGSAIASGVAVSKVL	116	133	1640	1640.2			6234	EGEVNKIKSAL	136	146	1186.7	1185.4
		13763	NAVTELQLLMQSTPATNNR	63	81	2100.1	2100.1				15001	FLGFLLGVGSAIASGVAVSK	112	131	1892.1	1892.2				8579	LLGVGSAIASGV	116	127	1042.6	1042.8			7400	EGEVNKIKSALL	136	147	1299.7	1299.2
		14535	NAVTELQLLMQSTPATNNR	63	81	2100.1	2100.3				15051	FLGFLLGVGSAIASGVAVSK	112	131	1892.1	1892.2				12018	LLGVGSAIASGVAVSKVL	116	133	1640	1640.2			19405	EGEVNKIKSAL	136	146	1186.7	1186.7
		16795	NAVTELQLLMQSTPATNNR	63	81	2100.1	2100.3				15291	FLGFLLGVGSAIASGVAVSK	112	131	1892.1	1892.1				12119	LLGVGSAIASGVAVSKVL	116	133	1640	1640.2			6131	EGEVNKIKSAL	136	146	1186.7	1187.6
		10707	NAVTELQLLMQSTPATNNR	63	81	2100.1	2100.3				15491	FLGFLLGVGSAIASGVAVSK	112	131	1892.1	1892.1				12740	LLGVGSAIASGVAVSKVL	116	133	1640	1640.3			12935	EGEVNKIKSAL	136	146	1186.7	1186.9
		10816	NAVTELQLLMQSTPATNNR	63	81	2100.1	2100.2				15691	FLGFLLGVGSAIASGVAVSK	112	131	1892.1	1892.2				13403	LLGVGSAIASGVAVSKVL	116	133	1640	1640.2			18048	EGEVNKIKSAL	136	146	1186.7	1187.3
		11431	NAVTELQLLMQSTPATNNR	63	81	2100.1	2101.8				15992	FLGFLLGVGSAIASGVAVSK	112	131	1892.1	1892.2				13723	LLGVGSAIASGVAVSKVL	116	133	1640	1640.2			18505	EGEVNKIKSAL	136	146	1186.7	1187.2
		12040	NAVTELQLLMQSTPATNNR	63	81	2100.1	2100.4				16141	FLGFLLGVGSAIASGVAVSK	112	131	1892.1	1892.2				14183	LLGVGSAIASGVAVSKVL	116	133	1640	1640			7046	EGEVNKIKSAL	136	146	1186.7	1186.4
		13634	NAVTELQLLMQSTPATNNR	63	81	2100.1	2100.4				16245	FLGFLLGVGSAIASGVAVSK	112	131	1892.1	1892.2				14313	LLGVGSAIASGVAVSKVL	116	133	1640	1640.1			18787	EGEVNKIKSAL	136	146	1186.7	1187.1
		15056	NAVTELQLLMQSTPATNNR	63	81	2100.1	2100.2				16541	FLGFLLGVGSAIASGVAVSK	112	131	1892.1	1892.2				13354	LLGVGSAIASGVAVSKVL	116	133	1640	1640.2			18854	EGEVNKIKSAL	136	146	1186.7	1187
		16557	NAVTELQLLMQSTPATNNR	63	81	2100.1	2100.3				16644	FLGFLLGVGSAIASGVAVSK	112	131	1892.1	1892.2				13775	LLGVGSAIASGVAVSKVL	116	133	1640	1640.2			19296	EGEVNKIKSAL	136	146	1186.7	1187
		16843	NAVTELQLLMQSTPATNNR	63	81	2100.1	2100.1				16692	FLGFLLGVGSAIASGVAVSK	112	131	1892.1	1892.2				13111	LLGVGSAIASGVAVSKVLHLEGEVN	116	140	2418.3	2418.6			12984	EGEVNKIKSAL	136	146	1186.7	1187.2
		11439	NAVTELQLLMQSTPATNNRA	63	82	2171.1	2172.1				16743	FLGFLLGVGSAIASGVAVSK	112	131	1892.1	1892.2				13484	LLGVGSAIASGVAVSKVL	116	133	1640	1640.1			19566	EGEVNKIKSAL	136	146	1186.7	1186
		11632	NAVTELQLLMQSTPATNN	63	80	1944	1944.1				16842	FLGFLLGVGSAIASGVAVSK	112	131	1892.1	1892.2				15317	LLGVGSAIASGVAVSKVLHLEGEVNKIKSALL	116	147	3171.9	3172.8			19516	EGEVNKIKSAL	136	146	1186.7	1185.9
		11790	NAVTELQLLMQSTPATNNRA	63	82	2171.1	2171.6				16892	FLGFLLGVGSAIASGVAVSK	112	131	1892.1	1892.2				7065	LLGVGSAIAS	116	125	886.5	884.7			8804	EGEVNKIKSALL	136	147	1299.7	1301
		13147	NAVTELQLLMQSTPATNNR	63	81	2100.1	2100.3				16941	FLGFLLGVGSAIASGVAVSK	112	131	1892.1	1892.2				7354	LLGVGSAIA	116	124	799.5	797.5			5274	EGEVNKIK	136	143	915.5	916.5
		13687	NAVTELQLLMQSTPATNNR	63	81	2100.1	2101.2				17291	FLGFLLGVGSAIASGVAVSK	112	131	1892.1	1892.2				11454	LLGVGSAIASGVAVSKVL	116	133	1640	1641.3			6464	EGEVNKIKSAL	136	146	1186.7	1187.9
		13907	NAVTELQLLMQSTPATNNR	63	81	2100.1	2100.6				17442	FLGFLLGVGSAIASGVAVSK	112	131	1892.1	1892.2				12527	LLGVGSAIASGVAVSKVL	116	133	1640	1639.9			5904	GEVNKIKSAL	137	146	1057.6	1057.9
		16655	NAVTELQLLMQSTPATNNR	63	81	2100.1	2100.1				17741	FLGFLLGVGSAIASGVAVSK	112	131	1892.1	1892.2				9749	GVGSAIASGVAVSKVL	118	133	1413.8	1414			5370	EVNKIKSAL	138	146	1000.6	1000.6
		16917	NAVTELQLLMQSTPATNNR	63	81	2100.1	2100.4				17891	FLGFLLGVGSAIASGVAVSK	112	131	1892.1	1892.2				7882	AIASGVAVSKVL	122	133	1113.7	1113.7			5421	EVNKIKSAL	138	146	1000.6	1000.6
		18985	NAVTELQLLMQSTPATNNR	63	81	2100.1	2100.5				18645	FLGFLLGVGSAIASGVAVSK	112	131	1892.1	1892.3				6444	SGVAVSKVL	125	133	858.5	858.6			6103	EVNKIKSALL	138	147	1113.7	1112.1
		10879	NAVTELQLLMQSTPATNNRA	63	82	2171.1	2171.1				18816	FLGFLLGVGSAIASGVAVSK	112	131	1892.1	1892.3				6382	GVAVSKVL	126	133	771.5	771.6			5344	EVNKIKSAL	138	146	1000.6	998.1
		11639	NAVTELQLLMQSTPATNNRA	63	82	2171.1	2172				14128	FLGFLLGVGSAIASGVAVSK	112	131	1892.1	1892.2				10711	KVLHLEGEVNKIKSALL	131	147	1890.1	1890.3			5390	EVNKIKSAL	138	146	1000.6	998.4
		12291	NAVTELQLLMQSTPATNNR	63	81	2100.1	2100.5				14451	FLGFLLGVGSAIASGVAVSK	112	131	1892.1	1892.2				11182	VLHLEGEVNKIKSALL	132	147	1762	1762.3			4966	NKIKSAL	140	146	772.5	771.8
		12352	NAVTELQLLMQSTPATNNR	63	81	2100.1	2100.2				14522	FLGFLLGVGSAIASGVAVSK	112	131	1892.1	1892.2				6142	VLHLEGEVNK	132	141	1136.6	1136.8			4900	IKSALLST	142	149	831.5	830.6
		12452	NAVTELQLLMQSTPATNNR	63	81	2100.1	2100.6				14651	FLGFLLGVGSAIASGVAVSK	112	131	1892.1	1892.2				8522	LHLEGEVNKIKSAL	133	146	1549.9	1550			7486	LLSTNKAV	146	153	844.5	844.4
		12656	NAVTELQLLMQSTPATNNR	63	81	2100.1	2100.1				14807	FLGFLLGVGSAIASGVAVSK	112	131	1892.1	1892.2				10087	LHLEGEVNK	133	141	1037.6	1037.1			5808	LSTNKAVVSLSDG	147	159	1289.7	1289.8
		12766	NAVTELQLLMQSTPATNNR	63	81	2100.1	2100.1				14901	FLGFLLGVGSAIASGVAVSK	112	131	1892.1	1892.1				9455	LHLEGEVNKIKSAL	133	146	1549.9	1550.4			4807	LSTNKAVVS	147	155	917.5	916.6
		13084	NAVTELQLLMQSTPATNNR	63	81	2100.1	2100				15151	FLGFLLGVGSAIASGVAVSK	112	131	1892.1	1892.2				5638	HLEGEVNKIK	134	143	1165.6	1165.7			10971	LSTNKAVVSLSDGYSVLTF	147	165	2000	1999.3
		13447	NAVTELQLLMQSTPATNNR	63	81	2100.1	2100.2				15201	FLGFLLGVGSAIASGVAVSK	112	131	1892.1	1892.1				8118	HLEGEVNKIKSAL	134	146	1436.8	1437			6518	LSTNKAVVSLSDGY	147	160	1452.7	1453
		14275	NAVTELQLLMQSTPATNNR	63	81	2100.1	2100				15248	FLGFLLGVGSAIASGVAVSK	112	131	1892.1	1892.2				9441	HLEGEVNKIKSALL	134	147	1549.9	1550.1			4803	LSTNKAVVS	147	155	917.5	916.8
		14813	NAVTELQLLMQSTPATNNR	63	81	2100.1	2100.3				15392	FLGFLLGVGSAIASGVAVSK	112	131	1892.1	1892.2				9455	HLEGEVNKIKSALL	134	147	1549.9	1550.4			5650	LSTNKAVVSLSDG	147	159	1289.7	1288.9
		15864	NAVTELQLLMQSTPATNNR	63	81	2100.1	2100.4				15441	FLGFLLGVGSAIASGVAVSK	112	131	1892.1	1892.1				9547	HLEGEVNKIKSALL	134	147	1549.9	1550			8922	LSTNKAVVSLSDGYSVLT	147	164	1853	1852.2
		16726	NAVTELQLLMQSTPATNNR	63	81	2100.1	2100.2				15591	FLGFLLGVGSAIASGVAVSK	112	131	1892.1	1892.2				8460	HLEGEVNKIKSALL	134	147	1549.9	1550			9111	LSTNKAVVSLSDGYSVL	147	163	1751.9	1751.1
		17077	NAVTELQLLMQSTPATNNR	63	81	2100.1	2100.4				15641	FLGFLLGVGSAIASGVAVSK	112	131	1892.1	1892.2				8522	HLEGEVNKIKSALL	134	147	1549.9	1550			5668	LSTNKAVVSLSDG	147	159	1289.7	1289.8
		11492	NAVTELQLLMQSTPATNNRA	63	82	2171.1	2173.3				15741	FLGFLLGVGSAIASGVAVSK	112	131	1892.1	1892.2				9497	HLEGEVNKIKSALL	134	147	1549.9	1550.1			5706	LSTNKAVVSLSDG	147	159	1289.7	1288.9
		11529	NAVTELQLLMQSTPATNNR	63	81	2100.1	2101.1				15791	FLGFLLGVGSAIASGVAVSK	112	131	1892.1	1892.2				4760	HLEGEVN	134	140	796.4	797.3			5266	STNKAVVSL	148	156	917.5	917.7
		11780	NAVTELQLLMQSTPATNNRA	63	82	2171.1	2173.1				15891	FLGFLLGVGSAIASGVAVSK	112	131	1892.1	1892.2				9610	HLEGEVNKIKSALL	134	147	1549.9	1549.9			5274	STNKAVVSL	148	156	917.5	916.5
		11803	NAVTELQLLMQSTPATNN	63	80	1944	1944.3				15941	FLGFLLGVGSAIASGVAVSK	112	131	1892.1	1892.2				4737	HLEGEVN	134	140	796.4	796.5			4807	TNKAVVSLS	149	157	917.5	916.6
		12507	NAVTELQLLMQSTPATNNR	63	81	2100.1	2100.1				16041	FLGFLLGVGSAIASGVAVSK	112	131	1892.1	1892.2				6913	HLEGEVNKIKSAL	134	146	1436.8	1438			5211	KAVVSLS	151	157	702.4	702.4
		12565	NAVTELQLLMQSTPATNNR	63	81	2100.1	2100.1				16091	FLGFLLGVGSAIASGVAVSK	112	131	1892.1	1892.2				7848	HLEGEVNKIKSALL	134	147	1549.9	1551			4727	VVSLSDG	153	159	675.3	674.4
		12714	NAVTELQLLMQSTPATNNR	63	81	2100.1	2100.2				16191	FLGFLLGVGSAIASGVAVSK	112	131	1892.1	1892.2				9289	HLEGEVNKIKSALL	134	147	1549.9	1551.1			5488	VVSLSDGY	153	160	838.4	836.7
		12834	NAVTELQLLMQSTPATNNR	63	81	2100.1	2100.6				16304	FLGFLLGVGSAIASGVAVSK	112	131	1892.1	1892.2				6203	NKIKSAL	140	146	772.5	771.7			7553	YSVLTF	160	165	728.4	728.5
		12923	NAVTELQLLMQSTPATNNR	63	81	2100.1	2100				16792	FLGFLLGVGSAIASGVAVSK	112	131	1892.1	1892.2				6230	KIKSALL	141	147	771.5	771.5			4994	YSVLT	160	164	581.3	581.3
		13035	NAVTELQLLMQSTPATNNR	63	81	2100.1	2100.4				17091	FLGFLLGVGSAIASGVAVSK	112	131	1892.1	1892.2				6203	KIKSALL	141	147	771.5	771.7			6336	SVLTF	161	165	565.3	565.4
		13557	NAVTELQLLMQSTPATNNR	63	81	2100.1	2100.4				17141	FLGFLLGVGSAIASGVAVSK	112	131	1892.1	1892.2				6687	STNKAVVSLSDGY	148	160	1339.7	1339.8			6828	LTFKVLDLK	163	171	1075.7	1077.8
		14614	NAVTELQLLMQSTPATNNR	63	81	2100.1	2100.3				17191	FLGFLLGVGSAIASGVAVSK	112	131	1892.1	1892.2				8657	STNKAVVSLSDGYSVL	148	163	1638.8	1639.1			8320	LTFKVLD	163	169	834.5	833.7
		14901	NAVTELQLLMQSTPATNNR	63	81	2100.1	2100.3				17341	FLGFLLGVGSAIASGVAVSK	112	131	1892.1	1892.2				8874	STNKAVVSLSDGYSVL	148	163	1638.8	1639			8320	TFKVLDL	164	170	834.5	833.7
		17306	NAVTELQLLMQSTPATNNR	63	81	2100.1	2100.3				17391	FLGFLLGVGSAIASGVAVSK	112	131	1892.1	1892.2				6407	STNKAVVSLSDGY	148	160	1339.7	1339.9			12191	TFKVLDLKNYIDKQLL	164	179	1950.1	1950.4
		18891	NAVTELQLLMQSTPATNNRA	63	82	2171.1	2171.4				17492	FLGFLLGVGSAIASGVAVSK	112	131	1892.1	1892.2				8815	STNKAVVSLSDGYSVL	148	163	1638.8	1639.1			5560	TFKVLD	164	169	721.4	722.4
		7719	NAVTELQL	63	70	886.5	886.5				17542	FLGFLLGVGSAIASGVAVSK	112	131	1892.1	1892.2				5751	STNKAVVSL	148	156	917.5	917.5			6492	TFKVLDLKN	164	172	1076.6	1076.8
		10416	NAVTELQLLMQSTPATNNRA	63	82	2171.1	2171.2				17591	FLGFLLGVGSAIASGVAVSK	112	131	1892.1	1892.2				6602	STNKAVVSLSDGY	148	160	1339.7	1340.6			6494	TFKVLDLKN	164	172	1076.6	1077.3
		10576	NAVTELQLLMQSTPATNNR	63	81	2100.1	2100.4				17641	FLGFLLGVGSAIASGVAVSK	112	131	1892.1	1892.2				6411	STNKAVVSLSDGY	148	160	1339.7	1338.3			6541	TFKVLDLKN	164	172	1076.6	1076.8
		11479	NAVTELQLLMQSTPATNNR	63	81	2100.1	2101.1				17691	FLGFLLGVGSAIASGVAVSK	112	131	1892.1	1892.1				6363	STNKAVVSLSDGY	148	160	1339.7	1340.8			8270	TFKVLDL	164	170	834.5	834.3
		11579	NAVTELQLLMQSTPATNNR	63	81	2100.1	2101.2				17791	FLGFLLGVGSAIASGVAVSK	112	131	1892.1	1892.1				8878	STNKAVVSLSDGYSVL	148	163	1638.8	1640.1			8276	TFKVLDL	164	170	834.5	834.7
		11629	NAVTELQLLMQSTPATNNR	63	81	2100.1	2101.1				17843	FLGFLLGVGSAIASGVAVSK	112	131	1892.1	1892.2				8932	STNKAVVSLSDGYSVL	148	163	1638.8	1639.2			8307	TFKVLDL	164	170	834.5	836.6
		11733	NAVTELQLLMQSTPATNNRA	63	82	2171.1	2173.4				17941	FLGFLLGVGSAIASGVAVSK	112	131	1892.1	1892.2				10980	STNKAVVSLSDGYSVLTF	148	165	1887	1885.2			8323	TFKVLDL	164	170	834.5	834.7
		11879	NAVTELQLLMQSTPATNNRA	63	82	2171.1	2172.2				18342	FLGFLLGVGSAIASGVAVSK	112	131	1892.1	1892.2				8611	STNKAVVSLSDGYSVL	148	163	1638.8	1640			11975	FKVLDLKNYIDKQLL	165	179	1849.1	1849.3
		12244	NAVTELQLLMQSTPATNNR	63	81	2100.1	2100.8				18393	FLGFLLGVGSAIASGVAVSK	112	131	1892.1	1892.2				8614	KAVVSLSDGYSVL	151	163	1336.7	1337			7566	FKVLDL	165	170	733.4	733.5
		13490	NAVTELQLLMQSTPATNNR	63	81	2100.1	2100.5				18443	FLGFLLGVGSAIASGVAVSK	112	131	1892.1	1892.2				6342	KAVVSLSDGY	151	160	1037.5	1036.8			7673	FKVLDL	165	170	733.4	733.5
		16062	NAVTELQLLMQSTPATNNRA	63	82	2171.1	2171.9				18492	FLGFLLGVGSAIASGVAVSK	112	131	1892.1	1892.2				5677	KAVVSL	151	156	615.4	615.5			7716	FKVLDL	165	170	733.4	733.5
		17207	NAVTELQLLMQSTPATNNR	63	81	2100.1	2100.5				18542	FLGFLLGVGSAIASGVAVSK	112	131	1892.1	1892.2				4694	YSVLTFK	160	166	856.5	856.3			6150	FKVLDLKN	165	172	975.6	975.8
		11310	NAVTELQLLMQSTPATNNR	63	81	2100.1	2101.3				18592	FLGFLLGVGSAIASGVAVSK	112	131	1892.1	1892.2				6897	SVLTF	161	165	565.3	565.4			6201	FKVLDLKN	165	172	975.6	975.7
		11430	NAVTELQLLMQSTPATNNRA	63	82	2171.1	2172.8				18914	FLGFLLGVGSAIASGVAVSK	112	131	1892.1	1892.2				6923	SVLTF	161	165	565.3	565.4			7574	FKVLDL	165	170	733.4	733.5
		11681	NAVTELQLLMQSTPATNNRA	63	82	2171.1	2173.1				19026	FLGFLLGVGSAIASGVAVSK	112	131	1892.1	1892.2				6947	SVLTF	161	165	565.3	565.3			7621	FKVLDL	165	170	733.4	733.6
		11689	NAVTELQLLMQSTPATNNRA	63	82	2171.1	2172.2				14178	FLGFLLGVGSAIASGVAVSK	112	131	1892.1	1892.2				6528	TFKVL	164	168	606.4	606.5			7661	FKVLDL	165	170	733.4	733.4
		11903	NAVTELQLLMQSTPATNN	63	80	1944	1945				14346	FLGFLLGVGSAIASGVAVSK	112	131	1892.1	1892.3				6479	TFKVL	164	168	606.4	606.4			7610	FKVLDL	165	170	733.4	731.7
		12029	NAVTELQLLMQSTPATNNRA	63	82	2171.1	2172.1				15341	FLGFLLGVGSAIASGVAVSK	112	131	1892.1	1892.2				6708	KVLDLKNY	166	173	991.6	991.8			6542	FKVLDLKN	165	172	975.6	976.8
		12143	NAVTELQLLMQSTPATNNR	63	81	2100.1	2101.3				16494	FLGFLLGVGSAIASGVAVSK	112	131	1892.1	1892.2				12670	KVLDLKNYIDKQLLPILN	166	183	2139.3	2139.8			6547	FKVLDLKN	165	172	975.6	976.8
		14453	NAVTELQLLMQSTPATNNR	63	81	2100.1	2100.6				16592	FLGFLLGVGSAIASGVAVSK	112	131	1892.1	1892.2				12699	KVLDLKNYIDKQLLPILN	166	183	2139.3	2139.4			7628	FKVLDL	165	170	733.4	733.2
		15596	NAVTELQLLMQSTPATNNR	63	81	2100.1	2100.5				17042	FLGFLLGVGSAIASGVAVSK	112	131	1892.1	1892.2				6713	KVLDLKNY	166	173	991.6	991.7			7677	FKVLDL	165	170	733.4	733.4
		16012	NAVTELQLLMQSTPATNNRA	63	82	2171.1	2171.2				17241	FLGFLLGVGSAIASGVAVSK	112	131	1892.1	1892.2				6714	KVLDLKNY	166	173	991.6	991.7			4991	KVLDLKN	166	172	828.5	828.7
		10743	NAVTELQLLMQSTPATNNRA	63	82	2171.1	2172.2				17995	FLGFLLGVGSAIASGVAVSK	112	131	1892.1	1892.2				12652	KVLDLKNYIDKQLLPILN	166	183	2139.3	2139.5			4981	KVLDLKN	166	172	828.5	828.7
		11390	NAVTELQLLMQSTPATNNRA	63	82	2171.1	2172.1				18045	FLGFLLGVGSAIASGVAVSK	112	131	1892.1	1892.1				6263	KVLDL	166	170	586.4	586.5			5630	KVLDL	166	170	586.4	586.5
		11779	NAVTELQLLMQSTPATNNR	63	81	2100.1	2101.1				18093	FLGFLLGVGSAIASGVAVSK	112	131	1892.1	1892.1				12127	KVLDLKNYIDKQLLP	166	180	1799.1	1799.3			8997	DLKNYIDKQLL	169	179	1361.8	1361.9
		12080	NAVTELQLLMQSTPATNNRA	63	82	2171.1	2171.1				18144	FLGFLLGVGSAIASGVAVSK	112	131	1892.1	1892.2				12765	KVLDLKNYIDKQLLPILN	166	183	2139.3	2140.5			7118	LKNYIDKQLL	170	179	1246.7	1246
		12090	NAVTELQLLMQSTPATNNR	63	81	2100.1	2101.3				18192	FLGFLLGVGSAIASGVAVSK	112	131	1892.1	1892.2				12699	VLDLKNYIDKQLLPILNK	167	184	2139.3	2139.4			7237	LKNYIDKQLL	170	179	1246.7	1245.8
		12381	NAVTELQLLMQSTPATNNRA	63	82	2171.1	2171.9				18242	FLGFLLGVGSAIASGVAVSK	112	131	1892.1	1892.2				12670	VLDLKNYIDKQLLPILNK	167	184	2139.3	2139.8			6231	LKNYIDKQL	170	178	1133.6	1132.5
		12443	NAVTELQLLMQSTPATNNRA	63	82	2171.1	2172.2				18295	FLGFLLGVGSAIASGVAVSK	112	131	1892.1	1892.1				4858	VLDLK	167	171	586.4	584.8			6183	KNYIDKQLL	171	179	1133.6	1133.5
		13551	NAVTELQLLMQSTPATNNRA	63	82	2171.1	2171.4				18694	FLGFLLGVGSAIASGVAVSK	112	131	1892.1	1892.2				11713	DLKNYIDKQLLPILNKQSC	169	187	2302.2	2302.5			6231	KNYIDKQLL	171	179	1133.6	1132.5
		13700	NAVTELQLLMQSTPATNNRA	63	82	2171.1	2171.2				18758	FLGFLLGVGSAIASGVAVSK	112	131	1892.1	1892.2				12127	DLKNYIDKQLLPILN	169	183	1799	1799.3			6334	KNYIDKQLL	171	179	1133.6	1134.3
		14405	NAVTELQLLMQSTPATNNR	63	81	2100.1	2100.1				18962	FLGFLLGVGSAIASGVAVSK	112	131	1892.1	1892.2				12073	DLKNYIDKQLLPILN	169	183	1799	1799.2			6281	KNYIDKQLL	171	179	1133.6	1132.3
		14412	NAVTELQLLMQSTPATNNRA	63	82	2171.1	2171.4				14248	FLGFLLGVGSAIASGVAVSK	112	131	1892.1	1892.2				11749	DLKNYIDKQLLPILNKQ	169	185	2055.2	2055.4			5921	YIDKQLL	173	179	891.5	891.6
		14510	NAVTELQLLMQSTPATNNRA	63	82	2171.1	2172				15541	FLGFLLGVGSAIASGVAVSK	112	131	1892.1	1892.1				12104	DLKNYIDKQLLPILN	169	183	1799	1799.7			5871	YIDKQLL	173	179	891.5	891.6
		15127	NAVTELQLLMQSTPATNNR	63	81	2100.1	2100.7				18868	FLGFLLGVGSAIASGVAVSK	112	131	1892.1	1892.3				4777	DLKNY	169	173	651.3	651.4			5874	YIDKQLL	173	179	891.5	890.8
		15512	NAVTELQLLMQSTPATNNRA	63	82	2171.1	2171.2				16281	FLGFLLGVGSAIASGVAVSKVLHLEGEVNK	112	141	3010.7	3011.1				10012	KNYIDKQLLPILN	171	183	1570.9	1571.1			5960	YIDKQLL	173	179	891.5	891.7
		17581	NAVTELQLLMQSTPATNNRA	63	82	2171.1	2171.4				19088	FLGFLLGVGSAIASGVAVSK	112	131	1892.1	1892.3				10004	YIDKQLLPILN	173	183	1328.8	1329			5926	YIDKQLL	173	179	891.5	892.7
		17845	NAVTELQLLMQSTPATNNRA	63	82	2171.1	2171.4				16161	FLGFLLGVGSAIASGVAVSK	112	131	1892.1	1890.8				8420	IDKQLLPILNKQSC	174	187	1668.9	1669.1			5867	YIDKQLL	173	179	891.5	891.7
		18992	NAVTELQLLMQSTPATNNRA	63	82	2171.1	2172.3				17835	FLGFLLGVGSAIASGVAVSK	112	131	1892.1	1891.5				9177	IDKQLLPILN	174	183	1165.7	1166			5910	YIDKQLL	173	179	891.5	891.7
		11344	NAVTELQLLMQSTPATNNRA	63	82	2171.1	2172.2				16258	FLGFLLGVGSAIASGVAVSKVLHLEGEVNKIK	112	143	3251.9	3252.9				9227	IDKQLLPILN	174	183	1165.7	1166			19176	YIDKQLL	173	179	891.5	891.8
		11590	NAVTELQLLMQSTPATNNRARRELPRFM	63	90	3256.7	3256.7				11544	FLGFLL	112	117	708.4	708.5				9129	IDKQLLPILN	174	183	1165.7	1166			19288	YIDKQLL	173	179	891.5	892.5
		12099	NAVTELQLLMQSTPATNNRA	63	82	2171.1	2172.5				11591	FLGFLL	112	117	708.4	708.4				9127	IDKQLLPILN	174	183	1165.7	1165.9			6453	PILNKQSCSISNIET	180	194	1702.9	1703.1
		12491	NAVTELQLLMQSTPATNNRA	63	82	2171.1	2170.4				11594	FLGFLL	112	117	708.4	708.5				9178	IDKQLLPILN	174	183	1165.7	1163.9			6371	PILNKQSCSISNIE	180	193	1601.8	1602
		13203	NAVTELQLLMQSTPATNNRA	63	82	2171.1	2171.2				11923	FLGFLLGVG	112	120	921.5	921.8				8375	IDKQLLPILNKQSC	174	187	1668.9	1670.1			5100	PILNKQSCSISN	180	191	1359.7	1359.9
		13650	NAVTELQLLMQSTPATNNRA	63	82	2171.1	2172.2				12581	LGFLLGVGSAIASGVAVSKVLHLEGEVN	113	140	2735.5	2735.3				8497	IDKQLLPILNKQ	174	185	1421.9	1423.9			5350	PILNKQSCSISN	180	191	1359.7	1360.8
		13950	NAVTELQLLMQSTPATNNRA	63	82	2171.1	2171.3				8023	LLGVGSAIASGVAVSK	116	131	1427.8	1427.9				10878	KQSCSISNIETVIEFQQY	184	201	2173	2173.3			5060	NKQSCSISNIET	183	194	1379.6	1379.8
		15461	NAVTELQLLMQSTPATNNRA	63	82	2171.1	2171.8				6152	GVGSAIASGVAVSK	118	131	1201.7	1201.8				10599	KQSCSISNIETVIEF	184	198	1753.9	1754.1			7818	NKQSCSISNIETVIE	183	197	1720.8	1720.9
		16569	NAVTELQLLMQSTPATNNRA	63	82	2171.1	2172.2				6208	GVGSAIASGVAVSK	118	131	1201.7	1201.8				10417	KQSCSISNIETVIEF	184	198	1753.9	1754			5021	NKQSCSISNI	183	192	1149.5	1149.8
		16869	NAVTELQLLMQSTPATNNRA	63	82	2171.1	2172				5025	AIASGVAVSK	122	131	901.5	901.7				10702	KQSCSISNIETVIEF	184	198	1753.9	1754.1			4983	NKQSCSISNIE	183	193	1278.6	1276.9
		17181	NAVTELQLLMQSTPATNNRA	63	82	2171.1	2172.2				5774	KVLHLEGEVNK	131	141	1264.7	1264.9				10833	KQSCSISNIETVIEFQQY	184	201	2173	2173.2			5044	NKQSCSISNIE	183	193	1278.6	1279.6
		9862	AVTELQLLMQSTPATNNR	64	81	1986	1986.1				6904	VLHLEGEVNKIK	132	143	1377.8	1377.9				10489	KQSCSISNIETVIEF	184	198	1753.9	1754.1			5107	IETVIE	192	197	702.4	702.4
		10200	AVTELQLLMQSTPATNNRA	64	82	2057.1	2057.2				5861	VLHLEGEVNK	132	141	1136.6	1137				10538	KQSCSISNIETVIEF	184	198	1753.9	1754			6260	TVIEF	194	198	607.3	607.3
		9910	AVTELQLLMQSTPATNNR	64	81	1986	1986.1				5963	VLHLEGEVNK	132	141	1136.6	1136.8				10647	KQSCSISNIETVIEF	184	198	1753.9	1754.1			6311	TVIEF	194	198	607.3	607.4
		10101	AVTELQLLMQSTPATNNRA	64	82	2057.1	2057.1				6017	VLHLEGEVNK	132	141	1136.6	1136.8				10812	KQSCSISNIETVIEF	184	198	1753.9	1754.1			6211	TVIEF	194	198	607.3	607.4
		10417	AVTELQLLMQSTPATNNRA	64	82	2057.1	2057.8				7003	VLHLEGEVNKIK	132	143	1377.8	1377.9				10764	KQSCSISNIETVIEF	184	198	1753.9	1754.1			7383	VIEFQQYNNRL	195	205	1422.7	1423
		10143	AVTELQLLMQSTPATNNR	64	81	1986	1986.1				5811	VLHLEGEVNK	132	141	1136.6	1136.9				10871	KQSCSISNIETVIEF	184	198	1753.9	1754			8373	VIEFQQYNNRLLE	195	207	1664.9	1665.1
		10150	AVTELQLLMQSTPATNNRA	64	82	2057.1	2056.6				5812	VLHLEGEVNK	132	141	1136.6	1137.1				10975	KQSCSISNIETVIEFQQY	184	201	2173	2173.3			5700	VIEF	195	198	506.3	506.3
		9889	AVTELQLLMQSTPATNNR	64	81	1986	1988.1				5851	VLHLEGEVNK	132	141	1136.6	1136.9				10919	KQSCSISNIETVIEF	184	198	1753.9	1753.8			6693	IEFQQYNNRL	196	205	1323.7	1323.8
		9971	AVTELQLLMQSTPATNNR	64	81	1986	1986.1				6064	VLHLEGEVNK	132	141	1136.6	1136.9				11012	KQSCSISNIETVIEF	184	198	1753.9	1755.1			6094	FQQYNNRLLE	198	207	1323.7	1323.9
		10093	AVTELQLLMQSTPATNNR	64	81	1986	1986.9				6954	VLHLEGEVNKIK	132	143	1377.8	1377.8				10932	KQSCSISNIETVIEF	184	198	1753.9	1754.8			5330	FQQYNNRL	198	205	1081.5	1081.7
		9839	AVTELQLLMQSTPATNNR	64	81	1986	1988.5				5862	VLHLEGEVNK	132	141	1136.6	1136.9				11035	KQSCSISNIETVIEFQQY	184	201	2173	2173.4			5271	FQQYNNRL	198	205	1081.5	1081.6
		10032	AVTELQLLMQSTPATNNR	64	81	1986	1986.4				5924	VLHLEGEVNK	132	141	1136.6	1136.9				10724	SISNIETVIEF	188	198	1250.6	1251.9			5380	FQQYNNRL	198	205	1081.5	1081.7
		10252	AVTELQLLMQSTPATNNRA	64	82	2057.1	2058.1				5913	VLHLEGEVNK	132	141	1136.6	1136.9				10708	SISNIETVIEF	188	198	1250.6	1251.8			5430	FQQYNNRL	198	205	1081.5	1081.6
		10307	AVTELQLLMQSTPATNNRA	64	82	2057.1	2058.2				6139	VLHLEGEVNK	132	141	1136.6	1136.8				10664	SISNIETVIEF	188	198	1250.6	1251			4932	LEITRE	206	211	759.4	759.6
		10450	AVTELQLLMQSTPATNNR	64	81	1986	1987.7				19157	VLHLEGEVNK	132	141	1136.6	1136.8				8722	LLEITREF	205	212	1019.6	1019.6			4930	LEITRE	206	211	759.4	758.1
		10089	AVTELQLLMQSTPATNNR	64	81	1986	1987.1				6608	VLHLEGEVNKIK	132	143	1377.8	1378.9				5567	EITREF	207	212	793.4	793.5			4832	LEIT	206	209	474.3	474.2
		10399	AVTELQLLMQSTPATNNR	64	81	1986	1988.3				7199	VLHLEGEVNKIK	132	143	1377.8	1378.9				5547	EITREF	207	212	793.4	793			7325	ITREFSVNAGVTTPVST	208	224	1777.9	1778.2
		10500	AVTELQLLMQSTPATNNR	64	81	1986	1987.4				5415	HLEGEVNKIK	134	143	1165.6	1165.7				5517	EITREF	207	212	793.4	791.6			6951	FSVNAGVTTPVST	212	224	1278.6	1278.8
		10339	AVTELQLLMQSTPATNNR	64	81	1986	1988.2				5588	IKSALL	142	147	643.4	641.7				6240	SVNAGVTTPVSTY	213	225	1294.6	1294.8			6842	FSVNAGVTTPVST	212	224	1278.6	1278.8
		4491	LMQST	71	75	578.3	578.3				4991	SALLSTNK	144	151	832.5	832.5				6228	SVNAGVTTPVSTY	213	225	1294.6	1296.1			7770	FSVNAGVTTPVSTY	212	225	1441.7	1441.9
		4541	LMQST	71	75	578.3	578.5				11114	SALLSTNKAVVSLSDGYSVLTFK	144	166	2399.3	2399.3				6243	SVNAGVTTPVSTY	213	225	1294.6	1296.9			7820	FSVNAGVTTPVSTY	212	225	1441.7	1441.9
		3941	LMQST	71	75	578.3	578.4				4992	SALLSTNK	144	151	832.5	832.6				6279	SVNAGVTTPVSTY	213	225	1294.6	1295			7003	FSVNAGVTTPVST	212	224	1278.6	1278.8
		4040	LMQST	71	75	578.3	578.3				10885	SALLSTNKAVVSLSDGYSVLTFK	144	166	2399.3	2399.4				6277	SVNAGVTTPVSTYMLTNSE	213	231	1969.9	1967.6			9416	FSVNAGVTTPVSTYM	212	226	1572.7	1572.9
		4194	LMQST	71	75	578.3	578.3				11319	SALLSTNKAVVSLSDGYSVLTFK	144	166	2399.3	2399.2				6189	SVNAGVTTPVSTY	213	225	1294.6	1295.8			6561	FSVNAGVTTPVS	212	223	1177.6	1177.8
		4295	LMQST	71	75	578.3	578.3				9232	TNKAVVSL	149	156	830.5	830.5				6812	SVNAGVTTPVSTYMLTNSE	213	231	1969.9	1968.2			6610	FSVNAGVTTPVS	212	223	1177.6	1177.8
		4701	LMQST	71	75	578.3	578.3				9185	TNKAVVSL	149	156	830.5	830.4				5630	AGVTTPVSTY	216	225	994.5	994.7			6892	FSVNAGVTTPVST	212	224	1278.6	1278.9
		4926	LMQST	71	75	578.3	578.4				9534	AVVSLSDGYSVLTFK	152	166	1584.8	1585				13279	MLTNSELLSLINDMPITNDQK	226	246	2389.2	2389.4			6760	FSVNAGVTTPVST	212	224	1278.6	1278.8
		4985	LMQST	71	75	578.3	578.3				9903	AVVSLSDGYSVLTFK	152	166	1584.8	1585				13599	MLTNSELLSLINDMPITNDQKKL	226	248	2630.4	2630.6			6772	FSVNAGVTTPVST	212	224	1278.6	1279
		5086	LMQST	71	75	578.3	578.3				9584	AVVSLSDGYSVLTFK	152	166	1584.8	1584.9				13234	MLTNSELLSLINDMPITNDQK	226	246	2389.2	2389.4			6901	FSVNAGVTTPVST	212	224	1278.6	1279.1
		5835	LMQST	71	75	578.3	578.3				6165	AVVSLSDGY	152	160	909.4	908.7				5720	MLTNSEL	226	232	806.4	804.5			9461	FSVNAGVTTPVSTYM	212	226	1572.7	1573
		5936	LMQST	71	75	578.3	578.4				6213	AVVSLSDGY	152	160	909.4	908.6				13651	MLTNSELLSLINDMPITNDQKKL	226	248	2630.4	2631.8			6367	FSVNAGVTT	212	220	894.4	893.5
		6976	LMQST	71	75	578.3	578.4				6111	AVVSLSDGY	152	160	909.4	909.1				7397	MLTNSELL	226	233	919.5	918.6			6661	FSVNAGVTT	212	220	894.4	895.7
		7496	LMQST	71	75	578.3	578.3				6075	AVVSLSDGY	152	160	909.4	908.8				13138	MLTNSELLSLINDMPITNDQK	226	246	2389.2	2390.3			6835	FSVNAGVTTPVST	212	224	1278.6	1279.1
		8213	LMQST	71	75	578.3	578.4				6062	AVVSLSDGY	152	160	909.4	909.1				13414	MLTNSELLSLINDMPITNDQK	226	246	2389.2	2390.4			6861	FSVNAGVTTPVST	212	224	1278.6	1278.9
		6854	FMNYTLNNAK	89	98	1214.6	1214.8				5098	AVVSLSDG	152	159	746.4	745.6				7398	MLTNSELL	226	233	919.5	919.8			6811	FSVNAGVTTPVST	212	224	1278.6	1279.1
		5152	NYTLNNAKK	91	99	1064.6	1064.7				8348	AVVSLSDGYSVL	152	163	1208.6	1209.8				13535	MLTNSELLSLINDMPITNDQK	226	246	2389.2	2390.5			6962	FSVNAGVTTPVST	212	224	1278.6	1279.1
		4909	TNVTLSK	100	106	761.4	761.6				9714	AVVSLSDGYSVLTFK	152	166	1584.8	1586.6				13784	MLTNSELLSLINDMPITNDQKKL	226	248	2630.4	2631.5			7013	FSVNAGVTTPVST	212	224	1278.6	1277.8
		4910	TNVTLSK	100	106	761.4	761.7				9996	AVVSLSDGYSVLTFK	152	166	1584.8	1582.9				7670	MLTNSELL	226	233	919.5	918.8			6473	FSVNAGVTT	212	220	894.4	893.4
		4863	TNVTLSK	100	106	761.4	761.6				8676	AVVSLSDGYSVL	152	163	1208.6	1207.2				12001	MLTNSELLSLINDMPITNDQK	226	246	2389.2	2390.6			6520	FSVNAGVTT	212	220	894.4	893.5
		16529	FLGFLLGVGSAIASGVAVSK	112	131	1892.1	1892.2				5446	AVVSL	152	156	487.3	487.3				12303	MLTNSELLSLINDMPITNDQKKL	226	248	2630.4	2632			6671	FSVNAGVTT	212	220	894.4	893.6
		17329	FLGFLLGVGSAIASGVAVSK	112	131	1892.1	1892.2				5901	SVLTFK	161	166	693.4	691.5				13530	MLTNSELLSLINDMPITNDQKKL	226	248	2630.4	2631.8			6710	FSVNAGVTT	212	220	894.4	896.4
		17429	FLGFLLGVGSAIASGVAVSK	112	131	1892.1	1892.1				5853	SVLTFK	161	166	693.4	691.4				7347	MLTNSELL	226	233	919.5	920.6			6764	FSVNAGVTTPVST	212	224	1278.6	1276.7
		13914	FLGFLLGVGSAIASGVAVSK	112	131	1892.1	1892.2				5952	SVLTFK	161	166	693.4	691.6				7521	MLTNSELL	226	233	919.5	921.3			6912	FSVNAGVTTPVST	212	224	1278.6	1278.8
		14222	FLGFLLGVGSAIASGVAVSK	112	131	1892.1	1892.1				6615	SVLTF	161	165	565.3	565.3				12351	MLTNSELLSLINDMPITNDQKKL	226	248	2630.4	2632.5			6313	FSVNAGVTTPVSTYMLT	212	228	1786.9	1786.9
		14420	FLGFLLGVGSAIASGVAVSK	112	131	1892.1	1892.2				5876	SVLTFK	161	166	693.4	693.5				7454	MLTNSELL	226	233	919.5	920.6			6421	FSVNAGVTT	212	220	894.4	893.6
		14679	FLGFLLGVGSAIASGVAVSK	112	131	1892.1	1892.2				6562	SVLTF	161	165	565.3	565.4				5980	LTNSELL	227	233	788.4	787.5			6558	FSVNAGVTTPVS	212	223	1177.6	1176.7
		14729	FLGFLLGVGSAIASGVAVSK	112	131	1892.1	1892.1				11953	KVLDLKNYIDKQLLPILNK	166	184	2267.4	2267.4				5128	TNSELL	228	233	675.3	675.5			6570	FSVNAGVTT	212	220	894.4	893.6
		14779	FLGFLLGVGSAIASGVAVSK	112	131	1892.1	1892.2				5365	KVLDLK	166	171	714.5	714.6				5177	TNSELL	228	233	675.3	675.4			6615	FSVNAGVTT	212	220	894.4	893.6
		14829	FLGFLLGVGSAIASGVAVSK	112	131	1892.1	1892.2				5413	KVLDLK	166	171	714.5	714.6				12041	SELLSLINDMPITNDQKKL	230	248	2171.2	2172.5			6766	FSVNAGVTT	212	220	894.4	893.6
		14871	FLGFLLGVGSAIASGVAVSK	112	131	1892.1	1892.3				12441	VLDLKNYIDKQLLPILNK	167	184	2139.3	2139.3				9757	LLSLINDMPITNDQKK	232	247	1842	1842.2			6815	FSVNAGVTT	212	220	894.4	895.7
		15189	FLGFLLGVGSAIASGVAVSK	112	131	1892.1	1892.1				11363	VLDLKNYIDKQLLPILNK	167	184	2139.3	2140.4				9757	LSLINDMPITNDQKKL	233	248	1842	1842.2			4958	FSVNA	212	216	536.3	536.3
		15340	FLGFLLGVGSAIASGVAVSK	112	131	1892.1	1892.2				5164	VLDLK	167	171	586.4	586.4				8687	LSLINDMPITNDQKK	233	247	1728.9	1729.1			6622	FSVNAGVTT	212	220	894.4	893.6
		15390	FLGFLLGVGSAIASGVAVSK	112	131	1892.1	1892.1				6269	VLDLKNY	167	173	863.5	863.6				8687	SLINDMPITNDQKKL	234	248	1728.9	1729.1			7134	FSVNAGVTTPVST	212	224	1278.6	1279.6
		15440	FLGFLLGVGSAIASGVAVSK	112	131	1892.1	1892.1				12491	VLDLKNYIDKQLLPILNK	167	184	2139.3	2139.3				7550	SLINDMPITNDQKK	234	247	1615.8	1616			5183	SVNAGVTTPVST	213	224	1131.6	1130.9
		15540	FLGFLLGVGSAIASGVAVSK	112	131	1892.1	1892.2				5161	VLDLK	167	171	586.4	586.4				7737	SLINDMPITNDQK	234	246	1487.7	1487.9			4900	AGVTTPVST	216	224	831.4	830.6
		15590	FLGFLLGVGSAIASGVAVSK	112	131	1892.1	1892.2				5212	VLDLK	167	171	586.4	586.4				8737	SLINDMPITNDQKKL	234	248	1728.9	1729.1			6805	AGVTTPVSTYM	216	226	1125.5	1125.8
		15690	FLGFLLGVGSAIASGVAVSK	112	131	1892.1	1892.2				4882	VLDLK	167	171	586.4	584.8				8787	SLINDMPITNDQKKL	234	248	1728.9	1729.1			4814	AGVTTPVS	216	223	730.4	729.5
		15889	FLGFLLGVGSAIASGVAVSK	112	131	1892.1	1892.2				11419	DLKNYIDKQLLPILNK	169	184	1927.1	1927.3				9537	SLINDMPITNDQKKLM	234	249	1859.9	1860.2			4912	AGVTTPVST	216	224	831.4	831.4
		15939	FLGFLLGVGSAIASGVAVSK	112	131	1892.1	1892.2				8977	NYIDKQLLPILNK	172	184	1570.9	1571.1				9493	SLINDMPITNDQKKLM	234	249	1859.9	1860.8			5474	AGVTTPVSTY	216	225	994.5	992.2
		16434	FLGFLLGVGSAIASGVAVSK	112	131	1892.1	1892.2				9032	NYIDKQLLPILNK	172	184	1570.9	1571.1				9587	SLINDMPITNDQKKLM	234	249	1859.9	1860.1			4852	GVTTPVST	217	224	760.4	760.7
		16479	FLGFLLGVGSAIASGVAVSK	112	131	1892.1	1892.2				9614	NYIDKQLLPILNK	172	184	1570.9	1572				7888	SLINDMPITN	234	243	1116.5	1116.8			5074	PVSTYM	221	226	696.3	696.6
		16779	FLGFLLGVGSAIASGVAVSK	112	131	1892.1	1892.1				8239	YIDKQLLPILNK	173	184	1456.9	1457				8090	SLINDMPITNDQKKL	234	248	1728.9	1729.7			6534	YMLTNSEL	225	232	969.4	970
		16879	FLGFLLGVGSAIASGVAVSK	112	131	1892.1	1892.1				7678	QLLPILNK	177	184	937.6	939				7592	SLINDMPITNDQK	234	246	1487.7	1489			6597	YMLTNSEL	225	232	969.4	969.8
		16979	FLGFLLGVGSAIASGVAVSK	112	131	1892.1	1892.1				7692	QLLPILNK	177	184	937.6	938.8				9593	SLINDMPITNDQKKL	234	248	1728.9	1729.8			6536	YMLTNSEL	225	232	969.4	969.6
		17079	FLGFLLGVGSAIASGVAVSK	112	131	1892.1	1892.1				7756	QLLPILNK	177	184	937.6	940				9810	SLINDMPITNDQKKL	234	248	1728.9	1729.3			6581	YMLTNSEL	225	232	969.4	967.7
		17129	FLGFLLGVGSAIASGVAVSK	112	131	1892.1	1892.1				9956	QSCSISNIETVIEFQQYNNR	185	204	2429.1	2429.2				7451	SLINDMPITNDQKK	234	247	1615.8	1616.8			5510	MLTNSEL	226	232	806.4	806.7
		17679	FLGFLLGVGSAIASGVAVSK	112	131	1892.1	1892.2				7652	IETVIEFQQYNNR	192	204	1652.8	1652.9				9482	SLINDMPITNDQKKL	234	248	1728.9	1729.3			5543	MLTNSEL	226	232	806.4	806.7
		18032	FLGFLLGVGSAIASGVAVSK	112	131	1892.1	1892.2				6136	RLLEITR	204	210	899.6	899.9				9712	SLINDMPITNDQKKL	234	248	1728.9	1729.1			5496	MLTNSEL	226	232	806.4	806.5
		18281	FLGFLLGVGSAIASGVAVSK	112	131	1892.1	1892.2				5711	LLEITR	205	210	743.5	743.4				9761	SLINDMPITNDQKKL	234	248	1728.9	1729.4			4830	LTNSEL	227	232	675.3	674.6
		18532	FLGFLLGVGSAIASGVAVSK	112	131	1892.1	1892.1				5761	LLEITR	205	210	743.5	743.4				7643	SLINDMPITNDQK	234	246	1487.7	1488.9			7443	TNSELLSLI	228	236	988.5	988.7
		14066	FLGFLLGVGSAIASGVAVSK	112	131	1892.1	1892.2				5562	LLEITR	205	210	743.5	743.4				8440	SLINDMPITNDQKKL	234	248	1728.9	1730.1			8190	LSLINDMPITNDQKK	233	247	1728.9	1729.1
		14166	FLGFLLGVGSAIASGVAVSK	112	131	1892.1	1892.2				5582	LLEITR	205	210	743.5	743.2				8587	SLINDMPITNDQKKL	234	248	1728.9	1730.1			8190	SLINDMPITNDQKKL	234	248	1728.9	1729.1
		14274	FLGFLLGVGSAIASGVAVSK	112	131	1892.1	1892.2				5611	LLEITR	205	210	743.5	743.4				8637	SLINDMPITNDQKKL	234	248	1728.9	1730.1			8945	SLINDMPITNDQKKLMSNNVQ	234	254	2402.2	2402.4
		14532	FLGFLLGVGSAIASGVAVSK	112	131	1892.1	1892.3				5661	LLEITR	205	210	743.5	743.4				8941	SLINDMPITNDQKKL	234	248	1728.9	1730			6007	SLINDM	234	239	691.3	691.5
		14582	FLGFLLGVGSAIASGVAVSK	112	131	1892.1	1892.2				5713	LLEITR	205	210	743.5	743.4				9439	SLINDMPITNDQKKLM	234	249	1859.9	1860.2			6418	INDMPITNDQKKLMSNN	236	252	1975	1975.2
		14629	FLGFLLGVGSAIASGVAVSK	112	131	1892.1	1892.2				5767	LLEITR	205	210	743.5	743.4				9541	SLINDMPITNDQKKL	234	248	1728.9	1729.8			6870	INDMPITNDQKKLMSNNVQ	236	254	2202.1	2202.2
		14753	FLGFLLGVGSAIASGVAVSK	112	131	1892.1	1892.2				5813	LLEITR	205	210	743.5	743.4				7690	SLINDMPITNDQK	234	246	1487.7	1488.9			6054	INDMPITNDQKKL	236	248	1528.8	1529
		14889	FLGFLLGVGSAIASGVAVSK	112	131	1892.1	1892.2				6013	LLEITR	205	210	743.5	743.5				7840	SLINDMPITN	234	243	1116.5	1116.7			6820	INDMPITNDQKKLMSNNVQ	236	254	2202.1	2202.3
		14931	FLGFLLGVGSAIASGVAVSK	112	131	1892.1	1892.2				15917	EFSVNAGVTTPVSTYMLTNSELLSLINDMPITNDQK	211	246	3941.9	3942.3				7889	SLINDMPITNDQK	234	246	1487.7	1488.8			6872	INDMPITNDQKKLMSNNVQ	236	254	2202.1	2202.3
		14939	FLGFLLGVGSAIASGVAVSK	112	131	1892.1	1892.1				15653	EFSVNAGVTTPVSTYMLTNSELLSLINDMPITNDQKK	211	247	4070	4071.4				8287	SLINDMPITNDQKKL	234	248	1728.9	1730.1			6440	INDMPITNDQKKLMSNN	236	252	1975	1975.3
		14989	FLGFLLGVGSAIASGVAVSK	112	131	1892.1	1892.1				5532	AGVTTPVSTY	216	225	994.5	993.8				8713	SLINDMPITNDQKKL	234	248	1728.9	1731.1			5255	INDMPITNDQ	236	245	1159.5	1159.7
		15031	FLGFLLGVGSAIASGVAVSK	112	131	1892.1	1892.2				5534	AGVTTPVSTY	216	225	994.5	995.6				8838	SLINDMPITNDQKKL	234	248	1728.9	1730.1			7355	INDMPITNDQKKLMSNNV	236	253	2074	2073.7
		15089	FLGFLLGVGSAIASGVAVSK	112	131	1892.1	1892.1				7901	TTPVSTY	219	225	767.4	768.6				8887	SLINDMPITNDQKKL	234	248	1728.9	1730.1			6085	INDMPITNDQKKL	236	248	1528.8	1529.1
		15139	FLGFLLGVGSAIASGVAVSK	112	131	1892.1	1892.1				5321	TYMLTNSELLSLINDM	224	239	1856.9	1857.1				8987	SLINDMPITNDQKKL	234	248	1728.9	1730.1			6481	INDMPITNDQKKLMS	236	250	1746.9	1747
		15239	FLGFLLGVGSAIASGVAVSK	112	131	1892.1	1892.2				12821	MLTNSELLSLINDMPITNDQK	226	246	2389.2	2389.3				9339	SLINDMPITNDQKKLM	234	249	1859.9	1861			6393	INDMPITNDQKKLMSNN	236	252	1975	1975.2
		15289	FLGFLLGVGSAIASGVAVSK	112	131	1892.1	1892.2				12871	MLTNSELLSLINDMPITNDQK	226	246	2389.2	2389.3				9643	SLINDMPITNDQKKLM	234	249	1859.9	1860.1			5302	INDMPITND	236	244	1031.5	1031.6
		15490	FLGFLLGVGSAIASGVAVSK	112	131	1892.1	1892.2				13021	MLTNSELLSLINDMPITNDQK	226	246	2389.2	2389.3				6758	INDMPITNDQKKL	236	248	1528.8	1529			5152	INDMPITN	236	243	916.4	916.6
		15739	FLGFLLGVGSAIASGVAVSK	112	131	1892.1	1892.2				11922	MLTNSELLSLINDMPITNDQK	226	246	2389.2	2389.3				6709	INDMPITNDQKKL	236	248	1528.8	1529.8			6000	MPITNDQKKLMSNNVQ	239	254	1859.9	1860.1
		15789	FLGFLLGVGSAIASGVAVSK	112	131	1892.1	1892.2				12622	MLTNSELLSLINDMPITNDQKK	226	247	2517.3	2517.3				6085	DMPITNDQKKL	238	248	1301.7	1301.8			5632	MPITNDQKKLMSNN	239	252	1632.8	1633
		15839	FLGFLLGVGSAIASGVAVSK	112	131	1892.1	1892.2				12281	MLTNSELLSLINDMPITNDQK	226	246	2389.2	2389.3				6762	DMPITNDQKKLM	238	249	1432.7	1432.8			5641	MPITNDQKKLMSN	239	251	1518.8	1519
		15867	FLGFLLGVGSAIASGVAVSK	112	131	1892.1	1892.1				12854	MLTNSELLSLINDMPITNDQK	226	246	2389.2	2391.3				4823	DQKKLM	244	249	761.4	761.5			5332	MPITNDQKKL	239	248	1186.6	1186.9
		15989	FLGFLLGVGSAIASGVAVSK	112	131	1892.1	1892.2				12022	MLTNSELLSLINDMPITNDQK	226	246	2389.2	2390.3				4859	DQKKLMSNNVQ	244	254	1303.7	1303.7			4713	MPITND	239	244	689.3	689.3
		16039	FLGFLLGVGSAIASGVAVSK	112	131	1892.1	1892.1				11925	MLTNSELLSLINDMPITNDQK	226	246	2389.2	2391.4				6288	MSNNVQIVRQQSY	249	261	1565.8	1565.9			4762	MPITND	239	244	689.3	689.5
		16140	FLGFLLGVGSAIASGVAVSK	112	131	1892.1	1892.1				12572	MLTNSELLSLINDMPITNDQKK	226	247	2517.3	2518.3				6338	MSNNVQIVRQQSY	249	261	1565.8	1567			5646	MPITNDQKKLMSNN	239	252	1632.8	1634.3
		16190	FLGFLLGVGSAIASGVAVSK	112	131	1892.1	1892.1				13171	MLTNSELLSLINDMPITNDQK	226	246	2389.2	2390.3				5769	SNNVQIVRQQSY	250	261	1434.7	1434.9			5782	MPITNDQKKLMSNN	239	252	1632.8	1634
		16246	FLGFLLGVGSAIASGVAVSK	112	131	1892.1	1892.2				11361	MLTNSELLSLINDMPITNDQKK	226	247	2517.3	2518.3				5819	SNNVQIVRQQSY	250	261	1434.7	1435.9			5490	PITNDQKKLMSNNVQ	240	254	1728.9	1729.1
		16297	FLGFLLGVGSAIASGVAVSK	112	131	1892.1	1892.2				11721	MLTNSELLSLINDMPITNDQK	226	246	2389.2	2390.3				6263	NNVQI	251	255	586.3	586.5			5037	PITNDQKKLMSNN	240	252	1501.8	1502
		16345	FLGFLLGVGSAIASGVAVSK	112	131	1892.1	1892.2				12573	MLTNSELLSLINDMPITNDQKK	226	247	2517.3	2519.3				4797	IVRQQSY	255	261	892.5	891.7			5053	PITNDQKKLMSN	240	251	1387.7	1388.2
		16579	FLGFLLGVGSAIASGVAVSK	112	131	1892.1	1892.2				12673	MLTNSELLSLINDMPITNDQKK	226	247	2517.3	2518.3				13199	SIMSIIKEEVLAY	262	274	1494.8	1495			5596	PITNDQKKLMSNNVQ	240	254	1728.9	1729.9
		16629	FLGFLLGVGSAIASGVAVSK	112	131	1892.1	1892.2				12771	MLTNSELLSLINDMPITNDQK	226	246	2389.2	2390.3				13247	SIMSIIKEEVLAY	262	274	1494.8	1495			5171	PITNDQKKLMSNN	240	252	1501.8	1502.9
		16729	FLGFLLGVGSAIASGVAVSK	112	131	1892.1	1892.1				12921	MLTNSELLSLINDMPITNDQK	226	246	2389.2	2390.3				8179	SIIKEEVLAY	265	274	1163.6	1163.8			4820	QKKLMSNNVQ	245	254	1188.6	1189.1
		16829	FLGFLLGVGSAIASGVAVSK	112	131	1892.1	1892.1				12961	MLTNSELLSLINDMPITNDQK	226	246	2389.2	2390.3				8129	SIIKEEVLAY	265	274	1163.6	1163.8			7804	MSNNVQIVRQQSYSIM	249	264	1896.9	1897.1
		17029	FLGFLLGVGSAIASGVAVSK	112	131	1892.1	1892.2				12971	MLTNSELLSLINDMPITNDQK	226	246	2389.2	2390.2				7201	SIIKEEVL	265	272	929.5	927.6			6824	VQIVRQQSYSIM	253	264	1450.8	1451
		17179	FLGFLLGVGSAIASGVAVSK	112	131	1892.1	1892.1				12319	MLTNSELLSLINDMPITNDQK	226	246	2389.2	2391.3				7252	SIIKEEVL	265	272	929.5	928.4			5186	VQIVRQQSY	253	261	1119.6	1119.7
		17229	FLGFLLGVGSAIASGVAVSK	112	131	1892.1	1892.1				14659	MLTNSELLSLINDMPITNDQK	226	246	2389.2	2389.5				12049	VVQLPLYGVIDTPCWK	275	290	1887	1887.2			5235	VQIVRQQSY	253	261	1119.6	1119.7
		17279	FLGFLLGVGSAIASGVAVSK	112	131	1892.1	1892.2				18055	MLTNSELLSLINDMPITNDQK	226	246	2389.2	2390.6				13085	VVQLPLYGVIDTPCW	275	289	1758.9	1759.1			4802	VQIVRQQS	253	260	956.5	956.7
		17380	FLGFLLGVGSAIASGVAVSK	112	131	1892.1	1892.1				7021	MLTNSELL	226	233	919.5	918.5				12000	VVQLPLYGVIDTPCWK	275	290	1887	1887.2			5195	VQIVRQQSY	253	261	1119.6	1119.7
		17529	FLGFLLGVGSAIASGVAVSK	112	131	1892.1	1892.2				12523	MLTNSELLSLINDMPITNDQK	226	246	2389.2	2390.4				12353	VVQLPLYGVIDTPCWKLH	275	292	2137.1	2137.3			6985	VQIVRQQSYSIM	253	264	1450.8	1450.8
		17579	FLGFLLGVGSAIASGVAVSK	112	131	1892.1	1892.2				12902	MLTNSELLSLINDMPITNDQK	226	246	2389.2	2391.3				13662	VVQLPLYGVIDTPCWKL	275	291	2000.1	2000.4			4761	IVRQQSY	255	261	892.5	892.7
		17634	FLGFLLGVGSAIASGVAVSK	112	131	1892.1	1892.2				13071	MLTNSELLSLINDMPITNDQK	226	246	2389.2	2391.1				13140	VVQLPLYGVIDTPCWKLHTSPL	275	296	2535.4	2535.4			5818	IVRQQSYSIM	255	264	1223.6	1223.8
		17729	FLGFLLGVGSAIASGVAVSK	112	131	1892.1	1892.2				13121	MLTNSELLSLINDMPITNDQK	226	246	2389.2	2390.3				8230	VVQLPLY	275	281	830.5	830.6			4712	IVRQQSY	255	261	892.5	892.6
		17781	FLGFLLGVGSAIASGVAVSK	112	131	1892.1	1892.1				17609	MLTNSELLSLINDMPITNDQK	226	246	2389.2	2389.5				7524	VVQLPL	275	280	667.4	666.6			4780	IVRQQSY	255	261	892.5	891.7
		17831	FLGFLLGVGSAIASGVAVSK	112	131	1892.1	1892.2				17919	MLTNSELLSLINDMPITNDQK	226	246	2389.2	2390.3				7667	VVQLPL	275	280	667.4	667.2			5120	YSIM	261	264	512.2	512.1
		17882	FLGFLLGVGSAIASGVAVSK	112	131	1892.1	1892.2				7448	MLTNSELL	226	233	919.5	918.5				7567	VVQLPL	275	280	667.4	667.4			5181	YSIM	261	264	512.2	512.1
		17935	FLGFLLGVGSAIASGVAVSK	112	131	1892.1	1892.2				7618	MLTNSELL	226	233	919.5	920.5				7617	VVQLPL	275	280	667.4	666.5			6364	SIIKEEVLA	265	273	1000.6	1000.9
		17986	FLGFLLGVGSAIASGVAVSK	112	131	1892.1	1892.2				11399	MLTNSELLSLINDMPITNDQKK	226	247	2517.3	2519.4				8591	YGVIDTPCWKLH	281	292	1487.7	1487.9			6444	SIIKEEVL	265	272	929.5	929.7
		18234	FLGFLLGVGSAIASGVAVSK	112	131	1892.1	1892.2				11558	MLTNSELLSLINDMPITNDQKK	226	247	2517.3	2518.3				8617	YGVIDTPCW	281	289	1109.5	1109.6			6368	SIIKEEVLA	265	273	1000.6	998.4
		18482	FLGFLLGVGSAIASGVAVSK	112	131	1892.1	1892.2				11871	MLTNSELLSLINDMPITNDQK	226	246	2389.2	2391.2				8601	YGVIDTPCW	281	289	1109.5	1109.7			5132	EVLAY	270	274	593.3	593.4
		18705	FLGFLLGVGSAIASGVAVSK	112	131	1892.1	1892.2				12122	MLTNSELLSLINDMPITNDQK	226	246	2389.2	2391.1				8648	YGVIDTPCW	281	289	1109.5	1109.7			12547	LAYVVQLPLYGV	272	283	1333.8	1333.9
		18765	FLGFLLGVGSAIASGVAVSK	112	131	1892.1	1892.2				12432	MLTNSELLSLINDMPITNDQKK	226	247	2517.3	2518.5				7787	GVIDTPCW	282	289	946.4	946.6			12096	AYVVQLPLYGVIDT	273	286	1549.8	1550.1
		18812	FLGFLLGVGSAIASGVAVSK	112	131	1892.1	1892.1				13045	MLTNSELLSLINDMPITNDQK	226	246	2389.2	2391.5				7745	GVIDTPCW	282	289	946.4	946.7			12547	AYVVQLPLYGVI	273	284	1333.8	1333.9
		18859	FLGFLLGVGSAIASGVAVSK	112	131	1892.1	1892.2				13342	MLTNSELLSLINDMPITNDQK	226	246	2389.2	2390.3				7822	GVIDTPCW	282	289	946.4	946.7			9892	AYVVQLPLY	273	281	1064.6	1064.8
		18909	FLGFLLGVGSAIASGVAVSK	112	131	1892.1	1892.2				13457	MLTNSELLSLINDMPITNDQK	226	246	2389.2	2390.1				9794	GVIDTPCWKLHTSPL	282	296	1722.9	1723.2			11933	AYVVQLPLYGVID	273	285	1448.8	1448.9
		18960	FLGFLLGVGSAIASGVAVSK	112	131	1892.1	1892.3				17468	MLTNSELLSLINDMPITNDQK	226	246	2389.2	2390.4				7775	GVIDTPCW	282	289	946.4	948.3			10831	AYVVQLPLYGV	273	283	1220.7	1220.9
		13611	FLGFLLGVGSAIASGVAVSK	112	131	1892.1	1892.2				19098	MLTNSELLSLINDMPITNDQK	226	246	2389.2	2390.3				7769	KLHTSPLCTTNTKEGSNICL	290	309	2273.1	2273.3			10835	AYVVQLPLYGV	273	283	1220.7	1220.9
		14003	FLGFLLGVGSAIASGVAVSK	112	131	1892.1	1892.1				7071	MLTNSELL	226	233	919.5	919.6				5397	KLHTSPL	290	296	794.5	794.5			9670	AYVVQLPLYG	273	282	1121.6	1120.8
		14113	FLGFLLGVGSAIASGVAVSK	112	131	1892.1	1892.2				11771	MLTNSELLSLINDMPITNDQK	226	246	2389.2	2391.2				5351	KLHTSPL	290	296	794.5	794.5			9675	AYVVQLPLYG	273	282	1121.6	1121.8
		14371	FLGFLLGVGSAIASGVAVSK	112	131	1892.1	1892.2				12674	MLTNSELLSLINDMPITNDQK	226	246	2389.2	2390.1				7825	KLHTSPLCTTNTKEGSNICL	290	309	2273.1	2273.7			9881	AYVVQLPLY	273	281	1064.6	1064.5
		14651	FLGFLLGVGSAIASGVAVSK	112	131	1892.1	1892.2				14075	MLTNSELLSLINDMPITNDQK	226	246	2389.2	2389.5				5657	KLHTSPLCTTNTKEGSNICL	290	309	2273.1	2271.7			9890	AYVVQLPLY	273	281	1064.6	1064.6
		15039	FLGFLLGVGSAIASGVAVSK	112	131	1892.1	1892.2				19045	MLTNSELLSLINDMPITNDQK	226	246	2389.2	2390.3				8952	KLHTSPL	290	296	794.5	793.8			6411	AYVVQL	273	278	691.4	691.4
		16089	FLGFLLGVGSAIASGVAVSK	112	131	1892.1	1892.1				7178	MLTNSELL	226	233	919.5	918.6				9612	KLHTSPL	290	296	794.5	794.5			6415	AYVVQL	273	278	691.4	691.5
		16679	FLGFLLGVGSAIASGVAVSK	112	131	1892.1	1892.1				12253	LTNSELLSLINDMPITNDQK	227	246	2258.1	2258.3				5498	KLHTSPL	290	296	794.5	792.6			9384	AYVVQLPL	273	280	901.5	901.9
		17479	FLGFLLGVGSAIASGVAVSK	112	131	1892.1	1892.2				12305	LTNSELLSLINDMPITNDQK	227	246	2258.1	2258.2				5277	LHTSPLCTTNTK	291	302	1371.7	1371.9			12014	YVVQLPLYGVIDT	274	286	1478.8	1479.1
		18082	FLGFLLGVGSAIASGVAVSK	112	131	1892.1	1892.2				12148	LTNSELLSLINDMPITNDQK	227	246	2258.1	2259.3				5253	LHTSPL	291	296	666.4	666.4			11760	YVVQLPLYGVID	274	285	1377.8	1378
		18135	FLGFLLGVGSAIASGVAVSK	112	131	1892.1	1892.2				10975	LTNSELLSLINDMPITNDQK	227	246	2258.1	2259.5				4767	HTSPL	292	296	553.3	553.3			10722	YVVQLPLYGV	274	283	1149.6	1149.8
		18187	FLGFLLGVGSAIASGVAVSK	112	131	1892.1	1892.2				11254	SELLSLINDMPITNDQK	230	246	1930	1930.1				7443	TSPLCTTNTKEGSNICL	293	309	1894.9	1895.1			9682	YVVQLPLY	274	281	993.6	993.7
		18333	FLGFLLGVGSAIASGVAVSK	112	131	1892.1	1892.2				11299	SELLSLINDMPITNDQK	230	246	1930	1930.1				7495	TSPLCTTNTKEGSNICL	293	309	1894.9	1895			10702	YVVQLPLYGV	274	283	1149.6	1149.7
		18382	FLGFLLGVGSAIASGVAVSK	112	131	1892.1	1892.2				11304	SELLSLINDMPITNDQK	230	246	1930	1930.1				5661	CTTNTKEGSNICL	297	309	1496.7	1496.9			9361	YVVQLPLYG	274	282	1050.6	1050.7
		18434	FLGFLLGVGSAIASGVAVSK	112	131	1892.1	1892.2				11385	SELLSLINDMPITNDQK	230	246	1930	1931.1				5697	CTTNTKEGSNICL	297	309	1496.7	1497			9697	YVVQLPLY	274	281	993.6	993.7
		18593	FLGFLLGVGSAIASGVAVSK	112	131	1892.1	1892.2				11566	SELLSLINDMPITNDQK	230	246	1930	1931				5737	CTTNTKEGSNICL	297	309	1496.7	1496.9			10752	YVVQLPLYGV	274	283	1149.6	1149.9
		18654	FLGFLLGVGSAIASGVAVSK	112	131	1892.1	1892.1				10595	SELLSLINDMPITNDQKK	230	247	2058.1	2059				5787	CTTNTKEGSNICL	297	309	1496.7	1496.9			10754	YVVQLPLYGV	274	283	1149.6	1149.7
		14324	FLGFLLGVGSAIASGVAVSK	112	131	1892.1	1892.2				11176	SELLSLINDMPITNDQK	230	246	1930	1931.1				5812	CTTNTKEGSNICL	297	309	1496.7	1497			9430	YVVQLPLYG	274	282	1050.6	1050.6
		14473	FLGFLLGVGSAIASGVAVSK	112	131	1892.1	1892.2				9935	SELLSLINDMPITNDQK	230	246	1930	1929.4				5937	CTTNTKEGSNICL	297	309	1496.7	1496.9			9486	YVVQLPLYG	274	282	1050.6	1050.8
		15640	FLGFLLGVGSAIASGVAVSK	112	131	1892.1	1892.1				10068	SELLSLINDMPITNDQK	230	246	1930	1932				6617	CTTNTKEGSNICL	297	309	1496.7	1496.9			9381	YVVQLPLYG	274	282	1050.6	1050.8
		14703	FLGFLLGVGSAIASGVAVSK	112	131	1892.1	1893.3				9323	SELLSLINDMPITNDQKK	230	247	2058.1	2059				6883	CTTNTKEGSNICL	297	309	1496.7	1496.8			9130	YVVQLPL	274	280	830.5	829.4
		16929	FLGFLLGVGSAIASGVAVSK	112	131	1892.1	1891.4				9993	SELLSLINDMPITNDQK	230	246	1930	1932				6135	CTTNTKEGSNICL	297	309	1496.7	1496.9			11088	VVQLPLYGVI	275	284	1099.7	1099.8
		16263	FLGFLLGVGSAIASGVAVSKVLHLEGEVNK	112	141	3010.7	3009.7				7501	SLINDMPITNDQK	234	246	1487.7	1488.1				7981	CTTNTKEGSNICL	297	309	1496.7	1496.9			7650	VVQLPLY	275	281	830.5	830.6
		12185	FLGFLLGVG	112	120	921.5	921.6				7451	SLINDMPITNDQK	234	246	1487.7	1487.9				5750	CTTNTKEGSNICL	297	309	1496.7	1498.6			11073	VVQLPLYGVI	275	284	1099.7	1099.9
		11214	LGFLLGVGSAIASGVAVSKVLHLEGEVN	113	140	2735.5	2736.9				7194	SLINDMPITNDQKK	234	247	1615.8	1615.9				6223	CTTNTKEGSNICL	297	309	1496.7	1496.9			7472	VVQLPLYG	275	282	887.5	887.7
		11691	LGFLLGVGSAIASGVAVSKVLHLEGEVN	113	140	2735.5	2735.3				6816	SLINDMPITNDQK	234	246	1487.7	1487.8				6080	CTTNTKEGSNICL	297	309	1496.7	1496.9			7552	VVQLPLY	275	281	830.5	830.6
		11991	LGFLLGVGSAIASGVAVSKVLHLEGEVN	113	140	2735.5	2735.3				7306	SLINDMPITNDQK	234	246	1487.7	1488.3				6567	CTTNTKEGSNICL	297	309	1496.7	1496.8			7701	VVQLPLY	275	281	830.5	830.6
		12039	LGFLLGVGSAIASGVAVSKVLHLEGEVN	113	140	2735.5	2735.4				7557	SLINDMPITNDQK	234	246	1487.7	1489				6667	CTTNTKEGSNICL	297	309	1496.7	1496.9			7010	VVQLPL	275	280	667.4	667.1
		7365	KVLHLEGEVNKIK	131	143	1505.9	1506				7352	SLINDMPITNDQK	234	246	1487.7	1488.8				6933	CTTNTKEGSNICL	297	309	1496.7	1497			7561	VVQLPLY	275	281	830.5	830.7
		6139	KVLHLEGEVNK	131	141	1264.7	1264.9				7056	SLINDMPITNDQK	234	246	1487.7	1488.8				7069	CTTNTKEGSNICL	297	309	1496.7	1496.9			7916	VVQLPLY	275	281	830.5	830.7
		7520	VLHLEGEVNKIK	132	143	1377.8	1377.9				18115	SLINDMPITNDQK	234	246	1487.7	1488				5837	CTTNTKEGSNICL	297	309	1496.7	1496			7960	VVQLPLY	275	281	830.5	830.7
		7570	VLHLEGEVNKIK	132	143	1377.8	1377.9				7102	SLINDMPITNDQK	234	246	1487.7	1488.9				6517	CTTNTKEGSNICL	297	309	1496.7	1496.9			9172	VVQLPLYGV	275	283	986.6	986.8
		6219	VLHLEGEVNK	132	141	1136.6	1136.9				7143	SLINDMPITNDQKK	234	247	1615.8	1616.9				7139	CTTNTKEGSNICL	297	309	1496.7	1496.8			9271	VVQLPLYGV	275	283	986.6	986.8
		7422	VLHLEGEVNKIK	132	143	1377.8	1377.9				7601	SLINDMPITNDQK	234	246	1487.7	1488.9				9195	CTTNTKEGSNICL	297	309	1496.7	1496.9			6918	VVQLPL	275	280	667.4	667.5
		7626	VLHLEGEVNKIK	132	143	1377.8	1377.9				7833	NDMPITNDQK	237	246	1174.5	1172.4				6467	CTTNTKEGSNICL	297	309	1496.7	1496.9			6944	VVQLPL	275	280	667.4	667.4
		6169	VLHLEGEVNK	132	141	1136.6	1136.9				18017	QKKL	245	248	515.3	514.3				7343	CTTNTKEGSNICL	297	309	1496.7	1496.8			6960	VVQLPL	275	280	667.4	666.5
		6209	VLHLEGEVNK	132	141	1136.6	1137				19383	QKKL	245	248	515.3	514.4				9513	CTTNTKEGSNICL	297	309	1496.7	1496.9			7600	VVQLPLY	275	281	830.5	830.6
		6259	VLHLEGEVNK	132	141	1136.6	1136.8				19635	QKKL	245	248	515.3	514.3				5887	CTTNTKEGSNICL	297	309	1496.7	1497.7			7664	VVQLPLY	275	281	830.5	830.6
		7684	VLHLEGEVNKIK	132	143	1377.8	1377.9				6393	QKKL	245	248	515.3	514.3				6268	CTTNTKEGSNICL	297	309	1496.7	1496.8			9185	VVQLPLYGV	275	283	986.6	986.8
		11090	VLHLEGEVNKIKSALLSTNK	132	151	2192.3	2192.5				6262	KLMSNNVQIVR	247	257	1300.7	1300.9				6367	CTTNTKEGSNICL	297	309	1496.7	1496.8			9220	VVQLPLYGV	275	283	986.6	986.8
		6165	VLHLEGEVNK	132	141	1136.6	1137				6211	KLMSNNVQIVR	247	257	1300.7	1300.8				6417	CTTNTKEGSNICL	297	309	1496.7	1496.9			9234	VVQLPLYGV	275	283	986.6	986.8
		6171	VLHLEGEVNK	132	141	1136.6	1137.1				6311	KLMSNNVQIVR	247	257	1300.7	1301.9				6831	CTTNTKEGSNICL	297	309	1496.7	1496.9			8416	VQLPLYGV	276	283	887.5	885.7
		6273	VLHLEGEVNK	132	141	1136.6	1136.8				6362	KLMSNNVQIVR	247	257	1300.7	1301.9				7662	CTTNTKEGSNICL	297	309	1496.7	1496.8			8511	VQLPLYGV	276	283	887.5	887.7
		6316	VLHLEGEVNK	132	141	1136.6	1136.8				6479	KLMSNNVQIVR	247	257	1300.7	1301.9				7922	CTTNTKEGSNICL	297	309	1496.7	1496.9			8203	LPLYGVIDT	278	286	989.5	987.8
		6517	VLHLEGEVNK	132	141	1136.6	1136.8				6523	KLMSNNVQIVR	247	257	1300.7	1301.9				8275	CTTNTKEGSNICL	297	309	1496.7	1496.8			6560	LPLYGV	278	283	660.4	660.5
		6947	VLHLEGEVNK	132	141	1136.6	1136.9				6103	LMSNNVQIVR	248	257	1172.6	1172.8				6777	CTTNTKEGSNICL	297	309	1496.7	1496.9			6511	LPLYGV	278	283	660.4	660.6
		6361	VLHLEGEVNK	132	141	1136.6	1136.9				6051	LMSNNVQIVR	248	257	1172.6	1173.9				7012	CTTNTKEGSNICL	297	309	1496.7	1496.7			8238	LPLYGVIDT	278	286	989.5	988.6
		6445	VLHLEGEVNK	132	141	1136.6	1136.8				13586	QQSYSIMSIIKEEVLAY	258	274	2001	2001.2				7193	CTTNTKEGSNICL	297	309	1496.7	1497			8252	LPLYGVIDT	278	286	989.5	987.8
		7803	VLHLEGEVNKIK	132	143	1377.8	1378.2				12835	SIMSIIKEEVLAY	262	274	1494.8	1494.9				7263	CTTNTKEGSNICL	297	309	1496.7	1496.9			8453	LPLYGVI	278	284	773.5	773.6
		6287	VLHLEGEVN	132	140	1008.5	1008.6				7241	SIMSIIK	262	268	790.5	790.5				7844	CTTNTKEGSNICL	297	309	1496.7	1496.9			8500	LPLYGVI	278	284	773.5	773.7
		7756	VLHLEGEVNKIK	132	143	1377.8	1377.9				7244	SIMSIIK	262	268	790.5	790.5				5990	CTTNTKEGSNICL	297	309	1496.7	1497			6194	PLYGVID	279	285	775.4	775.4
		7857	VLHLEGEVNKIK	132	143	1377.8	1378				15372	SIIKEEVLAYVVQLPLYGVIDTPCWK	265	290	3032.6	3032.6				5621	TTNTKEGSNICL	298	309	1336.6	1336.7			6551	PLYGVIDT	279	286	876.5	874.7
		7339	VLHLEGEVNKIK	132	143	1377.8	1378.4				7739	SIIKEEVLAY	265	274	1163.6	1163.7				5620	TNTKEGSNICL	299	309	1235.6	1235.7			9612	YGVIDTPCWKLHTSPLCT	281	298	2147	2147.4
		7156	VLHLEGEVNKIK	132	143	1377.8	1379				15428	SIIKEEVLAYVVQLPLYGVIDTPCWK	265	290	3032.6	3032.6				5519	TKEGSNICL	301	309	1020.5	1020.4			9671	YGVIDTPCWKL	281	291	1350.7	1350.9
		7199	VLHLEGEVNKIK	132	143	1377.8	1378.9				6886	SIIKEEVL	265	272	929.5	929.2				5609	TKEGSNICL	301	309	1020.5	1018.8			9556	YGVIDTPCWKLHTSPLC	281	297	2046	2046.2
		4884	HLEGEVNK	134	141	924.5	924.9				7694	SIIKEEVLAY	265	274	1163.6	1162.6				5508	TKEGSNICL	301	309	1020.5	1020.8			9423	YGVIDTPCWKLHTSPLCTTN	281	300	2362.1	2362.6
		5881	IKSALLSTNK	142	151	1073.6	1073.8				14816	EEVLAYVVQLPLYGVIDTPCWK	269	290	2591.3	2591.3				5684	TKEGSNICL	301	309	1020.5	1021			9510	YGVIDTPCWKLHTSPLCTTNT	281	301	2463.2	2463.3
		5914	IKSALLSTNK	142	151	1073.6	1073.9				14861	EEVLAYVVQLPLYGVIDTPCWK	269	290	2591.3	2591.2				5401	EGSNICL	303	309	791.3	791.4			5014	YGVIDT	281	286	666.3	666.3
		11193	SALLSTNKAVVSLSDGYSVLTFK	144	166	2399.3	2399.4				14862	EEVLAYVVQLPLYGVIDTPCWK	269	290	2591.3	2593.3				5627	TRTDRGWY	310	317	1053.5	1053.8			9558	YGVIDTPCWKLHTSPLCTTN	281	300	2362.1	2363.3
		11666	SALLSTNKAVVSLSDGYSVLTFK	144	166	2399.3	2399.4				5544	EEVLAY	269	274	722.3	722.6				5618	TRTDRGWY	310	317	1053.5	1053.6			8901	GVIDTPCWKLHTSPLCTTNT	282	301	2300.1	2300.3
		5149	SALLSTNK	144	151	832.5	832.6				12556	AYVVQLPLYGVIDTPCWK	273	290	2121.1	2120.8				4967	TRTDRGW	310	316	890.4	890.6			7357	GVIDTPCW	282	289	946.4	946.7
		5159	SALLSTNK	144	151	832.5	832.6				12606	AYVVQLPLYGVIDTPCWK	273	290	2121.1	2121.1				4998	TRTDRGW	310	316	890.4	890.7			8941	GVIDTPCWKLHTSPLCT	282	298	1984	1984.2
		5109	SALLSTNK	144	151	832.5	832.7				9185	YVVQLPL	274	280	830.5	830.4				5017	TRTDRGW	310	316	890.4	889.9			7314	GVIDTPCW	282	289	946.4	945.6
		11465	SALLSTNKAVVSLSDGYSVLTFK	144	166	2399.3	2399.4				9232	YVVQLPL	274	280	830.5	830.5				4940	RTDRGW	311	316	789.4	789.6			8810	GVIDTPCWKLHTSPLCTTN	282	300	2199	2199.3
		5062	SALLSTNK	144	151	832.5	832.6				11577	VVQLPLYGVIDTPCWK	275	290	1887	1887.1				9927	GWYCDNAGSVSFFPQAETCK	315	334	2323	2323.1			8881	GVIDTPCWKL	282	291	1187.6	1185.9
		11241	SALLSTNKAVVSLSDGYSVLTFK	144	166	2399.3	2398.4				11621	VVQLPLYGVIDTPCWK	275	290	1887	1887.2				9878	GWYCDNAGSVSFFPQAETCK	315	334	2323	2323.1			8944	GVIDTPCWKLHTSPLCTT	282	299	2085	2085.2
		5067	SALLSTN	144	150	704.4	704.3				11626	VVQLPLYGVIDTPCWK	275	290	1887	1887.3				9923	GWYCDNAGSVSFFPQAETCK	315	334	2323	2325.1			8903	GVIDTPCWKLHTSPLC	282	297	1882.9	1883.1
		10607	AVVSLSDGYSVLTFK	152	166	1584.8	1585.1				11671	VVQLPLYGVIDTPCWK	275	290	1887	1887.1				9834	GWYCDNAGSVSFFPQAETCK	315	334	2323	2322.6			8955	GVIDTPCWKLHTSPLCT	282	298	1984	1984.6
		10170	AVVSLSDGYSVLTFK	152	166	1584.8	1585				11724	VVQLPLYGVIDTPCWK	275	290	1887	1887.1				9978	GWYCDNAGSVSFFPQAETCK	315	334	2323	2324.2			9104	GVIDTPCWKLHTSPL	282	296	1722.9	1723
		10401	AVVSLSDGYSVLTFK	152	166	1584.8	1585				6738	GVIDTPCWK	282	290	1074.5	1074.7				8239	YCDNAGSVSFFPQAETC	317	333	1951.8	1951.9			8862	GVIDTPCWKL	282	291	1187.6	1187.8
		5226	AVVSLSDG	152	159	746.4	746.5				6772	GVIDTPCWK	282	290	1074.5	1074				8467	YCDNAGSVSFFPQAETCKVQ	317	336	2307	2307.2			8912	GVIDTPCWKL	282	291	1187.6	1187.8
		10522	AVVSLSDGYSVLTFK	152	166	1584.8	1583				6713	GVIDTPCWK	282	290	1074.5	1074.6				8261	YCDNAGSVSFFPQAETCKVQ	317	336	2307	2307.1			7480	GVIDTPCWKLHT	282	293	1425.7	1425.9
		5129	AVVSLSDG	152	159	746.4	745.3				6755	GVIDTPCWK	282	290	1074.5	1074.7				8407	YCDNAGSVSFFPQAETCKVQ	317	336	2307	2307.2			8236	GVIDTPCWKLHTSPLCTTNTKEGSN	282	306	2815.3	2815.7
		9027	VVSLSDGYSVLTFKVLDLK	153	171	2082.2	2082				5368	KLHTSPLCTTNTK	290	302	1499.8	1499.9				8417	YCDNAGSVSFFPQAETCKVQ	317	336	2307	2307.1			8926	GVIDTPCWKLHTSPLCTTN	282	300	2199	2200.2
		7699	GYSVLTFK	159	166	913.5	912.7				5348	KLHTSPL	290	296	794.5	794.7				8000	YCDNAGSVSFFPQAETCKVQ	317	336	2307	2307.2			8390	VIDTPCWKLHTSPLCT	283	298	1926.9	1927.2
		6309	SVLTFK	161	166	693.4	691.4				5414	KLHTSPLCTTNTK	290	302	1499.8	1498.3				8458	YCDNAGSVSFFPQAETCKVQ	317	336	2307	2308			8311	VIDTPCWKLHTSPLCTTNT	283	301	2243.1	2243.4
		6437	SVLTFK	161	166	693.4	692.1				5268	LHTSPLCTTNTK	291	302	1371.7	1371.9				8034	YCDNAGSVSFFPQAETCK	317	334	2079.9	2080.1			8340	VIDTPCWKLHTSPLCT	283	298	1926.9	1927.2
		6330	SVLTFK	161	166	693.4	693.6				6968	LHTSPLCTTNTKEGSNICLTR	291	311	2402.2	2402.4				8368	YCDNAGSVSFFPQAETCKVQ	317	336	2307	2307.3			8261	VIDTPCWKLHTSPLCTTNT	283	301	2243.1	2243.4
		12449	KVLDLKNYIDKQLLPILN	166	183	2139.3	2139.4				5331	LHTSPLCTTNTK	291	302	1371.7	1372				8325	YCDNAGSVSFFPQAETCKVQ	317	336	2307	2306.2			8277	VIDTPCWKLHTSPLCTTNT	283	301	2243.1	2244.4
		12449	VLDLKNYIDKQLLPILNK	167	184	2139.3	2139.4				7011	LHTSPLCTTNTKEGSNICLTR	291	311	2402.2	2402.5				8193	YCDNAGSVSFFPQAETC	317	333	1951.8	1953			8331	VIDTPCWKLHTSPLCTT	283	299	2028	2028.3
		8417	VLDLKNYIDK	167	176	1219.7	1219.8				5281	LHTSPLCTTNTK	291	302	1371.7	1371.9				6233	YCDNAGSVSF	317	326	1118.4	1117.7			8777	VIDTPCWKLHTSPL	283	296	1665.9	1665.9
		12464	VLDLKNYIDKQLLPILNK	167	184	2139.3	2141.4				5193	LHTSPLCTTN	291	300	1142.5	1142.7				8510	YCDNAGSVSFFPQAETCKVQ	317	336	2307	2309.3			6574	VIDTPCW	283	289	889.4	889.6
		11713	VLDLKNYIDKQLLPILNK	167	184	2139.3	2140.4				5385	LHTSPLCTTNTK	291	302	1371.7	1371.9				8517	YCDNAGSVSFFPQAETCKVQ	317	336	2307	2308.2			6593	VIDTPCW	283	289	889.4	889.5
		12906	VLDLKNYIDKQLLPILN	167	183	2011.2	2011.6				5213	LHTSPLCTTN	291	300	1142.5	1144.5				6069	YCDNAGSVSF	317	326	1118.4	1118.7			8154	VIDTPCWKL	283	291	1130.6	1131.6
		11720	VLDLKNYIDKQLLPILNK	167	184	2139.3	2139.4				5319	LHTSPLCTTNTK	291	302	1371.7	1372.8				8294	YCDNAGSVSFFPQAETC	317	333	1951.8	1952.8			8214	VIDTPCWKLHTSPLCTTN	283	300	2142	2142.3
		13143	VLDLKNYIDKQLLPILNK	167	184	2139.3	2140.4				5069	LHTSPLC	291	297	826.4	826.6				8342	YCDNAGSVSFFPQAETC	317	333	1951.8	1953			8202	VIDTPCWKL	283	291	1130.6	1129.8
		5419	VLDLK	167	171	586.4	586.3				5156	LHTSPL	291	296	666.4	667				8392	YCDNAGSVSFFPQAETC	317	333	1951.8	1952.4			8271	VIDTPCWKLHTSPLC	283	297	1825.9	1826.1
		12892	VLDLKNYIDKQLLPILNK	167	184	2139.3	2140.4				5217	LHTSPL	291	296	666.4	666.9				8568	YCDNAGSVSFFPQAETCKVQ	317	336	2307	2308.2			6545	VIDTPCW	283	289	889.4	887.5
		5426	VLDLK	167	171	586.4	586.4				5232	LHTSPLCTTNTK	291	302	1371.7	1371.9				8669	YCDNAGSVSFFPQAETCKVQ	317	336	2307	2307.8			7015	VIDTPCWKLHT	283	293	1368.7	1368.8
		5593	VLDLK	167	171	586.4	586.5				5259	LHTSPLCTTN	291	300	1142.5	1142.7				9755	YCDNAGSVSFFPQAETCKVQ	317	336	2307	2307.7			8150	VIDTPCWKL	283	291	1130.6	1130.8
		5717	VLDLK	167	171	586.4	586.5				19559	LHTSPLCTTNTK	291	302	1371.7	1371.6				4678	YCDNAGSVS	317	325	971.4	971.6			8201	VIDTPCWKL	283	291	1130.6	1130.8
		9629	NYIDKQLLPILNK	172	184	1570.9	1571				19399	LHTSPLCTTNTK	291	302	1371.7	1372.1				6037	YCDNAGSVSF	317	326	1118.4	1117.8			8358	VIDTPCWKLHTSPLCT	283	298	1926.9	1928.5
		10244	NYIDKQLLPILNK	172	184	1570.9	1572				5152	LHTSPL	291	296	666.4	666.5				6087	YCDNAGSVSF	317	326	1118.4	1118.7			6706	IDTPCWKLHT	284	293	1269.6	1269.8
		4802	NYIDK	172	176	651.3	651.3				5202	LHTSPL	291	296	666.4	666.5				8125	YCDNAGSVSFFPQAETCK	317	334	2079.9	2081.1			7936	IDTPCWKLHTSPLCTTN	284	300	2043	2043.2
		4851	NYIDK	172	176	651.3	651.4				5607	LHTSPLCTTNTK	291	302	1371.7	1371.6				8620	YCDNAGSVSFFPQAETCKVQ	317	336	2307	2307.8			7521	IDTPCWKL	284	291	1031.5	1031.7
		4703	NYIDK	172	176	651.3	651.4				6989	LHTSPLCTTNTK	291	302	1371.7	1371.4				7531	CDNAGSVSFFPQAETCK	318	334	1916.8	1917			8263	IDTPCWKLHTSPL	284	296	1566.8	1567
		8439	QLLPILNK	177	184	937.6	938.1				7061	LHTSPLCTTNTKEGSNICLTR	291	311	2402.2	2403.3				7809	CDNAGSVSFFPQAETC	318	333	1788.7	1788.9			8177	IDTPCWKLHTSPLCT	284	298	1827.9	1828.1
		8482	QLLPILNK	177	184	937.6	937.9				5535	LHTSPLCTTNTK	291	302	1371.7	1372.6				8078	CDNAGSVSFFPQAETCKVQ	318	336	2143.9	2144.1			6136	IDTPCW	284	289	790.3	791.4
		7653	LLPILNK	178	184	809.5	809				5658	LHTSPLCTTNTK	291	302	1371.7	1371.8				7762	CDNAGSVSFFPQAETC	318	333	1788.7	1788.7			7674	IDTPCWKLHTSPLCTTNTKEGSN	284	306	2659.2	2659.1
		10154	KQSCSISNIETVIEFQQYNNR	184	204	2557.2	2557.3				5799	LHTSPLCTTNTK	291	302	1371.7	1371.9				7864	CDNAGSVSFFPQAETC	318	333	1788.7	1789.1			8114	IDTPCWKLHTSPLCTTNT	284	301	2144	2144.3
		10529	QSCSISNIETVIEFQQYNNR	185	204	2429.1	2429.3				5867	LHTSPLCTTNTK	291	302	1371.7	1371.8				8048	CDNAGSVSFFPQAETCKVQ	318	336	2143.9	2144.1			7525	IDTPCWKL	284	291	1031.5	1030.1
		10557	QSCSISNIETVIEFQQYNNR	185	204	2429.1	2429.2				19445	LHTSPLCTTNTK	291	302	1371.7	1371.4				8127	CDNAGSVSFFPQAETCKVQ	318	336	2143.9	2145.1			7982	IDTPCWKLHTSPLCTTN	284	300	2043	2043.3
		10579	QSCSISNIETVIEFQQYNNR	185	204	2429.1	2429.3				5431	LHTSPLCTTNTK	291	302	1371.7	1372				7674	CDNAGSVSFFPQAETCK	318	334	1916.8	1917.9			8038	IDTPCWKLHTSPLCTTN	284	300	2043	2043.6
		10629	QSCSISNIETVIEFQQYNNR	185	204	2429.1	2429.2				6209	LHTSPLCTTNTK	291	302	1371.7	1371.8				7915	CDNAGSVSFFPQAETC	318	333	1788.7	1789.4			8172	IDTPCWKLHTSPLCTT	284	299	1928.9	1928.9
		10183	QSCSISNIETVIEFQQYNNR	185	204	2429.1	2428.6				7207	LHTSPLCTTNTK	291	302	1371.7	1372.2				8007	DNAGSVSFFPQAETCKVQ	319	336	1983.9	1984			8222	IDTPCWKLHTSPLCT	284	298	1827.9	1828.6
		10833	QSCSISNIETVIEFQQYNNR	185	204	2429.1	2429.1				8648	LHTSPL	291	296	666.4	666.6				8057	DNAGSVSFFPQAETCKVQ	319	336	1983.9	1983.9			7370	DTPCWKLHTSPLCT	285	298	1714.8	1714.9
		11200	QSCSISNIETVIEFQQYNNR	185	204	2429.1	2429.2				4869	TSPLCTTNTK	293	302	1121.5	1121.7				7924	AGSVSFFPQAETCKVQ	321	336	1754.8	1755			7012	DTPCWKLHTSPLC	285	297	1613.7	1614.1
		10482	QSCSISNIETVIEFQQYNNR	185	204	2429.1	2429.3				5061	EGSNICLTR	303	311	1048.5	1049.8				7968	AGSVSFFPQAETCKVQ	321	336	1754.8	1754.9			6416	DTPCWKL	285	291	918.4	916.6
		10679	QSCSISNIETVIEFQQYNNR	185	204	2429.1	2430.1				5081	EGSNICLTR	303	311	1048.5	1049.8				7972	SVSFFPQAETCKVQ	323	336	1626.8	1626.9			7005	DTPCWKLHTSPLCTTN	285	300	1929.9	1932
		10791	QSCSISNIETVIEFQQYNNR	185	204	2429.1	2429.4				5121	EGSNICLTR	303	311	1048.5	1049.6				7147	SFFPQAETCKVQ	325	336	1440.7	1440.8			7390	DTPCWKLHTSPL	285	296	1453.7	1453.7
		10942	QSCSISNIETVIEFQQYNNR	185	204	2429.1	2429.3				5382	EGSNICLTR	303	311	1048.5	1050.9				5719	FFPQAETC	326	333	998.4	999.5			7310	TPCWKLHTSPLCT	286	298	1599.8	1600
		11185	QSCSISNIETVIEFQQYNNR	185	204	2429.1	2429.6				5434	EGSNICLTR	303	311	1048.5	1050.5				5817	FFPQAETC	326	333	998.4	998.8			7296	TPCWKLHTSPLCTT	286	299	1700.8	1701.1
		10655	QSCSISNIETVIEFQQYNNR	185	204	2429.1	2431.1				5528	EGSNICLTR	303	311	1048.5	1049.7				6431	FFPQAETCKVQ	326	336	1353.6	1353.8			7364	TPCWKLHTSPLCT	286	298	1599.8	1600.1
		10731	QSCSISNIETVIEFQQYNNR	185	204	2429.1	2429.6				5877	EGSNICLTR	303	311	1048.5	1049.8				5770	FFPQAETC	326	333	998.4	998.8			7255	TPCWKLHTSPLCTTNT	286	301	1915.9	1916.2
		10884	QSCSISNIETVIEFQQYNNR	185	204	2429.1	2429.2				19407	EGSNICLTR	303	311	1048.5	1046.3				6381	FFPQAETCKVQ	326	336	1353.6	1353.8			7368	TPCWKLHTSPL	286	296	1338.7	1338.9
		10905	QSCSISNIETVIEFQQYNNR	185	204	2429.1	2430.1				5045	EGSNICLTR	303	311	1048.5	1047.8				5798	FFPQAETC	326	333	998.4	1000.3			6911	PCWKLHTSPLCTTNT	287	301	1814.8	1815.2
		11000	QSCSISNIETVIEFQQYNNR	185	204	2429.1	2429.3				5437	EGSNICL	303	309	791.3	791.5				5755	FFPQAETC	326	333	998.4	1000.2			6792	PCWKLHTSPLC	287	297	1397.7	1397.9
		11087	QSCSISNIETVIEFQQYNNR	185	204	2429.1	2430.3				8802	TDRGWYCDNAGSVSFFPQAETCK	312	334	2695.1	2695.3				5870	FFPQAETC	326	333	998.4	1000.7			6880	PCWKLHTSPLCT	287	298	1498.7	1499
		11133	QSCSISNIETVIEFQQYNNR	185	204	2429.1	2430.1				8852	TDRGWYCDNAGSVSFFPQAETCK	312	334	2695.1	2695.3				4818	FPQAETC	327	333	851.3	851.3			6942	PCWKLHTSPLCT	287	298	1498.7	1498.9
		10745	QSCSISNIETVIEFQQYNNR	185	204	2429.1	2430.2				8902	TDRGWYCDNAGSVSFFPQAETCK	312	334	2695.1	2695.3				4857	FPQAETC	327	333	851.3	851.3			6471	PCWKLHTSPLCTTNTKEGSN	287	306	2330.1	2330.4
		11150	QSCSISNIETVIEFQQYNNR	185	204	2429.1	2429.9				8758	TDRGWYCDNAGSVSFFPQAETCK	312	334	2695.1	2695.3				4868	FPQAETC	327	333	851.3	851.2			6810	PCWKLHTSPLCTTNT	287	301	1814.8	1815.2
		11299	QSCSISNIETVIEFQQYNNR	185	204	2429.1	2429.3				9066	TDRGWYCDNAGSVSFFPQAETCK	312	334	2695.1	2696.2				5178	FPQAETCKVQ	327	336	1206.6	1206.7			6817	PCWKLHTSPLCTT	287	299	1599.8	1600
		10422	QSCSISNIETVIEFQQYNNR	185	204	2429.1	2429.4				9002	TDRGWYCDNAGSVSFFPQAETCK	312	334	2695.1	2695.7				4850	FPQAET	327	332	691.3	690.3			6833	PCWKLHTSPLCT	287	298	1498.7	1498.9
		10781	QSCSISNIETVIEFQQYNNR	185	204	2429.1	2428.4				8645	GWYCDNAGSVSFFPQAETCK	315	334	2323	2323				5345	FPQAETC	327	333	851.3	851.6			6860	PCWKLHTSPLCTTNT	287	301	1814.8	1815.1
		10952	QSCSISNIETVIEFQQYNNR	185	204	2429.1	2430				9114	GWYCDNAGSVSFFPQAETCK	315	334	2323	2323				4808	FPQAETC	327	333	851.3	850.6			6990	PCWKLHTSPLCT	287	298	1498.7	1498.9
		11050	QSCSISNIETVIEFQQYNNR	185	204	2429.1	2428.9				9211	GWYCDNAGSVSFFPQAETCK	315	334	2323	2323.1				12322	VQSNRVFCDTMNSLTLPS	335	352	2068	2067.6			6767	PCWKLHTSPLCTTN	287	300	1713.8	1714
		11249	QSCSISNIETVIEFQQYNNR	185	204	2429.1	2429.1				8543	GWYCDNAGSVSFFPQAETCK	315	334	2323	2323				13188	VFCDTMNSLTLPSEVNLCNVDIFNPK	340	365	3026.4	3027.1			6961	PCWKLHTSPLCTTNT	287	301	1814.8	1815.1
		11400	QSCSISNIETVIEFQQYNNR	185	204	2429.1	2429.9				8592	GWYCDNAGSVSFFPQAETCK	315	334	2323	2323				13173	VFCDTMNSLTLPSEVNLCNVDIFNPK	340	365	3026.4	3026.5			6964	PCWKLHTSPLCT	287	298	1498.7	1500.8
		11549	QSCSISNIETVIEFQQYNNR	185	204	2429.1	2430.5				9564	GWYCDNAGSVSFFPQAETCK	315	334	2323	2323				13078	VFCDTMNSLTLPSEVNLCNVDIFNPK	340	365	3026.4	3028.6			6488	PCWKLHTSPLCTTNTKEGSN	287	306	2330.1	2330.3
		10841	QSCSISNIETVIEFQQYNNR	185	204	2429.1	2429.9				11543	GWYCDNAGSVSFFPQAETCK	315	334	2323	2323				5068	CDTMNSL	342	348	839.3	839.4			6812	PCWKLHTSPLCTTN	287	300	1713.8	1715
		11449	QSCSISNIETVIEFQQYNNR	185	204	2429.1	2430.5				19031	GWYCDNAGSVSFFPQAETCK	315	334	2323	2323.1				5119	CDTMNSL	342	348	839.3	839.6			6552	PCWKLHTSPLCTTNTKEGSN	287	306	2330.1	2331.2
		8275	IETVIEFQQYNNR	192	204	1652.8	1652.9				8499	GWYCDNAGSVSFFPQAETCK	315	334	2323	2323.2				5082	CDTMNSL	342	348	839.3	839.5			6893	PCWKLHTSPLCTTN	287	300	1713.8	1715.1
		6575	RLLEITR	204	210	899.6	899.6				9161	GWYCDNAGSVSFFPQAETCK	315	334	2323	2323.1				12921	CDTMNSLTLPSEVNLCNVDIFNPKY	342	366	2943.3	2944.5			7342	PCWKLHTSPLCT	287	298	1498.7	1498.4
		6029	LLEITR	205	210	743.5	743.4				12293	GWYCDNAGSVSFFPQAETCK	315	334	2323	2323.1				5018	CDTMNSL	342	348	839.3	840.4			7016	PCWKLHTSPLCTTN	287	300	1713.8	1715.1
		6079	LLEITR	205	210	743.5	743.3				9067	GWYCDNAGSVSFFPQAETCK	315	334	2323	2323				12425	NSLTLPSEVNLCNVDIFNPKY	346	366	2436.2	2436.5			7331	PCWKLHTSPLCT	287	298	1498.7	1499.9
		6082	LLEITR	205	210	743.5	743.4				11663	GWYCDNAGSVSFFPQAETCK	315	334	2323	2323				12467	NSLTLPSEVNLCNVDIFNPKY	346	366	2436.2	2436.4			5131	KLHTSPLCTTNT	290	301	1371.7	1371.9
		6281	LLEITR	205	210	743.5	743.6				17735	GWYCDNAGSVSFFPQAETCK	315	334	2323	2323.1				11900	NSLTLPSEVNLCNVDIFNPK	346	365	2273.1	2273.3			5095	KLHTSPLCT	290	298	1055.5	1055.8
		6431	LLEITR	205	210	743.5	742.3				17858	GWYCDNAGSVSFFPQAETCK	315	334	2323	2323.1				12464	NSLTLPSEVNLCNVDIFNPKY	346	366	2436.2	2438.4			5022	KLHTSPLCTTN	290	300	1270.6	1270.8
		6072	LLEITR	205	210	743.5	743.5				19183	GWYCDNAGSVSFFPQAETCK	315	334	2323	2323.1				11759	NSLTLPSEVNLCNVDIFNPKYDCK	346	369	2839.4	2838.8			5096	KLHTSPLCT	290	298	1055.5	1055.7
		6182	LLEITR	205	210	743.5	743.6				11046	GWYCDNAGSVSFFPQAETCK	315	334	2323	2323.1				12301	NSLTLPSEVNLCNVDIFNPKY	346	366	2436.2	2437			5020	KLHTSPLCTTNTKEGSN	290	306	1886.9	1887.2
		6331	LLEITR	205	210	743.5	743.6				11597	GWYCDNAGSVSFFPQAETCK	315	334	2323	2323.1				12560	NSLTLPSEVNLCNVDIF	346	362	1933.9	1933.9			5025	KLHTSPL	290	296	794.5	794.6
		15393	EFSVNAGVTTPVSTYMLTNSELLSLINDMPITNDQKK	211	247	4070	4071.3				17406	GWYCDNAGSVSFFPQAETCK	315	334	2323	2323.1				12557	NSLTLPSEVNLCNVDIFNPKY	346	366	2436.2	2437.4			5116	KLHTSPLCTTN	290	300	1270.6	1271.9
		14630	EFSVNAGVTTPVSTYMLTNSELLSLINDMPITNDQKK	211	247	4070	4070.2				17516	GWYCDNAGSVSFFPQAETCK	315	334	2323	2323.2				12608	NSLTLPSEVNLCNVDIFNPKY	346	366	2436.2	2437.4			4810	HTSPLCTTNTKEGSN	292	306	1645.7	1646
		15181	EFSVNAGVTTPVSTYMLTNSELLSLINDMPITNDQKK	211	247	4070	4072				17565	GWYCDNAGSVSFFPQAETCK	315	334	2323	2323.1				12097	SLTLPSEVNLCNVDIFNPK	347	365	2159.1	2159.4			4854	HTSPLCTTNT	292	301	1130.5	1129.7
		15493	EFSVNAGVTTPVSTYMLTNSELLSLINDMPITNDQKK	211	247	4070	4071.7				18598	GWYCDNAGSVSFFPQAETCK	315	334	2323	2323.2				12544	SLTLPSEVNLCNVDIFNPKY	347	366	2322.2	2322.5			4790	HTSPLCT	292	298	814.4	814.5
		15589	EFSVNAGVTTPVSTYMLTNSELLSLINDMPITNDQKK	211	247	4070	4072.1				19132	GWYCDNAGSVSFFPQAETCK	315	334	2323	2323.2				12558	SLTLPSEVNLCNVDIFNPKY	347	366	2322.2	2322.5			4842	HTSPLCTTNT	292	301	1130.5	1130.7
		14951	AGVTTPVSTYMLTNSELLSLINDMPITNDQKK	216	247	3493.8	3494.1				19233	GWYCDNAGSVSFFPQAETCK	315	334	2323	2323.1				12588	SLTLPSEVNLCNVDIFNPKY	347	366	2322.2	2322.3			4853	HTSPLCTTNTKEGSN	292	306	1645.7	1647
		13019	MLTNSELLSLINDMPITNDQK	226	246	2389.2	2389.3				9677	GWYCDNAGSVSFFPQAETCK	315	334	2323	2323				12055	SLTLPSEVNLCNVDIFNPK	347	365	2159.1	2159.5			4745	HTSPL	292	296	553.3	553.3
		13026	MLTNSELLSLINDMPITNDQK	226	246	2389.2	2389.5				9824	GWYCDNAGSVSFFPQAETCK	315	334	2323	2323				11878	SLTLPSEVNLCNVDIFNPKYDCK	347	369	2725.3	2725.5			4784	HTSPLCTTN	292	300	1029.5	1029.8
		12243	MLTNSELLSLINDMPITNDQK	226	246	2389.2	2390.2				10755	GWYCDNAGSVSFFPQAETCK	315	334	2323	2323.1				12957	SLTLPSEVNLCNVDIFNPKYDCKIM	347	371	2969.4	2969.6			4747	SPLCTTNTKEGSN	294	306	1407.6	1407.8
		13071	MLTNSELLSLINDMPITNDQK	226	246	2389.2	2390.4				13027	GWYCDNAGSVSFFPQAETCK	315	334	2323	2323.2				9282	SLTLPSEVNL	347	356	1071.6	1069.8			3633	TNTKEGSN	299	306	849.4	849.4
		12592	MLTNSELLSLINDMPITNDQKK	226	247	2517.3	2518.2				16805	GWYCDNAGSVSFFPQAETCK	315	334	2323	2323.1				12430	SLTLPSEVNLCNVDIFNPKY	347	366	2322.2	2323.3			3755	TNTKEGSN	299	306	849.4	849.7
		12643	MLTNSELLSLINDMPITNDQKK	226	247	2517.3	2517.5				17358	GWYCDNAGSVSFFPQAETCK	315	334	2323	2323.1				6640	SLTLPSEVN	347	355	958.5	956.6			4848	TRTDRGW	310	316	890.4	890.1
		12875	MLTNSELLSLINDMPITNDQK	226	246	2389.2	2390.3				17683	GWYCDNAGSVSFFPQAETCK	315	334	2323	2323				6954	LTLPSEVN	348	355	871.5	871.7			4880	TRTDRGW	310	316	890.4	890.2
		13352	MLTNSELLSLINDMPITNDQK	226	246	2389.2	2390.3				17969	GWYCDNAGSVSFFPQAETCK	315	334	2323	2323.3				10807	TLPSEVNLCNVDIFNPKYDCK	349	369	2525.2	2525.4			7391	TRTDRGWYCDNAGSVSF	310	326	1990.9	1991.1
		12925	MLTNSELLSLINDMPITNDQK	226	246	2389.2	2390.2				18037	GWYCDNAGSVSFFPQAETCK	315	334	2323	2323.1				11007	TLPSEVNLCNVDIFNPKY	349	366	2122	2122.3			9583	GWYCDNAGSVSFFPQAETCK	315	334	2323	2323.3
		13122	MLTNSELLSLINDMPITNDQK	226	246	2389.2	2390.4				18327	GWYCDNAGSVSFFPQAETCK	315	334	2323	2323.1				11358	TLPSEVNLCNVDIFNPKY	349	366	2122	2122.2			7453	WYCDNAGSVSF	316	326	1304.5	1304.7
		11719	MLTNSELLSLINDMPITNDQKK	226	247	2517.3	2518.4				18748	GWYCDNAGSVSFFPQAETCK	315	334	2323	2323.1				10858	TLPSEVNLCNVDIFNPKYDCK	349	369	2525.2	2525.4			7406	WYCDNAGSVSF	316	326	1304.5	1304.7
		11960	MLTNSELLSLINDMPITNDQK	226	246	2389.2	2390.3				9262	GWYCDNAGSVSFFPQAETCK	315	334	2323	2323.1				11387	TLPSEVNLCNVDIFNPKY	349	366	2122	2122.3			5712	YCDNAGSVSF	317	326	1118.4	1118.6
		12692	MLTNSELLSLINDMPITNDQKK	226	247	2517.3	2518.4				10841	GWYCDNAGSVSFFPQAETCK	315	334	2323	2323				11437	TLPSEVNLCNVDIFNPKY	349	366	2122	2122.2			5761	YCDNAGSVSF	317	326	1118.4	1118.6
		12969	MLTNSELLSLINDMPITNDQK	226	246	2389.2	2390.2				11748	GWYCDNAGSVSFFPQAETCK	315	334	2323	2323.1				11487	TLPSEVNLCNVDIFNPKY	349	366	2122	2122.3			5702	YCDNAGSVSF	317	326	1118.4	1118.7
		12012	MLTNSELLSLINDMPITNDQK	226	246	2389.2	2390.8				14246	GWYCDNAGSVSFFPQAETCK	315	334	2323	2323.1				10707	TLPSEVNLCNVDIFNPKYDCK	349	369	2525.2	2525.4			5714	YCDNAGSVSF	317	326	1118.4	1118.5
		13216	MLTNSELLSLINDMPITNDQK	226	246	2389.2	2390.4				14488	GWYCDNAGSVSFFPQAETCK	315	334	2323	2323.1				10713	TLPSEVNLCNVDIFNPKYDCK	349	369	2525.2	2525.4			5751	YCDNAGSVSF	317	326	1118.4	1117.8
		13713	MLTNSELLSLINDMPITNDQK	226	246	2389.2	2390.4				17234	GWYCDNAGSVSFFPQAETCK	315	334	2323	2323.1				10757	TLPSEVNLCNVDIFNPKYDCK	349	369	2525.2	2525.4			5763	YCDNAGSVSF	317	326	1118.4	1118.7
		12376	LTNSELLSLINDMPITNDQK	227	246	2258.1	2258.4				17462	GWYCDNAGSVSFFPQAETCK	315	334	2323	2323.3				10785	TLPSEVNLCNVDIFNPKYDCK	349	369	2525.2	2525.7			5045	NAGSVSF	320	326	680.3	681.4
		11614	SELLSLINDMPITNDQK	230	246	1930	1930.1				18428	GWYCDNAGSVSFFPQAETCK	315	334	2323	2323.5				11957	TLPSEVNLCNVDIFNPKYDCKIM	349	371	2769.3	2769.5			5010	FPQAETCKVQS	327	337	1293.6	1293.8
		11279	SELLSLINDMPITNDQKK	230	247	2058.1	2059.1				18897	GWYCDNAGSVSFFPQAETCK	315	334	2323	2323.1				11267	TLPSEVNLCNVDIFNPKYD	349	367	2237.1	2237.2			5540	FPQAETCKVQSNRV	327	340	1662.8	1663
		11516	SELLSLINDMPITNDQK	230	246	1930	1931				9127	GWYCDNAGSVSFFPQAETCK	315	334	2323	2325.1				11328	TLPSEVNLCNVDIF	349	362	1619.8	1620			6526	FPQAETCKVQSNRVF	327	341	1809.9	1810.1
		11743	SELLSLINDMPITNDQK	230	246	1930	1931				14436	GWYCDNAGSVSFFPQAETCK	315	334	2323	2323.4				11391	TLPSEVNLCNVDIF	349	362	1619.8	1620			6472	FPQAETCKVQSNRVF	327	341	1809.9	1810.1
		10487	SELLSLINDMPITNDQK	230	246	1930	1931.1				14647	GWYCDNAGSVSFFPQAETCK	315	334	2323	2323				11587	TLPSEVNLCNVDIFNPKY	349	366	2122	2122.3			4822	FPQAETC	327	333	851.3	851
		11467	SELLSLINDMPITNDQK	230	246	1930	1931.1				14929	GWYCDNAGSVSFFPQAETCK	315	334	2323	2323.7				12007	TLPSEVNLCNVDIFNPKYDCKIM	349	371	2769.3	2769.5			5600	FPQAETCKVQSNRV	327	340	1662.8	1663
		10051	SELLSLINDMPITNDQKK	230	247	2058.1	2059.1				15979	GWYCDNAGSVSFFPQAETCK	315	334	2323	2324.1				11537	TLPSEVNLCNVDIFNPKY	349	366	2122	2122.3			4964	FPQAETCKVQSN	327	338	1407.6	1407.9
		11893	SELLSLINDMPITNDQK	230	246	1930	1931				16731	GWYCDNAGSVSFFPQAETCK	315	334	2323	2323.1				11687	TLPSEVNLCNVDIFNPKY	349	366	2122	2122.3			5071	FPQAETCKVQS	327	337	1293.6	1293.9
		9950	SELLSLINDMPITNDQKK	230	247	2058.1	2059.1				16979	GWYCDNAGSVSFFPQAETCK	315	334	2323	2323.3				11858	TLPSEVNLCNVDIFNPKYDCKIM	349	371	2769.3	2769.7			5553	FPQAETCKVQSNRV	327	340	1662.8	1662.7
		11230	SELLSLINDMPITNDQKK	230	247	2058.1	2059				17054	GWYCDNAGSVSFFPQAETCK	315	334	2323	2323.4				10768	TLPSEVNLCNVDIFNPK	349	365	1959	1959.1			12808	FPQAET	327	332	691.3	690.6
		10003	SELLSLINDMPITNDQKK	230	247	2058.1	2059.1				17113	GWYCDNAGSVSFFPQAETCK	315	334	2323	2323.1				11637	TLPSEVNLCNVDIFNPKY	349	366	2122	2122.4			17214	FPQAET	327	332	691.3	690.3
		10489	SELLSLINDMPITNDQKK	230	247	2058.1	2058.7				18277	GWYCDNAGSVSFFPQAETCK	315	334	2323	2323				11758	TLPSEVNLCNVDIFNPKYDCKIM	349	371	2769.3	2769.5			19678	FPQAET	327	332	691.3	691.5
		10531	SELLSLINDMPITNDQK	230	246	1930	1932				9273	GWYCDNAGSVSFFPQAETCK	315	334	2323	2324.1				12057	TLPSEVNLCNVDIFNPKYDCKIM	349	371	2769.3	2769.2			12858	FPQAET	327	332	691.3	691.4
		11485	SELLSLINDMPITNDQKK	230	247	2058.1	2059.2				9725	GWYCDNAGSVSFFPQAETCK	315	334	2323	2323				12118	TLPSEVNLCNVDIFNPKYDCKIM	349	371	2769.3	2769			17587	FPQAET	327	332	691.3	690.5
		6697	KLMSNNVQIVR	247	257	1300.7	1300.9				9774	GWYCDNAGSVSFFPQAETCK	315	334	2323	2323.1				10821	TLPSEVNLCNVDIFNPK	349	365	1959	1959.3			4805	FPQAET	327	332	691.3	690.5
		6739	KLMSNNVQIVR	247	257	1300.7	1300.9				13328	GWYCDNAGSVSFFPQAETCK	315	334	2323	2323.1				11110	TLPSEVNLCNVDIFNPKYDC	349	368	2397.1	2397.3			13228	FPQAET	327	332	691.3	690.4
		6789	KLMSNNVQIVR	247	257	1300.7	1301.9				13609	GWYCDNAGSVSFFPQAETCK	315	334	2323	2322.9				10333	TLPSEVNLCNVDIFNPKYDCK	349	369	2525.2	2525.5			18743	FPQAET	327	332	691.3	690.5
		6532	LMSNNVQIVR	248	257	1172.6	1172.7				14769	GWYCDNAGSVSFFPQAETCK	315	334	2323	2323.2				11907	TLPSEVNLCNVDIFNPKYDCKIM	349	371	2769.3	2769.1			18918	FPQAET	327	332	691.3	689
		6479	LMSNNVQIVR	248	257	1172.6	1172.8				14977	GWYCDNAGSVSFFPQAETCK	315	334	2323	2322.3				12089	TLPSEVNLCNVDIFNPKYDCKIM	349	371	2769.3	2771.5			19257	FPQAET	327	332	691.3	690.5
		5185	NVQIVR	252	257	727.4	727.6				16917	GWYCDNAGSVSFFPQAETCK	315	334	2323	2323.8				12219	TLPSEVNLCNVDIFNPKYDCKIM	349	371	2769.3	2769.5			19357	FPQAET	327	332	691.3	691.4
		14923	EEVLAYVVQLPLYGVIDTPCWK	269	290	2591.3	2591.5				17286	GWYCDNAGSVSFFPQAETCK	315	334	2323	2322.9				12279	TLPSEVNLCNVDIFNPKYDCKIM	349	371	2769.3	2769.8			19416	FPQAET	327	332	691.3	690.6
		11973	VVQLPLYGVIDTPCWK	275	290	1887	1887.1				17625	GWYCDNAGSVSFFPQAETCK	315	334	2323	2324				10659	TLPSEVNLCNVDIFNPKYDCK	349	369	2525.2	2526.1			19513	FPQAET	327	332	691.3	690.7
		5673	KLHTSPLCTTNTK	290	302	1499.8	1500				18104	GWYCDNAGSVSFFPQAETCK	315	334	2323	2323.1				10830	TLPSEVNLCNVDIFNPKYDCK	349	369	2525.2	2527.7			4860	FPQAET	327	332	691.3	690.3
		5601	KLHTSPL	290	296	794.5	793.6				18166	GWYCDNAGSVSFFPQAETCK	315	334	2323	2323				11438	TLPSEVNLCNVDIFNPKY	349	366	2122	2124.3			4864	FPQAET	327	332	691.3	690.5
		5617	KLHTSPL	290	296	794.5	795.5				18217	GWYCDNAGSVSFFPQAETCK	315	334	2323	2323				11737	TLPSEVNLCNVDIFNPKY	349	366	2122	2122.2			17488	FPQAET	327	332	691.3	690.5
		5549	LHTSPLCTTNTK	291	302	1371.7	1371.9				18475	GWYCDNAGSVSFFPQAETCK	315	334	2323	2323.4				11883	TLPSEVNLCNVDIFNPKY	349	366	2122	2122.4			18088	FPQAET	327	332	691.3	691.6
		7519	LHTSPLCTTNTKEGSNICLTR	291	311	2402.2	2402.4				18536	GWYCDNAGSVSFFPQAETCK	315	334	2323	2323.2				12300	TLPSEVNLCNVDIFNPKYDCKIM	349	371	2769.3	2769.6			19627	FPQAET	327	332	691.3	690.9
		5461	LHTSPLCTTNTK	291	302	1371.7	1371.9				8798	GWYCDNAGSVSFFPQAETCK	315	334	2323	2323.3				12914	TLPSEVNLCNVDIFNPKY	349	366	2122	2122.1			5801	TCKVQSNRVFCDTMNS	332	347	1945.8	1946.1
		5499	LHTSPLCTTNTK	291	302	1371.7	1371.9				10894	GWYCDNAGSVSFFPQAETCK	315	334	2323	2323.1				10607	TLPSEVNLCNVDIFNPKYDCK	349	369	2525.2	2526.5			5153	TCKVQSNRVF	332	341	1237.6	1237.6
		5383	LHTSPLCTTN	291	300	1142.5	1142.8				11096	GWYCDNAGSVSFFPQAETCK	315	334	2323	2323.1				10868	TLPSEVNLCNVDIFNPK	349	365	1959	1959.1			4726	TCKVQSNRV	332	340	1090.6	1090.8
		5385	LHTSPLCTTN	291	300	1142.5	1142.7				11378	GWYCDNAGSVSFFPQAETCK	315	334	2323	2323.2				11157	TLPSEVNLCNVDIFNPKY	349	366	2122	2122.5			5101	CKVQSNRVF	333	341	1136.6	1136.8
		5441	LHTSPLCTTN	291	300	1142.5	1142.9				18375	GWYCDNAGSVSFFPQAETCK	315	334	2323	2323.5				11491	TLPSEVNLCNVDIFNPKY	349	366	2122	2124.2			5785	CKVQSNRVFCDTMNS	333	347	1844.8	1845
		5449	LHTSPLCTTNTK	291	302	1371.7	1371.8				8548	GWYCDNAGSVSFFPQAETCK	315	334	2323	2325.1				12158	TLPSEVNLCNVDIFNPKY	349	366	2122	2122.3			5878	CKVQSNRVFCDTM	333	345	1643.7	1643.9
		5395	LHTSPLCTTN	291	300	1142.5	1142.8				8669	GWYCDNAGSVSFFPQAETCK	315	334	2323	2325.2				12168	TLPSEVNLCNVDIFNPKYDCKIM	349	371	2769.3	2770.1			5311	NRVFCDTMNS	338	347	1242.5	1242.7
		5502	LHTSPLCTTNTK	291	302	1371.7	1372.9				8748	GWYCDNAGSVSFFPQAETCK	315	334	2323	2323.1				6997	TLPSEVNL	349	356	871.5	871.6			5360	NRVFCDTMNS	338	347	1242.5	1242.7
		5700	LHTSPLCTTNTK	291	302	1371.7	1371.9				9222	GWYCDNAGSVSFFPQAETCK	315	334	2323	2325.2				11754	TLPSEVNLCNVDIFNPKYDCKIM	349	371	2769.3	2771.7			5258	NRVFCDTMNS	338	347	1242.5	1242.8
		6103	LHTSPLCTTNTK	291	302	1371.7	1371.8				10948	GWYCDNAGSVSFFPQAETCK	315	334	2323	2323				12037	TLPSEVNLCNVDIFNPKYDCKIM	349	371	2769.3	2771.4			5585	NRVFCDTM	338	345	1041.4	1041.6
		6155	LHTSPLCTTNTK	291	302	1371.7	1371.9				12205	GWYCDNAGSVSFFPQAETCK	315	334	2323	2323.3				12207	TLPSEVNLCNVDIFNPKY	349	366	2122	2122.4			8918	NRVFCDTMNSLTL	338	350	1569.7	1571.1
		6446	LHTSPLCTTNTK	291	302	1371.7	1371.6				13548	GWYCDNAGSVSFFPQAETCK	315	334	2323	2323.3				6607	TLPSEVNLC	349	357	1031.5	1033.6			8927	NRVFCDTMNSLTL	338	350	1569.7	1570.9
		6576	LHTSPLCTTNTK	291	302	1371.7	1371.7				13699	GWYCDNAGSVSFFPQAETCK	315	334	2323	2323.1				6954	TLPSEVNL	349	356	871.5	871.7			5348	NRVFCDTMNS	338	347	1242.5	1242.9
		7523	LHTSPLCTTNTKEGSNICLTR	291	311	2402.2	2404				14714	GWYCDNAGSVSFFPQAETCK	315	334	2323	2323.9				6958	TLPSEVNL	349	356	871.5	871.7			5592	NRVFCDTM	338	345	1041.4	1041.8
		8105	LHTSPLCTTNTK	291	302	1371.7	1371.8				14819	GWYCDNAGSVSFFPQAETCK	315	334	2323	2322.9				11207	TLPSEVNLCNVDIFNPKY	349	366	2122	2123.3			5154	RVFCDTMNS	339	347	1128.5	1128.6
		5240	LHTSPLCTTNTK	291	302	1371.7	1371.8				17909	GWYCDNAGSVSFFPQAETCK	315	334	2323	2322.5				11307	TLPSEVNLCNVDIFNPKY	349	366	2122	2123.2			8776	VFCDTMNSLTL	340	350	1299.6	1299.8
		5512	LHTSPLCTTNTKEGSNICLTRTDRGWYCDNAGSVSF	291	326	4117.9	4117.6				18981	GWYCDNAGSVSFFPQAETCK	315	334	2323	2323				11487	TLPSEVNLCNVDIFNPKYDCKIMTSKT	349	375	3186.5	3185.6			4753	FCDTMNS	341	347	873.3	872.6
		5799	LHTSPLCTTNTK	291	302	1371.7	1371.9				19305	GWYCDNAGSVSFFPQAETCK	315	334	2323	2323.6				12013	TLPSEVNLCNVDIFNPKY	349	366	2122	2122.4			7595	MNSLTLPS	345	352	861.4	861.6
		5955	LHTSPLCTTNTK	291	302	1371.7	1371.9				8872	GWYCDNAGSVSFFPQAETCK	315	334	2323	2323.1				12234	TLPSEVNLCNVDIFNPKYDCKIM	349	371	2769.3	2771.6			7643	MNSLTLPS	345	352	861.4	861.5
		6272	LHTSPLCTTNTK	291	302	1371.7	1371.8				9172	GWYCDNAGSVSFFPQAETCK	315	334	2323	2325.1				12325	TLPSEVNLCNVDIFNPKY	349	366	2122	2122.4			7692	MNSLTLPS	345	352	861.4	861.6
		6322	LHTSPLCTTNTK	291	302	1371.7	1371.8				9312	GWYCDNAGSVSFFPQAETCK	315	334	2323	2324.1				12482	TLPSEVNLCNVDIFNPKYDCKIM	349	371	2769.3	2769.5			5613	NSLTLPSE	346	353	859.4	859.7
		6516	LHTSPLCTTNTK	291	302	1371.7	1371.9				9615	GWYCDNAGSVSFFPQAETCK	315	334	2323	2324				12732	TLPSEVNLCNVDIFNPKYDCKIM	349	371	2769.3	2769.8			5121	NSLTL	346	350	546.3	546.4
		6913	LHTSPLCTTNTK	291	302	1371.7	1371.8				10614	GWYCDNAGSVSFFPQAETCK	315	334	2323	2323.2				12745	TLPSEVNLCNVDIFNPKY	349	366	2122	2122.5			5182	NSLTL	346	350	546.3	546.4
		5907	LHTSPLCTTNTK	291	302	1371.7	1371.8				11147	GWYCDNAGSVSFFPQAETCK	315	334	2323	2323.2				13765	TLPSEVNLCNVDIFNPKY	349	366	2122	2122.5			5657	SLTLPSE	347	353	745.4	745.5
		6053	LHTSPLCTTNTK	291	302	1371.7	1371.8				11469	GWYCDNAGSVSFFPQAETCK	315	334	2323	2324				14232	TLPSEVNLCNVDIFNPKY	349	366	2122	2122.6			6727	LTLPSEV	348	354	757.4	755.5
		6225	LHTSPLCTTNTK	291	302	1371.7	1371.6				12085	GWYCDNAGSVSFFPQAETCK	315	334	2323	2322.1				4837	TLPSEVN	349	355	758.4	757.5			6005	LTLPSEVN	348	355	871.5	870.5
		6382	LHTSPLCTTNTK	291	302	1371.7	1371.8				15055	GWYCDNAGSVSFFPQAETCK	315	334	2323	2323.1				6578	TLPSEVNLC	349	357	1031.5	1030.8			6726	LTLPSEV	348	354	757.4	759.5
		6964	LHTSPLCTTNTK	291	302	1371.7	1371.3				15708	GWYCDNAGSVSFFPQAETCK	315	334	2323	2323				10444	TLPSEVNLCNVDIFNPKYDCK	349	369	2525.2	2526.4			5520	LTLPSE	348	353	658.4	658.4
		7125	LHTSPLCTTNTK	291	302	1371.7	1371.8				15888	GWYCDNAGSVSFFPQAETCK	315	334	2323	2323.3				11102	TLPSEVNLCNVDIFNPKYD	349	367	2237.1	2236.4			11377	TLPSEVNLCNVDIFNPKY	349	366	2122	2122.2
		5401	LHTSPLCTTNTK	291	302	1371.7	1372.6				16025	GWYCDNAGSVSFFPQAETCK	315	334	2323	2323.6				11257	TLPSEVNLCNVDIFNPKY	349	366	2122	2123.3			11925	TLPSEVNLCNVDIFNPKYDCKIM	349	371	2769.3	2770.9
		5429	LHTSPLCTTN	291	300	1142.5	1142.7				18649	GWYCDNAGSVSFFPQAETCK	315	334	2323	2324				11663	TLPSEVNLCNVDIFNPKYDCKIM	349	371	2769.3	2769.6			3423	LPSEV	350	354	543.3	543.3
		5749	LHTSPLCTTNTK	291	302	1371.7	1371.8				19082	GWYCDNAGSVSFFPQAETCK	315	334	2323	2324				11710	TLPSEVNLCNVDIFNPKYDCKIM	349	371	2769.3	2771			4990	PSEVNL	351	356	657.3	657.3
		7569	LHTSPLCTTNTKEGSNICLTR	291	311	2402.2	2403.2				8929	GWYCDNAGSVSFFPQAETCK	315	334	2323	2324				12034	TLPSEVNLCNVDIFNPKYDCKIM	349	371	2769.3	2769.7			5063	VNLCNVD	354	360	832.4	832.6
		19176	LHTSPLCTTNTK	291	302	1371.7	1371.7				9321	GWYCDNAGSVSFFPQAETCK	315	334	2323	2324.1				12110	TLPSEVNLCNVDIFNPKY	349	366	2122	2122.2			6462	CNVDIFNPKYDCK	357	369	1671.7	1672
		5224	LHTSPL	291	296	666.4	665.5				9361	GWYCDNAGSVSFFPQAETCK	315	334	2323	2324.1				12144	TLPSEVNLCNVDIFNPKYDCKIM	349	371	2769.3	2770.9			6857	CNVDIFNPKYD	357	367	1383.6	1383.8
		6633	LHTSPLCTTNTK	291	302	1371.7	1370.4				9411	GWYCDNAGSVSFFPQAETCK	315	334	2323	2324.1				13262	TLPSEVNLCNVDIFNPKY	349	366	2122	2122.3			7114	CNVDIFNPKY	357	366	1268.6	1268.8
		6683	LHTSPLCTTNTK	291	302	1371.7	1370.8				9511	GWYCDNAGSVSFFPQAETCK	315	334	2323	2324				7047	TLPSEVNL	349	356	871.5	871.6			7160	CNVDIFNPKY	357	366	1268.6	1268.8
		6865	LHTSPLCTTNTK	291	302	1371.7	1369.6				10663	GWYCDNAGSVSFFPQAETCK	315	334	2323	2323.1				7098	TLPSEVNL	349	356	871.5	870.4			7213	CNVDIFNPKY	357	366	1268.6	1268.8
		5382	LHTSPL	291	296	666.4	666.5				10994	GWYCDNAGSVSFFPQAETCK	315	334	2323	2324.8				10719	TLPSEVNLCNVDIFNPK	349	365	1959	1958.3			7266	CNVDIFNPKY	357	366	1268.6	1268.8
		5599	LHTSPLCTTNTK	291	302	1371.7	1370.5				11816	GWYCDNAGSVSFFPQAETCK	315	334	2323	2322.5				11049	TLPSEVNLCNVDIFNPKYDCK	349	369	2525.2	2526.6			8940	CNVDIFNPKYDCKIM	357	371	1915.9	1916
		5649	LHTSPLCTTNTK	291	302	1371.7	1370.7				14118	GWYCDNAGSVSFFPQAETCK	315	334	2323	2323				11107	TLPSEVNLCNVDIFNPKY	349	366	2122	2123.2			8893	CNVDIFNPKYDCKIMT	357	372	2016.9	2017.8
		5849	LHTSPLCTTNTK	291	302	1371.7	1370.4				14349	GWYCDNAGSVSFFPQAETCK	315	334	2323	2323.5				11643	TLPSEVNLCNVDIFNPKY	349	366	2122	2124.2			7157	CNVDIFNPKY	357	366	1268.6	1268.7
		6007	LHTSPLCTTNTK	291	302	1371.7	1369.9				15766	GWYCDNAGSVSFFPQAETCK	315	334	2323	2323.4				11722	TLPSEVNLCNVDIFNPKY	349	366	2122	2123.4			8860	CNVDIFNPKYDCKIMT	357	372	2016.9	2017.1
		7375	LHTSPLCTTNTK	291	302	1371.7	1372				16629	GWYCDNAGSVSFFPQAETCK	315	334	2323	2322.7				11808	TLPSEVNLCNVDIFNPKYDCKIM	349	371	2769.3	2770.6			8911	CNVDIFNPKYDCKIMT	357	372	2016.9	2017.1
		7620	LHTSPLCTTNTKEGSNICLTR	291	311	2402.2	2403.3				17798	GWYCDNAGSVSFFPQAETCK	315	334	2323	2324.6				5192	TLPSEV	349	354	644.3	643.4			8832	NVDIFNPKYDCKIMT	358	372	1856.9	1856.9
		5410	LHTSPLCTTNTK	291	302	1371.7	1373.6				18696	GWYCDNAGSVSFFPQAETCK	315	334	2323	2323.2				11540	TLPSEVNLCNVDIFNPKY	349	366	2122	2123.3			6515	VDIFNPKYDC	359	368	1269.6	1269.8
		6755	LHTSPLCTTNTK	291	302	1371.7	1370.6				8974	GWYCDNAGSVSFFPQAETCK	315	334	2323	2324.1				11985	TLPSEVNLCNVDIFNPKYDCKIM	349	371	2769.3	2769.8			6105	VDIFNPKYDCK	359	369	1397.7	1398.1
		7674	LHTSPLCTTNTKEGSNICLTR	291	311	2402.2	2403.5				9371	GWYCDNAGSVSFFPQAETCK	315	334	2323	2324.1				12330	TLPSEVNLCNVDIFNPKYDCKIM	349	371	2769.3	2768.9			6538	VDIFNPKYD	359	367	1109.5	1109.7
		4955	TSPLCTTNTK	293	302	1121.5	1121.7				9463	GWYCDNAGSVSFFPQAETCK	315	334	2323	2324				6575	TLPSEVNLCN	349	358	1145.5	1144.9			6748	VDIFNPKY	359	366	994.5	994.7
		5409	TKEGSNICLTR	301	311	1277.6	1277.8				14558	GWYCDNAGSVSFFPQAETCK	315	334	2323	2323.1				8670	LCNVDIFNPKY	356	366	1381.7	1381.9			6797	VDIFNPKY	359	366	994.5	994.7
		5280	EGSNICLTR	303	311	1048.5	1048.9				15579	GWYCDNAGSVSFFPQAETCK	315	334	2323	2323.1				8067	LCNVDIFNPKYDCK	356	369	1784.8	1785			8280	VDIFNPKYDCKIMT	359	372	1742.8	1743
		5269	EGSNICLTR	303	311	1048.5	1049.7				15655	GWYCDNAGSVSFFPQAETCK	315	334	2323	2322.9				10057	LCNVDIFNPKYDCKIM	356	371	2028.9	2029.1			6756	VDIFNPKY	359	366	994.5	994
		5319	EGSNICLTR	303	311	1048.5	1047.8				18805	GWYCDNAGSVSFFPQAETCK	315	334	2323	2324.2				10011	LCNVDIFNPKYDCKIM	356	371	2028.9	2029.2			8363	VDIFNPKYDCKIM	359	371	1641.8	1642.1
		5349	EGSNICLTR	303	311	1048.5	1049.9				9422	GWYCDNAGSVSFFPQAETCK	315	334	2323	2325.3				9882	LCNVDIFNPKYDCKIM	356	371	2028.9	2029.2			8413	VDIFNPKYDCKIM	359	371	1641.8	1642.1
		5465	EGSNICLTR	303	311	1048.5	1047.9				11199	GWYCDNAGSVSFFPQAETCK	315	334	2323	2322.1				10072	LCNVDIFNPKYDCKIM	356	371	2028.9	2030.5			6803	VDIFNPKY	359	366	994.5	994.8
		5299	EGSNICLTR	303	311	1048.5	1049.6				11244	GWYCDNAGSVSFFPQAETCK	315	334	2323	2323.4				10322	LCNVDIFNPKYDCKIM	356	371	2028.9	2029.9			8330	VDIFNPKYDCKIMT	359	372	1742.8	1743
		5309	EGSNICLTR	303	311	1048.5	1049.9				15198	GWYCDNAGSVSFFPQAETCK	315	334	2323	2323.8				9209	CNVDIFNPKYDCKIM	357	371	1915.9	1916.1			8334	VDIFNPKYDCKIMTS	359	373	1829.9	1829.3
		5613	EGSNICL	303	309	791.3	791.3				15247	GWYCDNAGSVSFFPQAETCK	315	334	2323	2324.4				7337	CNVDIFNPKYDCK	357	369	1671.7	1672.1			5846	VDIF	359	362	492.3	492.3
		5696	EGSNICLTR	303	311	1048.5	1046.7				15525	GWYCDNAGSVSFFPQAETCK	315	334	2323	2322.9				7900	CNVDIFNPKY	357	366	1268.6	1268.8			7741	DIFNPKYDCKIMT	360	372	1643.8	1644
		6127	EGSNICLTR	303	311	1048.5	1046.9				16078	GWYCDNAGSVSFFPQAETCK	315	334	2323	2322.3				9517	CNVDIFNPKYDCKIM	357	371	1915.9	1916.1			6716	IFNPKYDCKIMTSKTDVSSS	361	380	2320.1	2320.4
		5359	EGSNICLTR	303	311	1048.5	1049.7				9873	GWYCDNAGSVSFFPQAETCK	315	334	2323	2323				9468	CNVDIFNPKYDCKIM	357	371	1915.9	1916.1			6543	IFNPKYDCKIMTS	361	373	1615.8	1616
		5369	EGSNICLTR	303	311	1048.5	1049.1				9992	GWYCDNAGSVSFFPQAETCK	315	334	2323	2322				9567	CNVDIFNPKYDCKIM	357	371	1915.9	1916.1			6670	IFNPKYDCKIMT	361	372	1528.7	1528.9
		5420	EGSNICLTR	303	311	1048.5	1049.8				10304	GWYCDNAGSVSFFPQAETCK	315	334	2323	2323.1				9670	CNVDIFNPKYDCKIM	357	371	1915.9	1916.1			6623	IFNPKYDCKIMT	361	372	1528.7	1528.9
		5471	EGSNICLTR	303	311	1048.5	1049.5				5014	GWYCDN	315	320	813.3	812.9				7911	CNVDIFNPKY	357	366	1268.6	1268.9			6751	IFNPKYDCKIM	361	371	1427.7	1428.1
		5534	EGSNICLTR	303	311	1048.5	1047.8				7681	YCDNAGSVSFFPQAETCK	317	334	2079.9	2080				9531	CNVDIFNPKYDCKIM	357	371	1915.9	1918.2			6133	IFNPKYDCKI	361	370	1296.7	1296.3
		5645	EGSNICLTR	303	311	1048.5	1047.7				7651	YCDNAGSVSFFPQAETCK	317	334	2079.9	2080.1				8190	CNVDIFNPKYDCKIMTSKTDVSSSV	357	381	2907.3	2906.1			6731	IFNPKYDCKIM	361	371	1427.7	1427.7
		5230	SNICLTR	305	311	862.4	861.7				7625	YCDNAGSVSFFPQAETCK	317	334	2079.9	2080.1				6369	CNVDIFN	357	363	880.4	880.6			5491	IFNPKY	361	366	780.4	779.6
		5236	SNICLTR	305	311	862.4	862.6				7733	YCDNAGSVSFFPQAETCK	317	334	2079.9	2081				9967	CNVDIFNPKYDCKIM	357	371	1915.9	1914.9			5085	IFNPKYDCK	361	369	1183.6	1184.7
		5285	CLTR	308	311	548.3	548.3				7761	YCDNAGSVSFFPQAETCK	317	334	2079.9	2081.1				9819	CNVDIFNPKYDCKIM	357	371	1915.9	1917.2			5238	IFNPKYDC	361	368	1055.5	1055.6
		9409	TDRGWYCDNAGSVSFFPQAETCK	312	334	2695.1	2695.3				6827	CDNAGSVSFFPQAETCK	318	334	1916.8	1916.9				7239	NVDIFNPKYDCK	358	369	1511.7	1511.9			6043	FNPKYDCKIMT	362	372	1415.7	1415.7
		9784	TDRGWYCDNAGSVSFFPQAETC	312	333	2567	2567.1				7196	CDNAGSVSFFPQAETCK	318	334	1916.8	1917				7827	NVDIFNPKY	358	366	1108.6	1108.8			5232	NPKYDCKIMT	363	372	1268.6	1268.9
		10563	TDRGWYCDNAGSVSFFPQAETCK	312	334	2695.1	2695.3				7213	CDNAGSVSFFPQAETCK	318	334	1916.8	1917.2				9445	NVDIFNPKYDCKIM	358	371	1755.8	1756			4940	DCKIMTSKTDVSSS	367	380	1557.7	1556.3
		9459	TDRGWYCDNAGSVSFFPQAETCK	312	334	2695.1	2695.3				7311	CDNAGSVSFFPQAETCK	318	334	1916.8	1916.9				7861	NVDIFNPKY	358	366	1108.6	1108.7			4960	DCKIMTSKTDVSS	367	379	1470.7	1470.8
		9509	TDRGWYCDNAGSVSFFPQAETCK	312	334	2695.1	2695.3				7361	CDNAGSVSFFPQAETCK	318	334	1916.8	1916.9				9487	NVDIFNPKYDCKIM	358	371	1755.8	1756			6384	DCKIMTSKTDVSSSVI	367	382	1769.9	1770.2
		9661	TDRGWYCDNAGSVSFFPQAETCK	312	334	2695.1	2695.3				7411	CDNAGSVSFFPQAETCK	318	334	1916.8	1917.1				7880	NVDIFNPKY	358	366	1108.6	1108.9			6394	DCKIMTSKTDVSSSVI	367	382	1769.9	1768.6
		9803	TDRGWYCDNAGSVSFFPQAET	312	332	2407	2407.1				7261	CDNAGSVSFFPQAETCK	318	334	1916.8	1917				9165	NVDIFNPKYDCKIM	358	371	1755.8	1755.9			5966	KIMTSKTDVSSSVI	369	382	1494.8	1494.9
		10312	TDRGWYCDNAGSVSFFPQAETCK	312	334	2695.1	2695.4				19256	CDNAGSVSFFPQAETCK	318	334	1916.8	1917.4				9494	NVDIFNPKYDCKIM	358	371	1755.8	1758			4775	IMTSKTDVSSS	370	380	1154.5	1154.7
		10810	TDRGWYCDNAGSVSFFPQAETCK	312	334	2695.1	2695.2				7561	CDNAGSVSFFPQAETCK	318	334	1916.8	1917.5				9247	VDIFNPKYDCKIM	359	371	1641.8	1642.1			12263	TSKTDVSSSVITSLGAIVSCY	372	392	2174.1	2174.3
		9797	TDRGWYCDNAGSVSFFPQAETCK	312	334	2695.1	2695.2				19146	CDNAGSVSFFPQAETCK	318	334	1916.8	1917.1				7073	VDIFNPKYDCK	359	369	1397.7	1397.9			12240	TSKTDVSSSVITSLGAIVSCY	372	392	2174.1	2174.3
		10010	TDRGWYCDNAGSVSFFPQAETCK	312	334	2695.1	2695.3				7673	CDNAGSVSFFPQAETCK	318	334	1916.8	1917.1				9204	VDIFNPKYDCKIM	359	371	1641.8	1642.1			12377	TSKTDVSSSVITSLGAIVSCY	372	392	2174.1	2174.3
		11010	TDRGWYCDNAGSVSFFPQAETCK	312	334	2695.1	2695.2				19035	CDNAGSVSFFPQAETCK	318	334	1916.8	1917.4				7529	VDIFNPKY	359	366	994.5	994.7			12315	TSKTDVSSSVITSLGAIVSCY	372	392	2174.1	2174.3
		17350	TDRGWYCDNAGSVSFFPQAETCK	312	334	2695.1	2695.2				19096	CDNAGSVSFFPQAETCK	318	334	1916.8	1916.9				7861	VDIFNPKYD	359	367	1109.5	1108.7			3695	TSKTDVSSS	372	380	910.4	910.8
		18952	TDRGWYCDNAGSVSFFPQAETCK	312	334	2695.1	2695.3				19196	CDNAGSVSFFPQAETCK	318	334	1916.8	1919.2				5822	NPKYDCKIM	363	371	1167.5	1165.4			12198	TSKTDVSSSVITSLGAIVSCY	372	392	2174.1	2173.7
		9856	TDRGWYCDNAGSVSFFPQAET	312	332	2407	2407.1				7427	CDNAGSVSFFPQAETCK	318	334	1916.8	1918				5818	NPKYDCKIM	363	371	1167.5	1167.6			5098	TSKTDVSSSVI	372	382	1122.6	1122.3
		10044	TDRGWYCDNAGSVSFFPQAET	312	332	2407	2407.1				7461	CDNAGSVSFFPQAETCK	318	334	1916.8	1917.9				5844	NPKYDCKIM	363	371	1167.5	1167.9			3648	TSKTDVSSS	372	380	910.4	911.8
		10109	TDRGWYCDNAGSVSFFPQAETCK	312	334	2695.1	2695.1				6894	CDNAGSVSFFPQAETCK	318	334	1916.8	1917.9				5871	NPKYDCKIM	363	371	1167.5	1167.7			7236	TSKTDVSSSVITSLGA	372	387	1551.8	1552.1
		10212	TDRGWYCDNAGSVSFFPQAETCK	312	334	2695.1	2695.3				7471	CDNAGSVSFFPQAETCK	318	334	1916.8	1918.1				5743	PKYDCKIM	364	371	1053.5	1053.8			7308	TSKTDVSSSVITSLGA	372	387	1551.8	1552.1
		10359	TDRGWYCDNAGSVSFFPQAETCK	312	334	2695.1	2695.4				7512	CDNAGSVSFFPQAETCK	318	334	1916.8	1918				5811	PKYDCKIM	364	371	1053.5	1053.7			3750	SKTDVSSS	373	380	809.4	808.8
		10410	TDRGWYCDNAGSVSFFPQAETCK	312	334	2695.1	2696.2				7611	CDNAGSVSFFPQAETCK	318	334	1916.8	1916.3				4807	DCKIM	367	371	665.3	665.4			5066	SKTDVSSSVI	373	382	1021.5	1021.7
		10961	TDRGWYCDNAGSVSFFPQAETCK	312	334	2695.1	2695.3				7656	CDNAGSVSFFPQAETCK	318	334	1916.8	1918.2				4849	DCKIM	367	371	665.3	666.2			3485	SKTDVSS	373	379	722.3	722.8
		11111	TDRGWYCDNAGSVSFFPQAETCK	312	334	2695.1	2695.2				7723	CDNAGSVSFFPQAETCK	318	334	1916.8	1919.1				4861	DCKIM	367	371	665.3	665.4			3563	SKTDVSSS	373	380	809.4	809.5
		15734	TDRGWYCDNAGSVSFFPQAETCK	312	334	2695.1	2695.4				7211	DNAGSVSFFPQAETCK	319	334	1756.8	1756.9				12339	TSKTDVSSSVITSLGAIVSCY	372	392	2174.1	2175.4			3631	SKTDVSSS	373	380	809.4	809.5
		15965	TDRGWYCDNAGSVSFFPQAETCK	312	334	2695.1	2695.2				7389	DNAGSVSFFPQAETCK	319	334	1756.8	1757.9				12188	TSKTDVSSSVITSLGAIVSCY	372	392	2174.1	2174.2			6816	SKTDVSSSVITSL	373	385	1322.7	1322.8
		17015	TDRGWYCDNAGSVSFFPQAETCK	312	334	2695.1	2695.2				7195	NAGSVSFFPQAETCK	320	334	1641.7	1641.9				13397	TSKTDVSSSVITSLGAIVSCY	372	392	2174.1	2174.3			4275	SKTDVSSS	373	380	809.4	809.8
		9201	TDRGWYCDNAGSVSFFPQAETCK	312	334	2695.1	2695.3				7369	NAGSVSFFPQAETCK	320	334	1641.7	1642.8				14948	TSKTDVSSSVITSLGAIVSCY	372	392	2174.1	2174.3			5068	SKTDVSSSVI	373	382	1021.5	1023.7
		9360	TDRGWYCDNAGSVSFFPQAETCK	312	334	2695.1	2695.2				7123	AGSVSFFPQAETCK	321	334	1527.7	1527.8				16119	TSKTDVSSSVITSLGAIVSCY	372	392	2174.1	2174.3			7035	SKTDVSSSVITSLGA	373	387	1450.8	1450.7
		9709	TDRGWYCDNAGSVSFFPQAETCK	312	334	2695.1	2695.3				7171	AGSVSFFPQAETCK	321	334	1527.7	1527.9				17934	TSKTDVSSSVITSLGAIVSCY	372	392	2174.1	2174.4			12620	TDVSSSVITSLGAIVSCYGK	375	394	2043	2043.2
		10165	TDRGWYCDNAGSVSFFPQAETCK	312	334	2695.1	2695.3				7026	AGSVSFFPQAETCK	321	334	1527.7	1527.8				11139	TSKTDVSSSVITSLGAIVSCY	372	392	2174.1	2174.3			12865	TDVSSSVITSLGAIVSCY	375	392	1857.9	1858.2
		10263	TDRGWYCDNAGSVSFFPQAETCK	312	334	2695.1	2695.3				7076	AGSVSFFPQAETCK	321	334	1527.7	1527.8				11188	TSKTDVSSSVITSLGAIVSCY	372	392	2174.1	2174.3			12726	TDVSSSVITSLGAIVSCYGK	375	394	2043	2043.2
		10661	TDRGWYCDNAGSVSFFPQAETCK	312	334	2695.1	2695.2				6684	AGSVSFFPQAETCK	321	334	1527.7	1527.9				12238	TSKTDVSSSVITSLGAIVSCY	372	392	2174.1	2174.3			12676	TDVSSSVITSLGAIVSCYGK	375	394	2043	2043.3
		10762	TDRGWYCDNAGSVSFFPQAETCK	312	334	2695.1	2695.3				7147	GSVSFFPQAETCK	322	334	1456.7	1456.8				12287	TSKTDVSSSVITSLGAIVSCY	372	392	2174.1	2174.3			12572	TDVSSSVITSLGAIVSCYGK	375	394	2043	2043.4
		11163	TDRGWYCDNAGSVSFFPQAETCK	312	334	2695.1	2695.5				7031	SVSFFPQAETCK	323	334	1399.6	1398.1				12337	TSKTDVSSSVITSLGAIVSCY	372	392	2174.1	2174.3			6104	SVITSLGA	380	387	746.4	746.6
		15485	TDRGWYCDNAGSVSFFPQAETCK	312	334	2695.1	2695.2				4877	FPQAETCK	327	334	979.4	979.7				12407	TSKTDVSSSVITSLGAIVSCY	372	392	2174.1	2175.4			6112	SVITSLGA	380	387	746.4	746.6
		16834	TDRGWYCDNAGSVSFFPQAETCK	312	334	2695.1	2695.2				8062	FPQAETCK	327	334	979.4	979.5				12487	TSKTDVSSSVITSLGAIVSCY	372	392	2174.1	2174.3			5900	SVITSL	380	385	618.4	619
		17465	TDRGWYCDNAGSVSFFPQAETCK	312	334	2695.1	2695.5				12331	FPQAETCKVQSNRVFCDTMNSLTLPSEVNLCNVDIFNPK	327	365	4572.2	4572.2				12597	TSKTDVSSSVITSLGAIVSCY	372	392	2174.1	2174.3			5951	SVITSL	380	385	618.4	618.5
		9430	TDRGWYCDNAGSVSFFPQAETCK	312	334	2695.1	2697.4				12381	FPQAETCKVQSNRVFCDTMNSLTLPSEVNLCNVDIFNPK	327	365	4572.2	4571				12949	TSKTDVSSSVITSLGAIVSCY	372	392	2174.1	2174.3			5670	SVITSLG	380	386	675.4	675.6
		9529	TDRGWYCDNAGSVSFFPQAETCK	312	334	2695.1	2696.4				12282	FPQAETCKVQSNRVFCDTMNSLTLPSEVNLCNVDIFNPK	327	365	4572.2	4572				12998	TSKTDVSSSVITSLGAIVSCY	372	392	2174.1	2174.3			5111	VITSLGA	381	387	659.4	659.5
		9960	TDRGWYCDNAGSVSFFPQAETCK	312	334	2695.1	2695.3				12227	FPQAETCKVQSNRVFCDTMNSLTLPSEVNLCNVDIFNPK	327	365	4572.2	4570.9				13497	TSKTDVSSSVITSLGAIVSCY	372	392	2174.1	2174.3			4985	VITSLG	381	386	588.3	588.4
		10059	TDRGWYCDNAGSVSFFPQAETCK	312	334	2695.1	2695.3				12433	FPQAETCKVQSNRVFCDTMNSLTLPSEVNLCNVDIFNPK	327	365	4572.2	4571.1				13597	TSKTDVSSSVITSLGAIVSCY	372	392	2174.1	2174.3			11957	VITSL	381	385	531.3	532.3
		10713	TDRGWYCDNAGSVSFFPQAETCK	312	334	2695.1	2695.3				12487	FPQAETCKVQSNRVFCDTMNSLTLPSEVNLCNVDIFNPK	327	365	4572.2	4572.2				14097	TSKTDVSSSVITSLGAIVSCY	372	392	2174.1	2174.3			5167	VITSL	381	385	531.3	531.3
		10862	TDRGWYCDNAGSVSFFPQAETCK	312	334	2695.1	2695.2				8009	FPQAETCK	327	334	979.4	978.8				14148	TSKTDVSSSVITSLGAIVSCY	372	392	2174.1	2174.4			5172	VITSL	381	385	531.3	531.4
		11062	TDRGWYCDNAGSVSFFPQAETCK	312	334	2695.1	2695.3				3325	VQSNR	335	339	602.3	602.4				14448	TSKTDVSSSVITSLGAIVSCY	372	392	2174.1	2174.4			5210	VITSL	381	385	531.3	531.4
		12094	TDRGWYCDNAGSVSFFPQAETCK	312	334	2695.1	2695.3				3373	VQSNR	335	339	602.3	602.4				14599	TSKTDVSSSVITSLGAIVSCY	372	392	2174.1	2174.3			4817	ITSLGA	382	387	560.3	560.2
		15845	TDRGWYCDNAGSVSFFPQAETCK	312	334	2695.1	2695.5				12606	RVFCDTMNSLTLPSEVNLCNVDIFNPK	339	365	3182.5	3183.4				15099	TSKTDVSSSVITSLGAIVSCY	372	392	2174.1	2174.3			4978	GAIVSCYGKTKC	386	397	1342.6	1342.9
		18900	TDRGWYCDNAGSVSFFPQAETCK	312	334	2695.1	2695.5				12931	VFCDTMNSLTLPSEVNLCNVDIFNPK	340	365	3026.4	3026.4				15351	TSKTDVSSSVITSLGAIVSCY	372	392	2174.1	2174.3			5547	GAIVSCYGKTKCTASNKYRG	386	405	2220.1	2222.2
		9382	TDRGWYCDNAGSVSFFPQAETCK	312	334	2695.1	2697.2				12881	VFCDTMNSLTLPSEVNLCNVDIFNPK	340	365	3026.4	3026.5				15460	TSKTDVSSSVITSLGAIVSCY	372	392	2174.1	2174.3			6537	AIVSCYGKTKCTASNKYRGIIKT	387	409	2618.4	2618.5
		9907	TDRGWYCDNAGSVSFFPQAET	312	332	2407	2407.2				13441	VFCDTMNSLTLPSEVNLCNVDIFNPK	340	365	3026.4	3027.1				15962	TSKTDVSSSVITSLGAIVSCY	372	392	2174.1	2174.3			6242	IVSCYGKTKCTASNKYRGIIKT	388	409	2547.3	2547.5
		9911	TDRGWYCDNAGSVSFFPQAETCK	312	334	2695.1	2695.2				12981	VFCDTMNSLTLPSEVNLCNVDIFNPK	340	365	3026.4	3026.5				16355	TSKTDVSSSVITSLGAIVSCY	372	392	2174.1	2174.2			6297	IVSCYGKTKCTASNKYRGIIKT	388	409	2547.3	2547.7
		10095	TDRGWYCDNAGSVSFFPQAET	312	332	2407	2407.2				12731	VFCDTMNSLTLPSEVNLCNVDIFNPK	340	365	3026.4	3026.9				16587	TSKTDVSSSVITSLGAIVSCY	372	392	2174.1	2174.3			5018	IVSCYGKTKCTASNKYRG	388	405	2092	2094.4
		10462	TDRGWYCDNAGSVSFFPQAETCK	312	334	2695.1	2695.4				12831	VFCDTMNSLTLPSEVNLCNVDIFNPK	340	365	3026.4	3026.9				17087	TSKTDVSSSVITSLGAIVSCY	372	392	2174.1	2174.3			5690	YGKTKCTASNKYRGIIKT	392	409	2088.1	2087
		10511	TDRGWYCDNAGSVSFFPQAETCK	312	334	2695.1	2695.5				13181	VFCDTMNSLTLPSEVNLCNVDIFNPK	340	365	3026.4	3026.6				17760	TSKTDVSSSVITSLGAIVSCY	372	392	2174.1	2174.3			5640	YGKTKCTASNKYRGIIKT	392	409	2088.1	2088.4
		10611	TDRGWYCDNAGSVSFFPQAETCK	312	334	2695.1	2695.4				13496	VFCDTMNSLTLPSEVNLCNVDIFNPK	340	365	3026.4	3026.5				11598	TSKTDVSSSVITSLGAIVSCY	372	392	2174.1	2174.3			5515	TASNKYRGIIKT	398	409	1350.8	1350.9
		11212	TDRGWYCDNAGSVSFFPQAETCK	312	334	2695.1	2695.3				12681	VFCDTMNSLTLPSEVNLCNVDIFNPK	340	365	3026.4	3026.6				11697	TSKTDVSSSVITSLGAIVSCY	372	392	2174.1	2174.3			5135	KYRGIIKT	402	409	977.6	977.7
		11315	TDRGWYCDNAGSVSFFPQAETCK	312	334	2695.1	2695.3				12855	VFCDTMNSLTLPSEVNLCNVDIFNPK	340	365	3026.4	3026.6				11903	TSKTDVSSSVITSLGAIVSCY	372	392	2174.1	2174.3			6474	YVSNKGVDTVSVGNTL	416	431	1651.8	1652.1
		11735	TDRGWYCDNAGSVSFFPQAETCK	312	334	2695.1	2695.2				12874	VFCDTMNSLTLPSEVNLCNVDIFNPK	340	365	3026.4	3028.5				12387	TSKTDVSSSVITSLGAIVSCY	372	392	2174.1	2174.3			6523	YVSNKGVDTVSVGNTL	416	431	1651.8	1652.1
		13407	TDRGWYCDNAGSVSFFPQAETCK	312	334	2695.1	2695.3				12918	VFCDTMNSLTLPSEVNLCNVDIFNPK	340	365	3026.4	3026.5				12438	TSKTDVSSSVITSLGAIVSCY	372	392	2174.1	2174.3			7146	YVSNKGVDTVSVGNTLY	416	432	1814.9	1815.1
		13463	TDRGWYCDNAGSVSFFPQAETCK	312	334	2695.1	2695.4				12924	VFCDTMNSLTLPSEVNLCNVDIFNPK	340	365	3026.4	3028.5				12547	TSKTDVSSSVITSLGAIVSCY	372	392	2174.1	2174.3			4507	YVSNKGVD	416	423	880.4	880.6
		13756	TDRGWYCDNAGSVSFFPQAETCK	312	334	2695.1	2696.2				12967	VFCDTMNSLTLPSEVNLCNVDIFNPK	340	365	3026.4	3026.6				12647	TSKTDVSSSVITSLGAIVSCY	372	392	2174.1	2174.2			4723	YVSNKGVDT	416	424	981.5	981.7
		16583	TDRGWYCDNAGSVSFFPQAETCK	312	334	2695.1	2695.3				12972	VFCDTMNSLTLPSEVNLCNVDIFNPK	340	365	3026.4	3028.5				12698	TSKTDVSSSVITSLGAIVSCY	372	392	2174.1	2174.2			7195	YVSNKGVDTVSVGNTLY	416	432	1814.9	1815
		16683	TDRGWYCDNAGSVSFFPQAETCK	312	334	2695.1	2695.4				13031	VFCDTMNSLTLPSEVNLCNVDIFNPK	340	365	3026.4	3027.3				12797	TSKTDVSSSVITSLGAIVSCY	372	392	2174.1	2174.4			4702	YVSNKGVD	416	423	880.4	880.6
		16884	TDRGWYCDNAGSVSFFPQAETCK	312	334	2695.1	2695.2				13081	VFCDTMNSLTLPSEVNLCNVDIFNPK	340	365	3026.4	3027.4				12847	TSKTDVSSSVITSLGAIVSCY	372	392	2174.1	2174.3			4850	YVSNKGVDTVS	416	426	1167.6	1167.7
		17272	TDRGWYCDNAGSVSFFPQAETCK	312	334	2695.1	2695.5				13277	VFCDTMNSLTLPSEVNLCNVDIFNPK	340	365	3026.4	3026.4				12898	TSKTDVSSSVITSLGAIVSCY	372	392	2174.1	2174.3			19435	YVSNKGVD	416	423	880.4	879.9
		19003	TDRGWYCDNAGSVSFFPQAETCK	312	334	2695.1	2695.5				13395	VFCDTMNSLTLPSEVNLCNVDIFNPK	340	365	3026.4	3026.4				13048	TSKTDVSSSVITSLGAIVSCY	372	392	2174.1	2174.3			4701	YVSNKGVD	416	423	880.4	880.5
		9480	TDRGWYCDNAGSVSFFPQAETCK	312	334	2695.1	2697.3				13814	VFCDTMNSLTLPSEVNLCNVDIFNPK	340	365	3026.4	3026.5				13098	TSKTDVSSSVITSLGAIVSCY	372	392	2174.1	2174.3			6652	VSNKGVDTVSVGNTLY	417	432	1651.8	1652
		9759	TDRGWYCDNAGSVSFFPQAETCK	312	334	2695.1	2697.2				12761	VFCDTMNSLTLPSEVNLCNVDIFNPK	340	365	3026.4	3028.1				13198	TSKTDVSSSVITSLGAIVSCY	372	392	2174.1	2174.3			5273	TVSVGNTL	424	431	789.4	790.7
		9811	TDRGWYCDNAGSVSFFPQAETCK	312	334	2695.1	2695.4				12781	VFCDTMNSLTLPSEVNLCNVDIFNPK	340	365	3026.4	3027.4				13248	TSKTDVSSSVITSLGAIVSCY	372	392	2174.1	2174.3			5335	TVSVGNTL	424	431	789.4	790.5
		10087	TDRGWYCDNAGSVSFFPQAETC	312	333	2567	2568.1				13241	VFCDTMNSLTLPSEVNLCNVDIFNPK	340	365	3026.4	3028.3				13297	TSKTDVSSSVITSLGAIVSCY	372	392	2174.1	2174.3			5361	TVSVGNTL	424	431	789.4	789.4
		10295	TDRGWYCDNAGSVSFFPQAETCK	312	334	2695.1	2697.2				13297	VFCDTMNSLTLPSEVNLCNVDIFN	340	363	2801.3	2801.3				13348	TSKTDVSSSVITSLGAIVSCY	372	392	2174.1	2174.3			5310	TVSVGNTL	424	431	789.4	790.6
		10911	TDRGWYCDNAGSVSFFPQAETCK	312	334	2695.1	2695.4				13321	VFCDTMNSLTLPSEVNLCNVDIFNPK	340	365	3026.4	3028.5				13749	TSKTDVSSSVITSLGAIVSCY	372	392	2174.1	2174.3			19466	TVSVGNTL	424	431	789.4	788.5
		11260	TDRGWYCDNAGSVSFFPQAETCK	312	334	2695.1	2695.6				14219	VFCDTMNSLTLPSEVNLCNVDIFNPK	340	365	3026.4	3026.5				13798	TSKTDVSSSVITSLGAIVSCY	372	392	2174.1	2174.3			19195	TVSVGNTL	424	431	789.4	788.7
		11793	TDRGWYCDNAGSVSFFPQAETCK	312	334	2695.1	2695.5				14334	VFCDTMNSLTLPSEVNLCNVDIFNPK	340	365	3026.4	3026.6				13853	TSKTDVSSSVITSLGAIVSCY	372	392	2174.1	2174.3			5841	TVSVGNTLY	424	432	952.5	952.7
		12035	TDRGWYCDNAGSVSFFPQAETCK	312	334	2695.1	2695.3				6901	VFCDTMNSL	340	348	1085.5	1083.7				13902	TSKTDVSSSVITSLGAIVSCY	372	392	2174.1	2174.3			5898	TVSVGNTLY	424	432	952.5	953
		12184	TDRGWYCDNAGSVSFFPQAETCK	312	334	2695.1	2695.4				13131	VFCDTMNSLTLPSEVNLCNVDIFNPK	340	365	3026.4	3027.5				13948	TSKTDVSSSVITSLGAIVSCY	372	392	2174.1	2174.3			5161	YYVNKQEGKSL	432	442	1327.7	1327.8
		12684	TDRGWYCDNAGSVSFFPQAETCK	312	334	2695.1	2695.4				13605	VFCDTMNSLTLPSEVNLCNVDIFNPK	340	365	3026.4	3026.8				13999	TSKTDVSSSVITSLGAIVSCY	372	392	2174.1	2174.3			5214	YYVNKQEGKSL	432	442	1327.7	1327.3
		15122	TDRGWYCDNAGSVSFFPQAETCK	312	334	2695.1	2695.4				14107	VFCDTMNSLTLPSEVNLCNVDIFNPK	340	365	3026.4	3026.6				14050	TSKTDVSSSVITSLGAIVSCY	372	392	2174.1	2174.3			5180	YYVNKQEGKSL	432	442	1327.7	1327.8
		15915	TDRGWYCDNAGSVSFFPQAETCK	312	334	2695.1	2695.3				13755	VFCDTMNSLTLPSEVNLCNVDIFNPK	340	365	3026.4	3026.4				14351	TSKTDVSSSVITSLGAIVSCY	372	392	2174.1	2174.3			9542	YYVNKQEGKSLYVKGEPIINF	432	452	2488.3	2488.7
		17137	TDRGWYCDNAGSVSFFPQAETCK	312	334	2695.1	2695.3				5056	VFCDTMN	340	346	885.3	885.5				14398	TSKTDVSSSVITSLGAIVSCY	372	392	2174.1	2174.3			19488	YYVNKQEGKSL	432	442	1327.7	1327.8
		17410	TDRGWYCDNAGSVSFFPQAETCK	312	334	2695.1	2695.3				12802	VFCDTMNSLTLPSEVNLCNVDIFNPK	340	365	3026.4	3027.5				14699	TSKTDVSSSVITSLGAIVSCY	372	392	2174.1	2174.3			4811	YVNKQEGKSL	433	442	1164.6	1164.7
		9223	TDRGWYCDNAGSVSFFPQAETCK	312	334	2695.1	2697.3				13547	VFCDTMNSLTLPSEVNLCNVDIFNPK	340	365	3026.4	3028.4				14747	TSKTDVSSSVITSLGAIVSCY	372	392	2174.1	2174.2			4825	YVNKQEGKSL	433	442	1164.6	1165.2
		9861	TDRGWYCDNAGSVSFFPQAETCK	312	334	2695.1	2695.4				13884	VFCDTMNSLTLPSEVNLCNVDIFNPK	340	365	3026.4	3026.5				14798	TSKTDVSSSVITSLGAIVSCY	372	392	2174.1	2174.3			5031	YVNKQEGKSLY	433	443	1327.7	1327.8
		10133	TDRGWYCDNAGSVSFFPQAETCK	312	334	2695.1	2697.1				14053	VFCDTMNSLTLPSEVNLCNVDIFNPK	340	365	3026.4	3026.4				14847	TSKTDVSSSVITSLGAIVSCY	372	392	2174.1	2174.3			8947	KSLYVKGEPIINF	440	452	1506.8	1506.9
		10246	TDRGWYCDNAGSVSFFPQAETCK	312	334	2695.1	2697.2				5024	VFCDTMN	340	346	885.3	884.4				15148	TSKTDVSSSVITSLGAIVSCY	372	392	2174.1	2174.3			9191	LYVKGEPIINF	442	452	1291.7	1292
		11505	TDRGWYCDNAGSVSFFPQAETCK	312	334	2695.1	2695.4				5237	VFCDTM	340	345	771.3	769.3				15409	TSKTDVSSSVITSLGAIVSCY	372	392	2174.1	2174.3			9246	LYVKGEPIINF	442	452	1291.7	1291.9
		11671	TDRGWYCDNAGSVSFFPQAETCK	312	334	2695.1	2695.2				6896	VFCDTMNSL	340	348	1085.5	1085.4				15563	TSKTDVSSSVITSLGAIVSCY	372	392	2174.1	2174.3			6346	LYVKGEPIIN	442	451	1144.6	1144.9
		12344	TDRGWYCDNAGSVSFFPQAETCK	312	334	2695.1	2695.4				12584	VFCDTMNSLTLPSEVNLCNVDIFNPK	340	365	3026.4	3027.2				15607	TSKTDVSSSVITSLGAIVSCY	372	392	2174.1	2174.3			9140	LYVKGEPIINF	442	452	1291.7	1292
		13334	TDRGWYCDNAGSVSFFPQAETCK	312	334	2695.1	2695.6				13249	VFCDTMNSLTLPSEVNLCNVDIFN	340	363	2801.3	2800.6				15657	TSKTDVSSSVITSLGAIVSCY	372	392	2174.1	2174.3			9147	LYVKGEPIINF	442	452	1291.7	1292.2
		13692	TDRGWYCDNAGSVSFFPQAETCK	312	334	2695.1	2695.2				13418	VFCDTMNSLTLPSEVNLCNVDIFN	340	363	2801.3	2801.2				15709	TSKTDVSSSVITSLGAIVSCY	372	392	2174.1	2174.3			9485	LYVKGEPIINF	442	452	1291.7	1291
		14243	TDRGWYCDNAGSVSFFPQAETCK	312	334	2695.1	2695.4				14278	VFCDTMNSLTLPSEVNLCNVDIFNPK	340	365	3026.4	3028.1				15807	TSKTDVSSSVITSLGAIVSCY	372	392	2174.1	2174.3			6292	LYVKGEPIIN	442	451	1144.6	1144.8
		14604	TDRGWYCDNAGSVSFFPQAETCK	312	334	2695.1	2695.4				16888	VFCDTMNSLTLPSEVNLCNVDIFNPK	340	365	3026.4	3027.7				15857	TSKTDVSSSVITSLGAIVSCY	372	392	2174.1	2174.3			9543	LYVKGEPIINF	442	452	1291.7	1292.8
		14994	TDRGWYCDNAGSVSFFPQAETCK	312	334	2695.1	2695.4				12272	CDTMNSLTLPSEVNLCNVDIFNPK	342	365	2780.3	2780.7				15909	TSKTDVSSSVITSLGAIVSCY	372	392	2174.1	2174.3			7534	YVKGEPIINF	443	452	1178.6	1178.9
		15177	TDRGWYCDNAGSVSFFPQAETCK	312	334	2695.1	2695.5				12322	CDTMNSLTLPSEVNLCNVDIFNPK	342	365	2780.3	2780.3				16007	TSKTDVSSSVITSLGAIVSCY	372	392	2174.1	2174.3			7548	YVKGEPIINF	443	452	1178.6	1178.8
		15597	TDRGWYCDNAGSVSFFPQAETCK	312	334	2695.1	2695.7				12226	CDTMNSLTLPSEVNLCNVDIFNPK	342	365	2780.3	2781.2				16537	TSKTDVSSSVITSLGAIVSCY	372	392	2174.1	2174.3			7581	YVKGEPIINF	443	452	1178.6	1178.9
		15667	TDRGWYCDNAGSVSFFPQAETCK	312	334	2695.1	2695.3				12357	DTMNSLTLPSEVNLCNVDIFNPK	343	365	2620.3	2618.1				16638	TSKTDVSSSVITSLGAIVSCY	372	392	2174.1	2174.3			7630	YVKGEPIINF	443	452	1178.6	1178.9
		17185	TDRGWYCDNAGSVSFFPQAETCK	312	334	2695.1	2695.6				12119	TMNSLTLPSEVNLCNVDIFNPK	344	365	2505.2	2506.3				16738	TSKTDVSSSVITSLGAIVSCY	372	392	2174.1	2174.3			7781	YVKGEPIINF	443	452	1178.6	1178.8
		9260	TDRGWYCDNAGSVSFFPQAETCK	312	334	2695.1	2696.3				12139	TMNSLTLPSEVNLCNVDIFNPK	344	365	2505.2	2507.7				16788	TSKTDVSSSVITSLGAIVSCY	372	392	2174.1	2174.3			7806	YVKGEPIINF	443	452	1178.6	1179.1
		9609	TDRGWYCDNAGSVSFFPQAETCK	312	334	2695.1	2696.3				11651	NSLTLPSEVNLCNVDIFNPK	346	365	2273.1	2273.2				16994	TSKTDVSSSVITSLGAIVSCY	372	392	2174.1	2175.6			7880	YVKGEPIINF	443	452	1178.6	1178.9
		9914	TDRGWYCDNAGSVSFFPQAETCK	312	334	2695.1	2697.1				11603	NSLTLPSEVNLCNVDIFNPK	346	365	2273.1	2273.2				17037	TSKTDVSSSVITSLGAIVSCY	372	392	2174.1	2174.3			8156	YVKGEPIINF	443	452	1178.6	1178.8
		9957	TDRGWYCDNAGSVSFFPQAET	312	332	2407	2407.2				11703	NSLTLPSEVNLCNVDIFNPK	346	365	2273.1	2273.4				17137	TSKTDVSSSVITSLGAIVSCY	372	392	2174.1	2174.3			8204	YVKGEPIINF	443	452	1178.6	1178.8
		10037	TDRGWYCDNAGSVSFFPQAETC	312	333	2567	2568.1				11475	NSLTLPSEVNLCNVDIFNPK	346	365	2273.1	2274.3				17238	TSKTDVSSSVITSLGAIVSCY	372	392	2174.1	2174.3			12458	YVKGEPIINFYDPLVF	443	458	1913	1913.2
		10141	TDRGWYCDNAGSVSFFPQAET	312	332	2407	2408.2				11852	NSLTLPSEVNLCNVDIFNPK	346	365	2273.1	2274.2				17337	TSKTDVSSSVITSLGAIVSCY	372	392	2174.1	2174.3			7680	YVKGEPIINF	443	452	1178.6	1178.9
		10186	TDRGWYCDNAGSVSFFPQAETCK	312	334	2695.1	2697.1				11927	NSLTLPSEVNLCNVDIFNPK	346	365	2273.1	2274.2				17560	TSKTDVSSSVITSLGAIVSCY	372	392	2174.1	2174.3			7693	YVKGEPIINF	443	452	1178.6	1179
		11364	TDRGWYCDNAGSVSFFPQAETCK	312	334	2695.1	2695.1				11522	NSLTLPSEVNLCNVDIFNPK	346	365	2273.1	2274				17612	TSKTDVSSSVITSLGAIVSCY	372	392	2174.1	2174.3			7831	YVKGEPIINF	443	452	1178.6	1178.9
		11551	TDRGWYCDNAGSVSFFPQAETCK	312	334	2695.1	2695.2				11973	NSLTLPSEVNLCNVDIFNPK	346	365	2273.1	2274.2				17662	TSKTDVSSSVITSLGAIVSCY	372	392	2174.1	2174.3			7931	YVKGEPIINF	443	452	1178.6	1179
		11602	TDRGWYCDNAGSVSFFPQAETCK	312	334	2695.1	2695.4				11974	SLTLPSEVNLCNVDIFNPK	347	365	2159.1	2159.2				11909	TSKTDVSSSVITSLGAIVSCY	372	392	2174.1	2174.3			7980	YVKGEPIINF	443	452	1178.6	1178.9
		12283	TDRGWYCDNAGSVSFFPQAETCK	312	334	2695.1	2695.3				11711	SLTLPSEVNLCNVDIFNPK	347	365	2159.1	2159.2				12209	TSKTDVSSSVITSLGAIVSCY	372	392	2174.1	2174.4			7790	YVKGEPIINF	443	452	1178.6	1178.9
		12576	TDRGWYCDNAGSVSFFPQAETCK	312	334	2695.1	2695.3				11761	SLTLPSEVNLCNVDIFNPK	347	365	2159.1	2159.2				12748	TSKTDVSSSVITSLGAIVSCY	372	392	2174.1	2174.3			18855	YVKGEPIINF	443	452	1178.6	1178.6
		13046	TDRGWYCDNAGSVSFFPQAETCK	312	334	2695.1	2695.3				11811	SLTLPSEVNLCNVDIFNPK	347	365	2159.1	2159.2				13147	TSKTDVSSSVITSLGAIVSCY	372	392	2174.1	2174.2			7632	YVKGEPIINF	443	452	1178.6	1178.9
		13142	TDRGWYCDNAGSVSFFPQAETCK	312	334	2695.1	2695.4				11918	SLTLPSEVNLCNVDIFNPK	347	365	2159.1	2159.2				13447	TSKTDVSSSVITSLGAIVSCY	372	392	2174.1	2174.3			8652	YVKGEPIINF	443	452	1178.6	1178.9
		13615	TDRGWYCDNAGSVSFFPQAETCK	312	334	2695.1	2695.4				11947	SLTLPSEVNLCNVDIFNPK	347	365	2159.1	2159.3				13547	TSKTDVSSSVITSLGAIVSCY	372	392	2174.1	2174.3			11436	YVKGEPIINF	443	452	1178.6	1176.8
		13942	TDRGWYCDNAGSVSFFPQAETCK	312	334	2695.1	2695.3				11786	SLTLPSEVNLCNVDIFNPK	347	365	2159.1	2159.3				13647	TSKTDVSSSVITSLGAIVSCY	372	392	2174.1	2174.3			16548	YVKGEPIINF	443	452	1178.6	1179
		15277	TDRGWYCDNAGSVSFFPQAETCK	312	334	2695.1	2695.4				11862	SLTLPSEVNLCNVDIFNPK	347	365	2159.1	2159.2				14199	TSKTDVSSSVITSLGAIVSCY	372	392	2174.1	2174.3			5233	YVKGEPIIN	443	451	1031.6	1031.8
		16637	TDRGWYCDNAGSVSFFPQAETCK	312	334	2695.1	2695.2				12035	SLTLPSEVNLCNVDIFNPK	347	365	2159.1	2160.2				14249	TSKTDVSSSVITSLGAIVSCY	372	392	2174.1	2174.3			7540	YVKGEPIINF	443	452	1178.6	1178.9
		16931	TDRGWYCDNAGSVSFFPQAETCK	312	334	2695.1	2695.7				11568	SLTLPSEVNLCNVDIFNPK	347	365	2159.1	2160.2				14299	TSKTDVSSSVITSLGAIVSCY	372	392	2174.1	2174.3			7590	YVKGEPIINF	443	452	1178.6	1178.9
		17527	TDRGWYCDNAGSVSFFPQAETCK	312	334	2695.1	2695.3				11667	SLTLPSEVNLCNVDIFNPK	347	365	2159.1	2160.1				14500	TSKTDVSSSVITSLGAIVSCY	372	392	2174.1	2174.3			7731	YVKGEPIINF	443	452	1178.6	1178.9
		9559	TDRGWYCDNAGSVSFFPQAETCK	312	334	2695.1	2696				11612	SLTLPSEVNLCNVDIFNPK	347	365	2159.1	2160.1				14652	TSKTDVSSSVITSLGAIVSCY	372	392	2174.1	2174.3			7740	YVKGEPIINF	443	452	1178.6	1178.9
		9702	TDRGWYCDNAGSVSFFPQAETCK	312	334	2695.1	2697.2				10113	TLPSEVNLCNVDIFNPK	349	365	1959	1959.1				14897	TSKTDVSSSVITSLGAIVSCY	372	392	2174.1	2174.3			7800	YVKGEPIINF	443	452	1178.6	1178.9
		9712	TDRGWYCDNAGSVSFFPQAET	312	332	2407	2406.1				10162	TLPSEVNLCNVDIFNPK	349	365	1959	1959.1				14997	TSKTDVSSSVITSLGAIVSCY	372	392	2174.1	2174.3			7841	YVKGEPIINF	443	452	1178.6	1178.9
		11455	TDRGWYCDNAGSVSFFPQAETCK	312	334	2695.1	2695.2				10044	TLPSEVNLCNVDIFNPKYDCK	349	369	2525.2	2525.1				15048	TSKTDVSSSVITSLGAIVSCY	372	392	2174.1	2174.3			7942	YVKGEPIINF	443	452	1178.6	1178.9
		11845	TDRGWYCDNAGSVSFFPQAETCK	312	334	2695.1	2695.4				10135	TLPSEVNLCNVDIFNPK	349	365	1959	1959.8				15198	TSKTDVSSSVITSLGAIVSCY	372	392	2174.1	2174.3			16884	YVKGEPIINF	443	452	1178.6	1176.9
		11923	TDRGWYCDNAGSVSFFPQAETCK	312	334	2695.1	2696.4				10376	TLPSEVNLCNVDIFNPK	349	365	1959	1959.1				15248	TSKTDVSSSVITSLGAIVSCY	372	392	2174.1	2174.3			18418	YVKGEPIINF	443	452	1178.6	1176.2
		12434	TDRGWYCDNAGSVSFFPQAETCK	312	334	2695.1	2695.3				10216	TLPSEVNLCNVDIFNPK	349	365	1959	1959.2				15300	TSKTDVSSSVITSLGAIVSCY	372	392	2174.1	2174.3			18738	YVKGEPIINF	443	452	1178.6	1176.2
		12845	TDRGWYCDNAGSVSFFPQAETCK	312	334	2695.1	2695.3				9868	TLPSEVNLCNVDIFNPK	349	365	1959	1959.2				15509	TSKTDVSSSVITSLGAIVSCY	372	392	2174.1	2174.3			7640	YVKGEPIINF	443	452	1178.6	1178.9
		13091	TDRGWYCDNAGSVSFFPQAETCK	312	334	2695.1	2695.3				10062	TLPSEVNLCNVDIFNPK	349	365	1959	1960.1				16058	TSKTDVSSSVITSLGAIVSCY	372	392	2174.1	2174.3			7690	YVKGEPIINF	443	452	1178.6	1178.8
		13847	TDRGWYCDNAGSVSFFPQAETCK	312	334	2695.1	2695.4				6714	TLPSEVNL	349	356	871.5	870.8				16172	TSKTDVSSSVITSLGAIVSCY	372	392	2174.1	2174.3			7751	YVKGEPIINF	443	452	1178.6	1179.2
		14352	TDRGWYCDNAGSVSFFPQAETCK	312	334	2695.1	2695.3				12968	LPSEVNLCNVDIFNPK	350	365	1857.9	1858				16494	TSKTDVSSSVITSLGAIVSCY	372	392	2174.1	2174.3			7852	YVKGEPIINF	443	452	1178.6	1178.9
		15222	TDRGWYCDNAGSVSFFPQAETCK	312	334	2695.1	2695.4				12915	LPSEVNLCNVDIFNPK	350	365	1857.9	1858				16689	TSKTDVSSSVITSLGAIVSCY	372	392	2174.1	2174.2			7890	YVKGEPIINF	443	452	1178.6	1178.8
		16537	TDRGWYCDNAGSVSFFPQAETCK	312	334	2695.1	2696.2				9062	EVNLCNVDIFNPKYDC	353	368	1998.9	1999.2				16837	TSKTDVSSSVITSLGAIVSCY	372	392	2174.1	2174.3			7918	YVKGEPIINF	443	452	1178.6	1179.2
		16785	TDRGWYCDNAGSVSFFPQAETCK	312	334	2695.1	2695.3				7399	LCNVDIFNPK	356	365	1218.6	1218.7				16887	TSKTDVSSSVITSLGAIVSCY	372	392	2174.1	2174.3			8078	YVKGEPIINF	443	452	1178.6	1179.8
		17062	TDRGWYCDNAGSVSFFPQAETCK	312	334	2695.1	2695.3				7276	LCNVDIFNPK	356	365	1218.6	1218.7				16937	TSKTDVSSSVITSLGAIVSCY	372	392	2174.1	2174.3			7061	VKGEPIINF	444	452	1015.6	1015.7
		9737	TDRGWYCDNAGSVSFFPQAETC	312	333	2567	2566.1				7299	LCNVDIFNPK	356	365	1218.6	1218.2				16987	TSKTDVSSSVITSLGAIVSCY	372	392	2174.1	2174.3			13885	VKGEPIINFYDPLVFPSDEF	444	463	2325.2	2325.4
		15781	TDRGWYCDNAGSVSFFPQAETCK	312	334	2695.1	2695.3				7346	LCNVDIFNPK	356	365	1218.6	1218.7				17187	TSKTDVSSSVITSLGAIVSCY	372	392	2174.1	2174.3			7057	VKGEPIINF	444	452	1015.6	1015.8
		9845	TDRGWYCDNAGSVSFFPQAETC	312	333	2567	2566.6				6554	CNVDIFNPK	357	365	1105.5	1105.6				17287	TSKTDVSSSVITSLGAIVSCY	372	392	2174.1	2174.3			10350	FYDPLVF	452	458	899.4	898.7
		10451	GWYCDNAGSVSFFPQAETCK	315	334	2323	2323.1				6242	NVDIFNPK	358	365	945.5	945.6				17390	TSKTDVSSSVITSLGAIVSCY	372	392	2174.1	2174.3			7523	FYDPLV	452	457	752.4	752.4
		10669	GWYCDNAGSVSFFPQAETCK	315	334	2323	2323.1				6257	NVDIFNPK	358	365	945.5	945.7				17449	TSKTDVSSSVITSLGAIVSCY	372	392	2174.1	2174.3			10390	FYDPLVF	452	458	899.4	898.7
		9343	GWYCDNAGSVSFFPQAETCK	315	334	2323	2323.1				3322	YDCK	366	369	584.2	582.4				17508	TSKTDVSSSVITSLGAIVSCY	372	392	2174.1	2174.3			6227	PLVFPSDE	455	462	902.4	902.6
		10049	GWYCDNAGSVSFFPQAETCK	315	334	2323	2323.1				12221	IMTSKTDVSSSVITSLGAIVSCYGK	370	394	2603.3	2603.4				12517	TSKTDVSSSVITSLGAIVSCY	372	392	2174.1	2176.2			16938	PLVF	455	458	474.3	474.3
		10249	GWYCDNAGSVSFFPQAETCK	315	334	2323	2323.1				12204	IMTSKTDVSSSVITSLGAIVSCYGK	370	394	2603.3	2604				13697	TSKTDVSSSVITSLGAIVSCY	372	392	2174.1	2174.3			17666	PLVF	455	458	474.3	474.3
		10349	GWYCDNAGSVSFFPQAETCK	315	334	2323	2323.1				12275	IMTSKTDVSSSVITSLGAIVSCYGK	370	394	2603.3	2603.5				14550	TSKTDVSSSVITSLGAIVSCY	372	392	2174.1	2174.3			4774	PSDEF	459	463	593.2	591.2
		10400	GWYCDNAGSVSFFPQAETCK	315	334	2323	2323.1				12176	IMTSKTDVSSSVITSLGAIVSCYGK	370	394	2603.3	2603.5				8247	TSKTDVSSSVITSL	372	385	1423.7	1423.8			5765	FDASISQVNE	463	472	1108.5	1108.6
		10619	GWYCDNAGSVSFFPQAETCK	315	334	2323	2323.1				12059	IMTSKTDVSSSVITSLGAIVSCYGK	370	394	2603.3	2603.2				12139	TSKTDVSSSVITSLGAIVSCY	372	392	2174.1	2174.3			6034	FDASISQV	463	470	865.4	865.6
		12109	GWYCDNAGSVSFFPQAETCK	315	334	2323	2323.2				11545	IMTSKTDVSSSVITSLGAIVSCYGK	370	394	2603.3	2605.3				15757	TSKTDVSSSVITSLGAIVSCY	372	392	2174.1	2174.3			6030	FDASISQV	463	470	865.4	864.6
		12411	GWYCDNAGSVSFFPQAETCK	315	334	2323	2323				4008	IMTSK	370	374	578.3	578.5				17712	TSKTDVSSSVITSLGAIVSCY	372	392	2174.1	2174.3			4993	FDASISQ	463	469	766.3	766.5
		16880	GWYCDNAGSVSFFPQAETCK	315	334	2323	2323				4083	IMTSK	370	374	578.3	578.3				17845	TSKTDVSSSVITSLGAIVSCY	372	392	2174.1	2174.3			4973	FDASISQ	463	469	766.3	766.5
		16980	GWYCDNAGSVSFFPQAETCK	315	334	2323	2323				4133	IMTSK	370	374	578.3	578.2				7538	TSKTDVSSSVITSL	372	385	1423.7	1424			5983	FDASISQV	463	470	865.4	864.6
		19061	GWYCDNAGSVSFFPQAETCK	315	334	2323	2323.1				4181	IMTSK	370	374	578.3	578.3				7797	TSKTDVSSSVITSL	372	385	1423.7	1423.9			5771	FDASISQVNE	463	472	1108.5	1109.5
		9352	GWYCDNAGSVSFFPQAETCK	315	334	2323	2323.2				4231	IMTSK	370	374	578.3	578.3				7897	TSKTDVSSSVITSL	372	385	1423.7	1423.8			5777	FDASISQVNE	463	472	1108.5	1108.9
		9546	GWYCDNAGSVSFFPQAETCK	315	334	2323	2323.1				19379	IMTSK	370	374	578.3	578.4				7950	TSKTDVSSSVITSL	372	385	1423.7	1423.9			5981	FDASISQV	463	470	865.4	866.7
		9639	GWYCDNAGSVSFFPQAETCK	315	334	2323	2323.1				19546	IMTSK	370	374	578.3	578.3				8299	TSKTDVSSSVITSL	372	385	1423.7	1423.9			6156	FDASISQV	463	470	865.4	865.6
		10254	GWYCDNAGSVSFFPQAETCK	315	334	2323	2323.2				4282	IMTSK	370	374	578.3	578.3				9099	TSKTDVSSSVITSL	372	385	1423.7	1423.9			4833	DASISQVNE	464	472	961.4	961.6
		10502	GWYCDNAGSVSFFPQAETCK	315	334	2323	2323.1				4383	IMTSK	370	374	578.3	578.4				11864	TSKTDVSSSVITSLGAIVSCY	372	392	2174.1	2174.3			4836	DASISQV	464	470	718.3	718.5
		10550	GWYCDNAGSVSFFPQAETCK	315	334	2323	2323.1				4435	IMTSK	370	374	578.3	578.2				12091	TSKTDVSSSVITSLGAIVSCY	372	392	2174.1	2174.3			7895	DASISQVNEKINQSL	464	478	1644.8	1646
		10819	GWYCDNAGSVSFFPQAETCK	315	334	2323	2323				4585	IMTSK	370	374	578.3	578.4				19054	TSKTDVSSSVITSLGAIVSCY	372	392	2174.1	2174.1			4725	DASISQVNE	464	472	961.4	961.3
		10869	GWYCDNAGSVSFFPQAETCK	315	334	2323	2323.1				4631	IMTSK	370	374	578.3	578.3				5147	TSKTDVSSSVIT	372	383	1223.6	1222.8			3731	DASISQVNE	464	472	961.4	961.7
		11169	GWYCDNAGSVSFFPQAETCK	315	334	2323	2323.1				4826	IMTSK	370	374	578.3	578.2				5158	TSKTDVSSSVIT	372	383	1223.6	1223.1			6702	VNEKINQSLAF	470	480	1261.7	1261.8
		12062	GWYCDNAGSVSFFPQAETCK	315	334	2323	2323				4947	IMTSK	370	374	578.3	578.2				7547	TSKTDVSSSVITSL	372	385	1423.7	1423.9			6846	VNEKINQSLAF	470	480	1261.7	1262.9
		12622	GWYCDNAGSVSFFPQAETCK	315	334	2323	2323.2				5087	IMTSK	370	374	578.3	578.5				7697	TSKTDVSSSVITSL	372	385	1423.7	1423.9			6108	KINQSLAF	473	480	919.5	919.7
		13104	GWYCDNAGSVSFFPQAETCK	315	334	2323	2323.1				19429	IMTSK	370	374	578.3	578.3				7748	TSKTDVSSSVITSL	372	385	1423.7	1423.9			4862	AFIRKSDE	479	486	964.5	964.6
		13682	GWYCDNAGSVSFFPQAETCK	315	334	2323	2323				19489	IMTSK	370	374	578.3	578.4				8047	TSKTDVSSSVITSL	372	385	1423.7	1423.9			5672	AFIRKSDEVVSA	479	490	1320.7	1320.8
		13832	GWYCDNAGSVSFFPQAETCK	315	334	2323	2323.1				3417	IMTSK	370	374	578.3	578.3				8147	TSKTDVSSSVITSL	372	385	1423.7	1423.9			5481	AFIRKSDEVVS	479	489	1249.7	1249.3
		14710	GWYCDNAGSVSFFPQAETCK	315	334	2323	2323.1				4333	IMTSK	370	374	578.3	578.4				8349	TSKTDVSSSVITSL	372	385	1423.7	1423.9			5034	FIRKSDEVVS	480	489	1178.6	1178.8
		14961	GWYCDNAGSVSFFPQAETCK	315	334	2323	2323.1				4483	IMTSK	370	374	578.3	578.3				8398	TSKTDVSSSVITSL	372	385	1423.7	1423.2			5308	FIRKSDEVVSA	480	490	1249.7	1249.8
		15061	GWYCDNAGSVSFFPQAETCK	315	334	2323	2323.1				4533	IMTSK	370	374	578.3	578.3				8600	TSKTDVSSSVITSL	372	385	1423.7	1423.8			4897	IRKSDEVVSA	481	490	1102.6	1101.9
		15921	GWYCDNAGSVSFFPQAETCK	315	334	2323	2323				4682	IMTSK	370	374	578.3	578.3				8700	TSKTDVSSSVITSL	372	385	1423.7	1423.3			4770	IRKSDEVVS	481	489	1031.6	1031.7
		16632	GWYCDNAGSVSFFPQAETCK	315	334	2323	2323				5105	IMTSK	370	374	578.3	578.5				8948	TSKTDVSSSVITSL	372	385	1423.7	1423.8			4890	IRKSDEVVSA	481	490	1102.6	1102.7
		16680	GWYCDNAGSVSFFPQAETCK	315	334	2323	2323.1				6399	IMTSK	370	374	578.3	578.4				18945	TSKTDVSSSVITSLGAIVSCY	372	392	2174.1	2174.3			9713	KSDEVVSAIGGFIPEAPR	483	500	1871	1871.2
		17381	GWYCDNAGSVSFFPQAETCK	315	334	2323	2323.2				7292	IMTSK	370	374	578.3	577.7				5138	TSKTDVSSSVIT	372	383	1223.6	1223.8			8430	VVSAIGGFIPEAPRDGQA	487	504	1782.9	1783.2
		18912	GWYCDNAGSVSFFPQAETCK	315	334	2323	2323				9022	KTDVSSSVITSLGA	374	387	1363.7	1363.7				5342	TSKTDVSSSVI	372	382	1122.6	1121.7			8480	VVSAIGGFIPEAPRDGQA	487	504	1782.9	1783.2
		9590	GWYCDNAGSVSFFPQAETCK	315	334	2323	2323				9071	KTDVSSSVITSLGA	374	387	1363.7	1362.5				7287	TSKTDVSSSVITSL	372	385	1423.7	1423.7			8433	VVSAIGGFIPEAPRD	487	501	1526.8	1527.1
		9949	GWYCDNAGSVSFFPQAETCK	315	334	2323	2323.1				9125	KTDVSSSVITSLGA	374	387	1363.7	1363.7				7441	TSKTDVSSSVITSL	372	385	1423.7	1423.9			9520	VVSAIGGFIPEAPRDGQAY	487	505	1946	1946.2
		10149	GWYCDNAGSVSFFPQAETCK	315	334	2323	2323.1				13782	TDVSSSVITSLGAIVSCYGK	375	394	2043	2043.1				7501	TSKTDVSSSVITSL	372	385	1423.7	1423.9			8384	VVSAIGGFIPEAPRDGQA	487	504	1782.9	1783.1
		10199	GWYCDNAGSVSFFPQAETCK	315	334	2323	2323.1				15202	TDVSSSVITSLGAIVSCYGK	375	394	2043	2043.1				7528	TSKTDVSSSVITSL	372	385	1423.7	1424.1			8582	VVSAIGGFIPEAPRDGQA	487	504	1782.9	1783.2
		10719	GWYCDNAGSVSFFPQAETCK	315	334	2323	2323.1				15802	TDVSSSVITSLGAIVSCYGK	375	394	2043	2043.1				7647	TSKTDVSSSVITSL	372	385	1423.7	1423.9			8634	VVSAIGGFIPEAPRDGQA	487	504	1782.9	1783.2
		10770	GWYCDNAGSVSFFPQAETCK	315	334	2323	2323.1				16493	TDVSSSVITSLGAIVSCYGK	375	394	2043	2043.1				7847	TSKTDVSSSVITSL	372	385	1423.7	1423.9			9471	VVSAIGGFIPEAPRDGQAY	487	505	1946	1946.3
		10920	GWYCDNAGSVSFFPQAETCK	315	334	2323	2323				16693	TDVSSSVITSLGAIVSCYGK	375	394	2043	2043.2				8097	TSKTDVSSSVITSL	372	385	1423.7	1423.9			8532	VVSAIGGFIPEAPRDGQA	487	504	1782.9	1783.1
		11069	GWYCDNAGSVSFFPQAETCK	315	334	2323	2323				11762	TDVSSSVITSLGAIVSCYGK	375	394	2043	2043.1				8750	TSKTDVSSSVITSL	372	385	1423.7	1423.9			8684	VVSAIGGFIPEAPRDGQA	487	504	1782.9	1783.2
		11120	GWYCDNAGSVSFFPQAETCK	315	334	2323	2323.1				11941	TDVSSSVITSLGAIVSCYGK	375	394	2043	2043.1				8801	TSKTDVSSSVITSL	372	385	1423.7	1423.9			8741	VVSAIGGFIPEAPRDGQA	487	504	1782.9	1783.1
		11220	GWYCDNAGSVSFFPQAETCK	315	334	2323	2323.2				12372	TDVSSSVITSLGAIVSCYGK	375	394	2043	2043.1				8899	TSKTDVSSSVITSL	372	385	1423.7	1422.5			6402	VVSAIGGF	487	494	748.4	747.6
		11532	GWYCDNAGSVSFFPQAETCK	315	334	2323	2323.1				12502	TDVSSSVITSLGAIVSCYGK	375	394	2043	2043.4				9148	TSKTDVSSSVITSL	372	385	1423.7	1422			8298	VVSAIGGFIPEAPRDGQA	487	504	1782.9	1783.2
		12465	GWYCDNAGSVSFFPQAETCK	315	334	2323	2323				12521	TDVSSSVITSLGAIVSCYGK	375	394	2043	2043.2				9199	TSKTDVSSSVITSL	372	385	1423.7	1423.9			8285	VVSAIGGFIPEAPRDGQ	487	503	1711.9	1712.1
		12672	GWYCDNAGSVSFFPQAETCK	315	334	2323	2323.1				12621	TDVSSSVITSLGAIVSCYGK	375	394	2043	2043.1				9251	TSKTDVSSSVITSL	372	385	1423.7	1423.9			8378	VVSAIGGFIPEAPRD	487	501	1526.8	1528
		12732	GWYCDNAGSVSFFPQAETCK	315	334	2323	2323.2				12671	TDVSSSVITSLGAIVSCYGK	375	394	2043	2043.1				9348	TSKTDVSSSVITSL	372	385	1423.7	1423.9			8841	VVSAIGGFIPEAPRDGQA	487	504	1782.9	1784.1
		13155	GWYCDNAGSVSFFPQAETCK	315	334	2323	2323.1				12822	TDVSSSVITSLGAIVSCYGK	375	394	2043	2043.2				9401	TSKTDVSSSVITSL	372	385	1423.7	1423.9			8438	VVSAIGGFIPEAPRDGQA	487	504	1782.9	1785.2
		13521	GWYCDNAGSVSFFPQAETCK	315	334	2323	2323.2				12872	TDVSSSVITSLGAIVSCYGK	375	394	2043	2043.1				9548	TSKTDVSSSVITSL	372	385	1423.7	1423.6			8796	VVSAIGGFIPEAPRDGQA	487	504	1782.9	1783.2
		13582	GWYCDNAGSVSFFPQAETCK	315	334	2323	2323.1				12995	TDVSSSVITSLGAIVSCYGK	375	394	2043	2043.2				9598	TSKTDVSSSVITSL	372	385	1423.7	1423.9			7987	VSAIGGFIPEAPRDGQA	488	504	1683.9	1684.1
		13734	GWYCDNAGSVSFFPQAETCK	315	334	2323	2323.3				13122	TDVSSSVITSLGAIVSCYGK	375	394	2043	2043.1				9652	TSKTDVSSSVITSL	372	385	1423.7	1422.5			7975	VSAIGGFIPEAPRD	488	501	1427.7	1426.9
		14764	GWYCDNAGSVSFFPQAETCK	315	334	2323	2323.1				13482	TDVSSSVITSLGAIVSCYGK	375	394	2043	2043.1				10543	TSKTDVSSSVITSLGAIVS	372	390	1851	1851.2			7415	SAIGGFIPEAPRD	489	501	1328.7	1328.9
		17030	GWYCDNAGSVSFFPQAETCK	315	334	2323	2323.1				13831	TDVSSSVITSLGAIVSCYGK	375	394	2043	2043.1				11653	TSKTDVSSSVITSLGAIVSCY	372	392	2174.1	2174.2			7470	SAIGGFIPEAPRDGQA	489	504	1584.8	1585
		17332	GWYCDNAGSVSFFPQAETCK	315	334	2323	2323.1				13931	TDVSSSVITSLGAIVSCYGK	375	394	2043	2043.1				7393	TSKTDVSSSVITSL	372	385	1423.7	1422.6			8283	SAIGGFIPEAPRDGQAY	489	505	1747.9	1748.1
		17482	GWYCDNAGSVSFFPQAETCK	315	334	2323	2323				14032	TDVSSSVITSLGAIVSCYGK	375	394	2043	2043.2				7538	TSKTDVSSSVITSLGAIVSCYGKTKCT	372	398	2849.4	2850.3			7735	SAIGGFIPEAPRDGQA	489	504	1584.8	1585
		9689	GWYCDNAGSVSFFPQAETCK	315	334	2323	2323.1				14081	TDVSSSVITSLGAIVSCYGK	375	394	2043	2043.1				7597	TSKTDVSSSVITSL	372	385	1423.7	1424			7060	AIGGFIPEAPRDGQA	490	504	1497.8	1498.4
		9999	GWYCDNAGSVSFFPQAETCK	315	334	2323	2323.1				14131	TDVSSSVITSLGAIVSCYGK	375	394	2043	2043.1				7997	TSKTDVSSSVITSL	372	385	1423.7	1423.9			7190	AIGGFIPEAPRDGQA	490	504	1497.8	1498.1
		10969	GWYCDNAGSVSFFPQAETCK	315	334	2323	2323				14231	TDVSSSVITSLGAIVSCYGK	375	394	2043	2043.1				8451	TSKTDVSSSVITSL	372	385	1423.7	1423.9			7232	AIGGFIPEAPRDGQA	490	504	1497.8	1498.3
		11371	GWYCDNAGSVSFFPQAETCK	315	334	2323	2323				14331	TDVSSSVITSLGAIVSCYGK	375	394	2043	2043.2				8549	TSKTDVSSSVITSL	372	385	1423.7	1423.4			7090	AIGGFIPEAPRDGQA	490	504	1497.8	1498.1
		11783	GWYCDNAGSVSFFPQAETCK	315	334	2323	2324				14381	TDVSSSVITSLGAIVSCYGK	375	394	2043	2043.1				8849	TSKTDVSSSVITSL	372	385	1423.7	1423.9			7140	AIGGFIPEAPRDGQA	490	504	1497.8	1497.9
		12211	GWYCDNAGSVSFFPQAETCK	315	334	2323	2323				14532	TDVSSSVITSLGAIVSCYGK	375	394	2043	2043.1				9748	TSKTDVSSSVITSL	372	385	1423.7	1423.3			7240	AIGGFIPEAPRDGQA	490	504	1497.8	1497.9
		12314	GWYCDNAGSVSFFPQAETCK	315	334	2323	2323.1				14633	TDVSSSVITSLGAIVSCYGK	375	394	2043	2043.2				9855	TSKTDVSSSVITSL	372	385	1423.7	1423.9			8060	AIGGFIPEAPRDGQAY	490	505	1660.8	1661
		12793	GWYCDNAGSVSFFPQAETCK	315	334	2323	2323.2				14742	TDVSSSVITSLGAIVSCYGK	375	394	2043	2043.2				11170	TSKTDVSSSVITSL	372	385	1423.7	1424			7290	AIGGFIPEAPRDGQA	490	504	1497.8	1498.1
		13421	GWYCDNAGSVSFFPQAETCK	315	334	2323	2323.2				14772	TDVSSSVITSLGAIVSCYGK	375	394	2043	2043.1				11995	TSKTDVSSSVITSLGAIVSCY	372	392	2174.1	2174.6			6902	AIGGFIPEAPRD	490	501	1241.6	1241.8
		13891	GWYCDNAGSVSFFPQAETCK	315	334	2323	2323.1				14952	TDVSSSVITSLGAIVSCYGK	375	394	2043	2043.1				14162	TSKTDVSSSVITSL	372	385	1423.7	1423.1			7041	AIGGFIPEAPRDGQA	490	504	1497.8	1497.9
		13943	GWYCDNAGSVSFFPQAETCK	315	334	2323	2323.1				15252	TDVSSSVITSLGAIVSCYGK	375	394	2043	2043				16311	TSKTDVSSSVITSL	372	385	1423.7	1424			8011	AIGGFIPEAPRDGQAY	490	505	1660.8	1661.1
		14051	GWYCDNAGSVSFFPQAETCK	315	334	2323	2323				15502	TDVSSSVITSLGAIVSCYGK	375	394	2043	2043				16615	TSKTDVSSSVITSL	372	385	1423.7	1423.9			8110	AIGGFIPEAPRDGQAY	490	505	1660.8	1661
		14263	GWYCDNAGSVSFFPQAETCK	315	334	2323	2323				15851	TDVSSSVITSLGAIVSCYGK	375	394	2043	2043.1				7135	TSKTDVSSSVITSL	372	385	1423.7	1423.9			7028	AIGGFIPEAPRD	490	501	1241.6	1241.8
		14313	GWYCDNAGSVSFFPQAETCK	315	334	2323	2323.1				15921	TDVSSSVITSLGAIVSCYGK	375	394	2043	2043.1				7188	TSKTDVSSSVITSL	372	385	1423.7	1423.9			6851	AIGGFIPEAPRD	490	501	1241.6	1240
		14363	GWYCDNAGSVSFFPQAETCK	315	334	2323	2323.1				16543	TDVSSSVITSLGAIVSCYGK	375	394	2043	2043.2				7238	TSKTDVSSSVITSL	372	385	1423.7	1423.9			7111	AIGGFIPEAPRDGQA	490	504	1497.8	1500.1
		14461	GWYCDNAGSVSFFPQAETCK	315	334	2323	2323.1				16944	TDVSSSVITSLGAIVSCYGK	375	394	2043	2043.1				7339	TSKTDVSSSVITSL	372	385	1423.7	1423.9			7658	AIGGFIPEAPRDGQA	490	504	1497.8	1498
		14562	GWYCDNAGSVSFFPQAETCK	315	334	2323	2323.1				17043	TDVSSSVITSLGAIVSCYGK	375	394	2043	2043.1				7517	TSKTDVSSSVITSLGAIVSCYGKTKCT	372	398	2849.4	2847.6			19412	AIGGFIPEAPRDGQA	490	504	1497.8	1498.1
		14864	GWYCDNAGSVSFFPQAETCK	315	334	2323	2323.1				17142	TDVSSSVITSLGAIVSCYGK	375	394	2043	2043.1				7579	TSKTDVSSSVITSL	372	385	1423.7	1424			7973	AIGGFIPEAPRDGQA	490	504	1497.8	1498.1
		15971	GWYCDNAGSVSFFPQAETCK	315	334	2323	2323.1				17242	TDVSSSVITSLGAIVSCYGK	375	394	2043	2043.1				7681	TSKTDVSSSVITSLGAIVSCYGKTKCT	372	398	2849.4	2847.4			6480	IGGFIPEAPRD	491	501	1170.6	1170.8
		16175	GWYCDNAGSVSFFPQAETCK	315	334	2323	2323.1				17342	TDVSSSVITSLGAIVSCYGK	375	394	2043	2043.1				8650	TSKTDVSSSVITSL	372	385	1423.7	1423.9			6533	IGGFIPEAPRDGQA	491	504	1426.7	1427
		16480	GWYCDNAGSVSFFPQAETCK	315	334	2323	2323.1				17541	TDVSSSVITSLGAIVSCYGK	375	394	2043	2043.1				9047	TSKTDVSSSVITSL	372	385	1423.7	1423.9			6580	IGGFIPEAPRDGQA	491	504	1426.7	1427
		16780	GWYCDNAGSVSFFPQAETCK	315	334	2323	2323.1				11993	TDVSSSVITSLGAIVSCYGK	375	394	2043	2043.1				9299	TSKTDVSSSVITSL	372	385	1423.7	1424			7511	IGGFIPEAPRDGQAY	491	505	1589.8	1590
		17081	GWYCDNAGSVSFFPQAETCK	315	334	2323	2323.1				12112	TDVSSSVITSLGAIVSCYGK	375	394	2043	2043.1				9498	TSKTDVSSSVITSL	372	385	1423.7	1423.9			6391	IGGFIPEAPRDGQ	491	503	1355.7	1355.9
		17233	GWYCDNAGSVSFFPQAETCK	315	334	2323	2323.3				12161	TDVSSSVITSLGAIVSCYGK	375	394	2043	2043.1				9697	TSKTDVSSSVITSL	372	385	1423.7	1423.9			6487	IGGFIPEAPRDGQA	491	504	1426.7	1426.9
		17281	GWYCDNAGSVSFFPQAETCK	315	334	2323	2323.4				12471	TDVSSSVITSLGAIVSCYGK	375	394	2043	2043.4				9798	TSKTDVSSSVITSL	372	385	1423.7	1424			6530	IGGFIPEAPRD	491	501	1170.6	1170.8
		18864	GWYCDNAGSVSFFPQAETCK	315	334	2323	2323.2				12551	TDVSSSVITSLGAIVSCYGK	375	394	2043	2043.3				11332	TSKTDVSSSVITSLGAIVS	372	390	1851	1850.1			6630	IGGFIPEAPRDGQA	491	504	1426.7	1426.9
		9849	GWYCDNAGSVSFFPQAETCK	315	334	2323	2323.1				12723	TDVSSSVITSLGAIVSCYGK	375	394	2043	2043.1				11550	TSKTDVSSSVITSLGAIVSCY	372	392	2174.1	2174.3			6506	IGGFIPEAPR	491	500	1055.6	1055.7
		9899	GWYCDNAGSVSFFPQAETCK	315	334	2323	2323.1				12734	TDVSSSVITSLGAIVSCYGK	375	394	2043	2043.2				13634	TSKTDVSSSVITSL	372	385	1423.7	1423.9			6677	IGGFIPEAPRDGQA	491	504	1426.7	1427.1
		10099	GWYCDNAGSVSFFPQAETCK	315	334	2323	2323.1				12772	TDVSSSVITSLGAIVSCYGK	375	394	2043	2043.1				14445	TSKTDVSSSVITSL	372	385	1423.7	1424			6681	IGGFIPEAPRDGQA	491	504	1426.7	1427
		10299	GWYCDNAGSVSFFPQAETCK	315	334	2323	2323.1				12833	TDVSSSVITSLGAIVSCYGK	375	394	2043	2043.2				14684	TSKTDVSSSVITSL	372	385	1423.7	1423.9			7562	IGGFIPEAPRDGQAY	491	505	1589.8	1590
		11019	GWYCDNAGSVSFFPQAETCK	315	334	2323	2323.1				12922	TDVSSSVITSLGAIVSCYGK	375	394	2043	2043.1				14743	TSKTDVSSSVITSL	372	385	1423.7	1423.9			19297	IGGFIPEAPRDGQA	491	504	1426.7	1427.1
		11831	GWYCDNAGSVSFFPQAETCK	315	334	2323	2323.1				12944	TDVSSSVITSLGAIVSCYGK	375	394	2043	2043.2				16974	TSKTDVSSSVITSL	372	385	1423.7	1424.5			6573	IGGFIPEAPRDGQA	491	504	1426.7	1427.2
		12261	GWYCDNAGSVSFFPQAETCK	315	334	2323	2323.1				12973	TDVSSSVITSLGAIVSCYGK	375	394	2043	2043.1				17100	TSKTDVSSSVITSL	372	385	1423.7	1423.8			7318	IGGFIPEAPRDGQA	491	504	1426.7	1427.1
		12843	GWYCDNAGSVSFFPQAETCK	315	334	2323	2323				13231	TDVSSSVITSLGAIVSCYGK	375	394	2043	2043.1				8997	TSKTDVSSSVITSL	372	385	1423.7	1424			6621	IGGFIPEAPRDGQA	491	504	1426.7	1427.6
		13263	GWYCDNAGSVSFFPQAETCK	315	334	2323	2323.5				13282	TDVSSSVITSLGAIVSCYGK	375	394	2043	2043.1				9974	TSKTDVSSSVITSL	372	385	1423.7	1423.9			7587	IGGFIPEAPRDGQA	491	504	1426.7	1427
		13326	GWYCDNAGSVSFFPQAETCK	315	334	2323	2323.2				13333	TDVSSSVITSLGAIVSCYGK	375	394	2043	2043.1				14823	TSKTDVSSSVITSL	372	385	1423.7	1423.9			7614	IGGFIPEAPRDGQAY	491	505	1589.8	1589.9
		13471	GWYCDNAGSVSFFPQAETCK	315	334	2323	2323.1				13383	TDVSSSVITSLGAIVSCYGK	375	394	2043	2043.1				15340	TSKTDVSSSVITSL	372	385	1423.7	1425			13718	IGGFIPEAPRDGQA	491	504	1426.7	1427
		14214	GWYCDNAGSVSFFPQAETCK	315	334	2323	2323.1				13432	TDVSSSVITSLGAIVSCYGK	375	394	2043	2043.1				16188	TSKTDVSSSVITSL	372	385	1423.7	1424.2			19348	IGGFIPEAPRDGQA	491	504	1426.7	1427
		15010	GWYCDNAGSVSFFPQAETCK	315	334	2323	2323.2				13532	TDVSSSVITSLGAIVSCYGK	375	394	2043	2043.1				16674	TSKTDVSSSVITSL	372	385	1423.7	1423.9			19414	IGGFIPEAPRDGQA	491	504	1426.7	1427
		15111	GWYCDNAGSVSFFPQAETCK	315	334	2323	2323.1				13682	TDVSSSVITSLGAIVSCYGK	375	394	2043	2043.1				17282	TSKTDVSSSVITSL	372	385	1423.7	1423.9			7065	IGGFIPEAPRDGQA	491	504	1426.7	1427
		15209	GWYCDNAGSVSFFPQAETCK	315	334	2323	2323.1				13731	TDVSSSVITSLGAIVSCYGK	375	394	2043	2043.1				7743	TSKTDVSSSVITSLGAIVSCYGKTKCT	372	398	2849.4	2848.2			6012	GFIPEAPRDGQA	493	504	1256.6	1256.8
		15259	GWYCDNAGSVSFFPQAETCK	315	334	2323	2323.2				13883	TDVSSSVITSLGAIVSCYGK	375	394	2043	2043.1				8497	TSKTDVSSSVITSL	372	385	1423.7	1423.9			5963	GFIPEAPRDGQA	493	504	1256.6	1256.9
		15621	GWYCDNAGSVSFFPQAETCK	315	334	2323	2323.2				13981	TDVSSSVITSLGAIVSCYGK	375	394	2043	2043.1				9448	TSKTDVSSSVITSL	372	385	1423.7	1423.9			6061	GFIPEAPRDGQA	493	504	1256.6	1256.8
		15722	GWYCDNAGSVSFFPQAETCK	315	334	2323	2323				14124	TDVSSSVITSLGAIVSCYGK	375	394	2043	2043.6				9921	TSKTDVSSSVITSL	372	385	1423.7	1423.9			5248	IPEAPRDGQAY	495	505	1215.6	1215.8
		15772	GWYCDNAGSVSFFPQAETCK	315	334	2323	2323.1				14181	TDVSSSVITSLGAIVSCYGK	375	394	2043	2043.1				5341	TSKTDVSSSVI	372	382	1122.6	1121.8			4887	IPEAPRDGQA	495	504	1052.5	1052.7
		16074	GWYCDNAGSVSFFPQAETCK	315	334	2323	2323.1				14228	TDVSSSVITSLGAIVSCYGK	375	394	2043	2043.3				8608	TSKTDVSSSVITSL	372	385	1423.7	1425.1			4898	IPEAPRDGQA	495	504	1052.5	1053.9
		16126	GWYCDNAGSVSFFPQAETCK	315	334	2323	2323.3				14281	TDVSSSVITSLGAIVSCYGK	375	394	2043	2043.1				10613	TSKTDVSSSVITSLGAIVS	372	390	1851	1849.4			5030	YVRKDGEW	505	512	1051.5	1051.8
		16831	GWYCDNAGSVSFFPQAETCK	315	334	2323	2323				14482	TDVSSSVITSLGAIVSCYGK	375	394	2043	2043.1				11664	TSKTDVSSSVITSLGAIVSCYGKTKCTASNK	372	402	3249.6	3250.1			5032	YVRKDGEW	505	512	1051.5	1051.8
		17530	GWYCDNAGSVSFFPQAETCK	315	334	2323	2323.1				14582	TDVSSSVITSLGAIVSCYGK	375	394	2043	2043.1				18183	TSKTDVSSSVITSL	372	385	1423.7	1424			4555	YVRKDGE	505	511	865.4	865.8
		17692	GWYCDNAGSVSFFPQAETCK	315	334	2323	2323.1				14682	TDVSSSVITSLGAIVSCYGK	375	394	2043	2043.1				18245	TSKTDVSSSVITSL	372	385	1423.7	1424			15630	KDGEWVLLSTFLGGLVPR	508	525	1986.1	1986.4
		17744	GWYCDNAGSVSFFPQAETCK	315	334	2323	2323				14851	TDVSSSVITSLGAIVSCYGK	375	394	2043	2043.1				7522	SKTDVSSSVITSL	373	385	1322.7	1322.8			15581	KDGEWVLLSTFLGGLVPR	508	525	1986.1	1986.3
		10300	GWYCDNAGSVSFFPQAETCK	315	334	2323	2323.7				15052	TDVSSSVITSLGAIVSCYGK	375	394	2043	2043.1				12315	KTDVSSSVITSLGAIVSCY	374	392	1986	1986.3			16302	DGEWVLLSTFLGGLVPR	509	525	1858	1858.2
		10425	GWYCDNAGSVSFFPQAETCK	315	334	2323	2323.9				15102	TDVSSSVITSLGAIVSCYGK	375	394	2043	2043.1				12697	TDVSSSVITSLGAIVSCYGK	375	394	2043	2043.2			6916	VLLSTF	513	518	678.4	678.4
		11286	GWYCDNAGSVSFFPQAETCK	315	334	2323	2323.7				15152	TDVSSSVITSLGAIVSCYGK	375	394	2043	2043.1				12747	TDVSSSVITSLGAIVSCYGK	375	394	2043	2043.2			6304	LSTFL	515	519	579.3	581.3
		11325	GWYCDNAGSVSFFPQAETCK	315	334	2323	2323.1				15302	TDVSSSVITSLGAIVSCYGK	375	394	2043	2043.1				12651	TDVSSSVITSLGAIVSCYGK	375	394	2043	2043.3			8314	STFLGGLVPR	516	525	1045.6	1045.8
		11682	GWYCDNAGSVSFFPQAETCK	315	334	2323	2323.1				15402	TDVSSSVITSLGAIVSCYGK	375	394	2043	2043.1				12224	TDVSSSVITSLGAIVSCYGK	375	394	2043	2043.3			8325	STFLGGLVPR	516	525	1045.6	1043.9
		11732	GWYCDNAGSVSFFPQAETCK	315	334	2323	2323.4				15452	TDVSSSVITSLGAIVSCYGK	375	394	2043	2043.1				12399	TDVSSSVITSLGAIVSCYGK	375	394	2043	2043.3			8256	TFLGGLVPR	517	525	958.6	958.7
		12017	GWYCDNAGSVSFFPQAETCK	315	334	2323	2323.1				15486	TDVSSSVITSLGAIVSCYGK	375	394	2043	2043.2				12842	TDVSSSVITSLGAIVSCYGK	375	394	2043	2043.4			7223	FLGGLVPR	518	525	857.5	857.6
		12161	GWYCDNAGSVSFFPQAETCK	315	334	2323	2323.1				15556	TDVSSSVITSLGAIVSCYGK	375	394	2043	2043.1				12849	TDVSSSVITSLGAIVSCYGK	375	394	2043	2043.2			7320	FLGGLVPR	518	525	857.5	857.1
		12894	GWYCDNAGSVSFFPQAETCK	315	334	2323	2323				15651	TDVSSSVITSLGAIVSCYGK	375	394	2043	2043.1				12903	TDVSSSVITSLGAIVSCYGK	375	394	2043	2043.2			7323	FLGGLVPR	518	525	857.5	857.8
		12954	GWYCDNAGSVSFFPQAETCK	315	334	2323	2323.1				15752	TDVSSSVITSLGAIVSCYGK	375	394	2043	2043.1				12600	TDVSSSVITSLGAIVSCYGK	375	394	2043	2043.2			7371	FLGGLVPR	518	525	857.5	857.8
		13005	GWYCDNAGSVSFFPQAETCK	315	334	2323	2323.2				15877	TDVSSSVITSLGAIVSCYGK	375	394	2043	2043.2				12801	TDVSSSVITSLGAIVSCYGK	375	394	2043	2043.3			7270	FLGGLVPR	518	525	857.5	856.8
		13054	GWYCDNAGSVSFFPQAETCK	315	334	2323	2323.1				16021	TDVSSSVITSLGAIVSCYGK	375	394	2043	2043.1				17745	TDVSSSVITSLGAIVSCYGK	375	394	2043	2043.4			7271	FLGGLVPR	518	525	857.5	857.7
		13204	GWYCDNAGSVSFFPQAETCK	315	334	2323	2323.3				16171	TDVSSSVITSLGAIVSCYGK	375	394	2043	2043.1				17795	TDVSSSVITSLGAIVSCYGK	375	394	2043	2043.2			7222	FLGGLVPR	518	525	857.5	856.8
		13373	GWYCDNAGSVSFFPQAETCK	315	334	2323	2323.5				16223	TDVSSSVITSLGAIVSCYGK	375	394	2043	2043.2				16962	TDVSSSVITSLGAIVSCYGK	375	394	2043	2043.2			7224	FLGGLVPR	518	525	857.5	857.4
		13632	GWYCDNAGSVSFFPQAETCK	315	334	2323	2323.1				16274	TDVSSSVITSLGAIVSCYGK	375	394	2043	2043.1				16534	TDVSSSVITSLGAIVSCYGK	375	394	2043	2043.1			7321	FLGGLVPR	518	525	857.5	857
		14006	GWYCDNAGSVSFFPQAETCK	315	334	2323	2323				16328	TDVSSSVITSLGAIVSCYGK	375	394	2043	2043.2				6458	TDVSSSVITSLGAIVSCYGKTKCTASNKYRGIIKTFSNGCD	375	415	4445.2	4443.9			5368	LGGLVPR	519	525	710.4	710.6
		14512	GWYCDNAGSVSFFPQAETCK	315	334	2323	2323.1				16593	TDVSSSVITSLGAIVSCYGK	375	394	2043	2043.1				8132	TSLGAIVSCY	383	392	1069.5	1069.3			5313	LGGLVPR	519	525	710.4	710.8
		15822	GWYCDNAGSVSFFPQAETCK	315	334	2323	2323.3				16642	TDVSSSVITSLGAIVSCYGK	375	394	2043	2043.2				7507	SLGAIVSCY	384	392	968.5	968			5250	LGGLVPR	519	525	710.4	710.5
		15871	GWYCDNAGSVSFFPQAETCK	315	334	2323	2323.1				16741	TDVSSSVITSLGAIVSCYGK	375	394	2043	2043.1				7523	SLGAIVSCY	384	392	968.5	968.8			5254	LGGLVPR	519	525	710.4	710.5
		16580	GWYCDNAGSVSFFPQAETCK	315	334	2323	2323.1				16843	TDVSSSVITSLGAIVSCYGK	375	394	2043	2043.1				7693	SLGAIVSCY	384	392	968.5	967.8			5312	LGGLVPR	519	525	710.4	710.5
		16930	GWYCDNAGSVSFFPQAETCK	315	334	2323	2323				16894	TDVSSSVITSLGAIVSCYGK	375	394	2043	2043.1				7409	SLGAIVSCY	384	392	968.5	968.6			5362	LGGLVPR	519	525	710.4	710.5	498	#REF!
		17132	GWYCDNAGSVSFFPQAETCK	315	334	2323	2323.1				16992	TDVSSSVITSLGAIVSCYGK	375	394	2043	2043				7461	SLGAIVSCY	384	392	968.5	968.8			4963	ANAITTILTAVTFCFASGQNITEEFYQSTCSAVSKGY	8	44	4049.9	4048.3
		17182	GWYCDNAGSVSFFPQAETCK	315	334	2323	2323				17092	TDVSSSVITSLGAIVSCYGK	375	394	2043	2043.1				7458	SLGAIVSCY	384	392	968.5	968.6			17464	NAITT	9	13	518.3	518.1
		17582	GWYCDNAGSVSFFPQAETCK	315	334	2323	2323.1				17192	TDVSSSVITSLGAIVSCYGK	375	394	2043	2043.2				5287	GAIVSCY	386	392	768.3	768.1			17764	NAITT	9	13	518.3	517.1
		17646	GWYCDNAGSVSFFPQAETCK	315	334	2323	2323				17292	TDVSSSVITSLGAIVSCYGK	375	394	2043	2043.1				5298	GAIVSCY	386	392	768.3	768.6			18414	NAITT	9	13	518.3	517
		18221	GWYCDNAGSVSFFPQAETCK	315	334	2323	2323.3				17441	TDVSSSVITSLGAIVSCYGK	375	394	2043	2043.1				5340	GAIVSCY	386	392	768.3	768.2			8436	AITTILTAVTFCFAS	10	24	1614.8	1614.9
		18805	GWYCDNAGSVSFFPQAETCK	315	334	2323	2323.4				17743	TDVSSSVITSLGAIVSCYGK	375	394	2043	2043.1				5611	GAIVSCY	386	392	768.3	768.6			8773	ITTILT	11	16	660.4	659.9
		19011	GWYCDNAGSVSFFPQAETCK	315	334	2323	2323.1				18343	TDVSSSVITSLGAIVSCYGK	375	394	2043	2043.2				5704	GAIVSCY	386	392	768.3	768.3			8822	ITTILT	11	16	660.4	660.4
		9292	GWYCDNAGSVSFFPQAETCK	315	334	2323	2323				11231	TDVSSSVITSLGAIVSCYGK	375	394	2043	2043.2				4699	GKTKCTASNKY	393	403	1256.6	1256.8			6003	ITTILTAVTFCFAS	11	24	1543.8	1544.2
		11270	GWYCDNAGSVSFFPQAETCK	315	334	2323	2323				11442	TDVSSSVITSLGAIVSCYGK	375	394	2043	2043.1				6002	KCTASNK	396	402	807.4	806.6			4950	FYQSTCSAVSKG	32	43	1333.6	1333.8
		11630	GWYCDNAGSVSFFPQAETCK	315	334	2323	2323.1				11491	TDVSSSVITSLGAIVSCYGK	375	394	2043	2043.1				7004	CTASNKYRGIIKTF	397	410	1657.9	1658.1			6742	FYQSTCSAVSKGYL	32	45	1609.7	1609.9
		11917	GWYCDNAGSVSFFPQAETCK	315	334	2323	2323.4				11834	TDVSSSVITSLGAIVSCYGK	375	394	2043	2043.1				6439	RGIIKTF	404	410	833.5	833.7			5610	FYQSTCSAVSKGY	32	44	1496.7	1496.9
		11964	GWYCDNAGSVSFFPQAETCK	315	334	2323	2323.5				12212	TDVSSSVITSLGAIVSCYGK	375	394	2043	2043.1				6540	RGIIKTF	404	410	833.5	833.6			5628	FYQSTCSAVSKGY	32	44	1496.7	1496.9
		12361	GWYCDNAGSVSFFPQAETCK	315	334	2323	2323				12344	TDVSSSVITSLGAIVSCYGK	375	394	2043	2043				6641	RGIIKTF	404	410	833.5	833.8			6696	FYQSTCSAVSKGYL	32	45	1609.7	1610
		12523	GWYCDNAGSVSFFPQAETCK	315	334	2323	2323.4				12571	TDVSSSVITSLGAIVSCYGK	375	394	2043	2043.1				6441	RGIIKTF	404	410	833.5	834.2			6657	FYQSTCSAVSKGYLSA	32	47	1767.8	1768
		14162	GWYCDNAGSVSFFPQAETCK	315	334	2323	2323				13041	TDVSSSVITSLGAIVSCYGK	375	394	2043	2043.1				6493	RGIIKTF	404	410	833.5	833.7			4955	FYQSTCSAVSKG	32	43	1333.6	1333.8
		14409	GWYCDNAGSVSFFPQAETCK	315	334	2323	2323.1				13077	TDVSSSVITSLGAIVSCYGK	375	394	2043	2043.2				6537	RGIIKTF	404	410	833.5	833.7			6836	FYQSTCSAVSKGYLSA	32	47	1767.8	1767.9
		14811	GWYCDNAGSVSFFPQAETCK	315	334	2323	2323.2				13173	TDVSSSVITSLGAIVSCYGK	375	394	2043	2043.1				6429	RGIIKTF	404	410	833.5	833.7			4732	FYQSTCS	32	38	891.3	893
		14915	GWYCDNAGSVSFFPQAETCK	315	334	2323	2323				13581	TDVSSSVITSLGAIVSCYGK	375	394	2043	2043.1				6491	RGIIKTF	404	410	833.5	833.8			4751	FYQSTCSA	32	39	962.4	960.7
		15161	GWYCDNAGSVSFFPQAETCK	315	334	2323	2323				13631	TDVSSSVITSLGAIVSCYGK	375	394	2043	2043.1				6603	RGIIKTF	404	410	833.5	833.9			5617	FYQSTCSAVSKGYLSALRTGWYTSVITIELSNIKENKCN	32	70	4488.2	4489.7
		15523	GWYCDNAGSVSFFPQAETCK	315	334	2323	2323				14706	TDVSSSVITSLGAIVSCYGK	375	394	2043	2043.3				6895	RGIIKTF	404	410	833.5	834			5813	YQSTCSAVSKGYLSA	33	47	1620.7	1621
		15571	GWYCDNAGSVSFFPQAETCK	315	334	2323	2323.2				14791	TDVSSSVITSLGAIVSCYGK	375	394	2043	2043.1				6651	GIIKTF	405	410	677.4	677.6			5817	YQSTCSAVSKGYL	33	45	1462.7	1462.9
		16024	GWYCDNAGSVSFFPQAETCK	315	334	2323	2323.1				14902	TDVSSSVITSLGAIVSCYGK	375	394	2043	2043.1				6627	GIIKTF	405	410	677.4	677.5			4941	YQSTCSAVSKGY	33	44	1349.6	1349.7
		16532	GWYCDNAGSVSFFPQAETCK	315	334	2323	2323				15002	TDVSSSVITSLGAIVSCYGK	375	394	2043	2043.1				6677	GIIKTF	405	410	677.4	677.4			4670	YQSTCSAVSKG	33	43	1186.5	1186.3
		19115	GWYCDNAGSVSFFPQAETCK	315	334	2323	2323.1				15352	TDVSSSVITSLGAIVSCYGK	375	394	2043	2043.1				7767	SNGCDYVSNKGVDTVSVGNTL	411	431	2185	2186.2			4722	YQSTCSAVSKG	33	43	1186.5	1186.9
		10654	GWYCDNAGSVSFFPQAETCK	315	334	2323	2324.9				15601	TDVSSSVITSLGAIVSCYGK	375	394	2043	2043.1				8288	SNGCDYVSNKGVDTVSVGNTLY	411	432	2348.1	2349.2			5024	AVSKGYLSA	39	47	894.5	894.6
		13783	GWYCDNAGSVSFFPQAETCK	315	334	2323	2323.1				15701	TDVSSSVITSLGAIVSCYGK	375	394	2043	2043.1				13448	SNGCDYVSNKGVDTVSVGNTLY	411	432	2348.1	2349.3			4972	VSKGYLSA	40	47	823.4	822.5
		14103	GWYCDNAGSVSFFPQAETCK	315	334	2323	2323.1				15734	TDVSSSVITSLGAIVSCYGK	375	394	2043	2043.3				8388	SNGCDYVSNKGVDTVSVGNTLY	411	432	2348.1	2349.3			4976	VSKGYLSA	40	47	823.4	823.7
		14611	GWYCDNAGSVSFFPQAETCK	315	334	2323	2323.4				15971	TDVSSSVITSLGAIVSCYGK	375	394	2043	2043.1				9337	SNGCDYVSNKGVDTVSVGNTLY	411	432	2348.1	2349.3			4938	VSKGYL	40	45	665.4	666.7
		14663	GWYCDNAGSVSFFPQAETCK	315	334	2323	2323.1				16071	TDVSSSVITSLGAIVSCYGK	375	394	2043	2043.1				10288	SNGCDYVSNKGVDTVSVGNTLY	411	432	2348.1	2349.3			8171	LRTGWYTSVIT	48	58	1295.7	1295.8
		15671	GWYCDNAGSVSFFPQAETCK	315	334	2323	2323				16124	TDVSSSVITSLGAIVSCYGK	375	394	2043	2043.2				10548	SNGCDYVSNKGVDTVSVGNTLY	411	432	2348.1	2349.3			5170	LRTGW	48	52	631.3	631.6
		17954	GWYCDNAGSVSFFPQAETCK	315	334	2323	2323.1				16793	TDVSSSVITSLGAIVSCYGK	375	394	2043	2043.1				10748	SNGCDYVSNKGVDTVSVGNTLY	411	432	2348.1	2349.4			5175	LRTGW	48	52	631.3	632.4
		18961	GWYCDNAGSVSFFPQAETCK	315	334	2323	2323.6				17392	TDVSSSVITSLGAIVSCYGK	375	394	2043	2043.1				14048	SNGCDYVSNKGVDTVSVGNTLY	411	432	2348.1	2349.3			11673	LRTGWYTSVITIELSNIKENK	48	68	2464.3	2463.5
		9632	GWYCDNAGSVSFFPQAETCK	315	334	2323	2325.1				17592	TDVSSSVITSLGAIVSCYGK	375	394	2043	2043.2				14651	SNGCDYVSNKGVDTVSVGNTLY	411	432	2348.1	2349.3			5220	LRTGW	48	52	631.3	631.6
		9941	GWYCDNAGSVSFFPQAETCK	315	334	2323	2324.7				17642	TDVSSSVITSLGAIVSCYGK	375	394	2043	2043.1				17348	SNGCDYVSNKGVDTVSVGNTLY	411	432	2348.1	2349.4			11951	TGWYTSVITIELSNIKENK	50	68	2195.1	2195.3
		10496	GWYCDNAGSVSFFPQAETCK	315	334	2323	2325				17693	TDVSSSVITSLGAIVSCYGK	375	394	2043	2043.1				6260	SNGCDYVSNKGVDTVSVGN	411	429	1970.9	1972.1			4806	YTSVIT	53	58	682.4	682.3
		11482	GWYCDNAGSVSFFPQAETCK	315	334	2323	2323				17842	TDVSSSVITSLGAIVSCYGK	375	394	2043	2043.1				7819	SNGCDYVSNKGVDTVSVGNTL	411	431	2185	2186.2			4861	YTSVIT	53	58	682.4	682.5
		16731	GWYCDNAGSVSFFPQAETCK	315	334	2323	2324.9				17943	TDVSSSVITSLGAIVSCYGK	375	394	2043	2043.1				7869	SNGCDYVSNKGVDTVSVGNTL	411	431	2185	2186.3			4920	YTSVIT	53	58	682.4	682.3
		17431	GWYCDNAGSVSFFPQAETCK	315	334	2323	2324				17993	TDVSSSVITSLGAIVSCYGK	375	394	2043	2043.1				7988	SNGCDYVSNKGVDTVSVGNTLY	411	432	2348.1	2349.2			4928	YTSVIT	53	58	682.4	682.6
		9729	GWYCDNAGSVSFFPQAETCK	315	334	2323	2325				18043	TDVSSSVITSLGAIVSCYGK	375	394	2043	2043.1				8937	SNGCDYVSNKGVDTVSVGNTLY	411	432	2348.1	2349.2			19486	YTSVIT	53	58	682.4	680.8
		10571	GWYCDNAGSVSFFPQAETCK	315	334	2323	2325				18244	TDVSSSVITSLGAIVSCYGK	375	394	2043	2043.2				9838	SNGCDYVSNKGVDTVSVGNTLY	411	432	2348.1	2349.3			4832	ITIE	57	60	474.3	474.2
		12577	GWYCDNAGSVSFFPQAETCK	315	334	2323	2324.4				18292	TDVSSSVITSLGAIVSCYGK	375	394	2043	2043.1				10138	SNGCDYVSNKGVDTVSVGNTLY	411	432	2348.1	2349.1			7181	ITIEL	57	61	587.4	587.3
		17865	GWYCDNAGSVSFFPQAETCK	315	334	2323	2324				18453	TDVSSSVITSLGAIVSCYGK	375	394	2043	2043.2				10897	SNGCDYVSNKGVDTVSVGNTLY	411	432	2348.1	2349.2			7131	ITIEL	57	61	587.4	587.1
		19167	GWYCDNAGSVSFFPQAETCK	315	334	2323	2323.3				18613	TDVSSSVITSLGAIVSCYGK	375	394	2043	2043.1				10948	SNGCDYVSNKGVDTVSVGNTLY	411	432	2348.1	2349.3			17835	ITIE	57	60	474.3	474.3
		9681	GWYCDNAGSVSFFPQAETCK	315	334	2323	2325.1				18675	TDVSSSVITSLGAIVSCYGK	375	394	2043	2043.1				11147	SNGCDYVSNKGVDTVSVGNTLY	411	432	2348.1	2349.3			5652	IELSNIKE	59	66	944.5	944.7
		11584	GWYCDNAGSVSFFPQAETCK	315	334	2323	2323.4				18726	TDVSSSVITSLGAIVSCYGK	375	394	2043	2043.3				16480	SNGCDYVSNKGVDTVSVGNTLY	411	432	2348.1	2349.3			4711	IELSN	59	63	574.3	574.3
		10364	GWYCDNAGSVSFFPQAETCK	315	334	2323	2325				19044	TDVSSSVITSLGAIVSCYGK	375	394	2043	2043.1				17652	SNGCDYVSNKGVDTVSVGNTLY	411	432	2348.1	2349.3			3443	IELSN	59	63	574.3	574.5
		9393	GWYCDNAGSVSFFPQAETCK	315	334	2323	2324				11559	TDVSSSVITSLGAIVSCYGK	375	394	2043	2043.1				6207	SNGCDYVSNKGVDTVSVGN	411	429	1970.9	1972			6144	IELSNI	59	64	687.4	687.6
		9739	GWYCDNAGSVSFFPQAETCK	315	334	2323	2324				11719	TDVSSSVITSLGAIVSCYGK	375	394	2043	2043.1				8238	SNGCDYVSNKGVDTVSVGNTLY	411	432	2348.1	2349.2			18018	LSNIKE	61	66	702.4	702.1
		9891	GWYCDNAGSVSFFPQAETCK	315	334	2323	2324.7				12423	TDVSSSVITSLGAIVSCYGK	375	394	2043	2043.1				8339	SNGCDYVSNKGVDTVSVGNTLY	411	432	2348.1	2349.2			11237	SNIKENKCNGTDAKVKLIKQEL	62	83	2529.4	2527.4
		15359	GWYCDNAGSVSFFPQAETCK	315	334	2323	2323.1				14293	TDVSSSVITSLGAIVSCYGK	375	394	2043	2043.3				8487	SNGCDYVSNKGVDTVSVGNTLY	411	432	2348.1	2349.1			9386	LIKQELDKYKNAVTEL	78	93	1904.1	1902.4
		15421	GWYCDNAGSVSFFPQAETCK	315	334	2323	2323				14432	TDVSSSVITSLGAIVSCYGK	375	394	2043	2043.2				8788	SNGCDYVSNKGVDTVSVGNTLY	411	432	2348.1	2349.3			5810	IKQELDKYKNAVTE	79	92	1677.9	1678.1
		15474	GWYCDNAGSVSFFPQAETCK	315	334	2323	2324				17491	TDVSSSVITSLGAIVSCYGK	375	394	2043	2043.1				8814	SNGCDYVSNKGVDTVSVGNTLYY	411	433	2511.1	2512.4			7410	IKQELDKYKNAVTEL	79	93	1791	1791.2
		17805	GWYCDNAGSVSFFPQAETCK	315	334	2323	2324				17793	TDVSSSVITSLGAIVSCYGK	375	394	2043	2043.1				9688	SNGCDYVSNKGVDTVSVGNTLY	411	432	2348.1	2349.3			5920	IKQELDKYKNAVTE	79	92	1677.9	1678.2
		9442	GWYCDNAGSVSFFPQAETCK	315	334	2323	2324.1				17892	TDVSSSVITSLGAIVSCYGK	375	394	2043	2043.1				9738	SNGCDYVSNKGVDTVSVGNTLY	411	432	2348.1	2349.3			7510	IKQELDKYKNAVTEL	79	93	1791	1791.2
		9799	GWYCDNAGSVSFFPQAETCK	315	334	2323	2324.1				18092	TDVSSSVITSLGAIVSCYGK	375	394	2043	2043.1				9788	SNGCDYVSNKGVDTVSVGNTLY	411	432	2348.1	2349.3			5891	IKQELDKYKNAVTE	79	92	1677.9	1678.2
		9832	GWYCDNAGSVSFFPQAETCK	315	334	2323	2324.5				18142	TDVSSSVITSLGAIVSCYGK	375	394	2043	2043.1				9887	SNGCDYVSNKGVDTVSVGNTLY	411	432	2348.1	2349.2			7460	IKQELDKYKNAVTEL	79	93	1791	1791.3
		5183	GWYCDN	315	320	813.3	813.4				18514	TDVSSSVITSLGAIVSCYGK	375	394	2043	2043.1				10037	SNGCDYVSNKGVDTVSVGNTLY	411	432	2348.1	2349.3			13234	IKQELDKYKNAVTE	79	92	1677.9	1678.2
		9375	WYCDNAGSVSFFPQAETCK	316	334	2265.9	2266.1				18566	TDVSSSVITSLGAIVSCYGK	375	394	2043	2043.1				10849	SNGCDYVSNKGVDTVSVGNTLY	411	432	2348.1	2349.3			19224	IKQELDKYKNAVTE	79	92	1677.9	1678.3
		9425	WYCDNAGSVSFFPQAETCK	316	334	2265.9	2266.5				18825	TDVSSSVITSLGAIVSCYGK	375	394	2043	2043.2				11247	SNGCDYVSNKGVDTVSVGNTLY	411	432	2348.1	2349.3			19420	IKQELDKYKNAVTE	79	92	1677.9	1678.2
		9487	WYCDNAGSVSFFPQAETCK	316	334	2265.9	2267.1				18944	TDVSSSVITSLGAIVSCYGK	375	394	2043	2043.2				11497	SNGCDYVSNKGVDTVSVGNTLY	411	432	2348.1	2349.2			19474	IKQELDKYKNAVTE	79	92	1677.9	1678.2
		8310	YCDNAGSVSFFPQAETCK	317	334	2079.9	2080				18994	TDVSSSVITSLGAIVSCYGK	375	394	2043	2043.1				11597	SNGCDYVSNKGVDTVSVGNTLY	411	432	2348.1	2349.2			5870	IKQELDKYKNAVTE	79	92	1677.9	1678.1
		8361	YCDNAGSVSFFPQAETCK	317	334	2079.9	2079.9				11384	TDVSSSVITSLGAIVSCYGK	375	394	2043	2043.1				12850	SNGCDYVSNKGVDTVSVGNTLY	411	432	2348.1	2349.6			19272	IKQELDKYKNAVTE	79	92	1677.9	1678.3
		8412	YCDNAGSVSFFPQAETCK	317	334	2079.9	2080.9				18402	TDVSSSVITSLGAIVSCYGK	375	394	2043	2043.1				13050	SNGCDYVSNKGVDTVSVGNTLY	411	432	2348.1	2349.4			5773	IKQELDKYKNAVT	79	91	1548.9	1549.1
		7780	CDNAGSVSFFPQAETCK	318	334	1916.8	1917				11188	TDVSSSVITSLGAIVSCYGK	375	394	2043	2043.1				13598	SNGCDYVSNKGVDTVSVGNTLY	411	432	2348.1	2349.3			5793	IKQELDKYKNAV	79	90	1447.8	1448.1
		7834	CDNAGSVSFFPQAETCK	318	334	1916.8	1916.9				11897	TDVSSSVITSLGAIVSCYGK	375	394	2043	2043.1				13799	SNGCDYVSNKGVDTVSVGNTLY	411	432	2348.1	2349.3			13047	IKQELDKYKNAVTE	79	92	1677.9	1678.3
		7887	CDNAGSVSFFPQAETCK	318	334	1916.8	1917				18196	TDVSSSVITSLGAIVSCYGK	375	394	2043	2043.1				14198	SNGCDYVSNKGVDTVSVGNTLY	411	432	2348.1	2350			19520	IKQELDKYKNAVTE	79	92	1677.9	1678.2
		7946	CDNAGSVSFFPQAETCK	318	334	1916.8	1917.9				18776	TDVSSSVITSLGAIVSCYGK	375	394	2043	2043.2				14598	SNGCDYVSNKGVDTVSVGNTLY	411	432	2348.1	2349.3			19570	IKQELDKYKNAVTE	79	92	1677.9	1678.2
		7731	DNAGSVSFFPQAETCK	319	334	1756.8	1756.9				18878	TDVSSSVITSLGAIVSCYGK	375	394	2043	2043.1				15900	SNGCDYVSNKGVDTVSVGNTLY	411	432	2348.1	2349.3			19115	IKQELDKYKNAVTE	79	92	1677.9	1678.1
		7683	DNAGSVSFFPQAETCK	319	334	1756.8	1756.9				12162	TDVSSSVITSLGAIVSCYGKTK	375	396	2272.2	2272.4				16527	SNGCDYVSNKGVDTVSVGNTLY	411	432	2348.1	2349.2			7597	IKQELDKYKNAVTEL	79	93	1791	1791.3
		7783	DNAGSVSFFPQAETCK	319	334	1756.8	1757.8				12312	TDVSSSVITSLGAIVSCYGK	375	394	2043	2043.1				16927	SNGCDYVSNKGVDTVSVGNTLY	411	432	2348.1	2349.3			19371	IKQELDKYKNAVTE	79	92	1677.9	1678.2
		7747	NAGSVSFFPQAETCK	320	334	1641.7	1641.9				19094	TDVSSSVITSLGAIVSCYGK	375	394	2043	2043.2				7722	SNGCDYVSNKGVDTVSVGNTL	411	431	2185	2186.1			4954	IKQELDKYKN	79	88	1277.7	1277.8
		7631	AGSVSFFPQAETCK	321	334	1527.7	1527.8				14067	TDVSSSVITSLGAIVSCYGK	375	394	2043	2044.2				8187	SNGCDYVSNKGVDTVSVGNTLY	411	432	2348.1	2349.3			7445	IKQELDKYKNAVTEL	79	93	1791	1792.2
		7679	AGSVSFFPQAETCK	321	334	1527.7	1527.9				16609	TDVSSSVITSLGAIVSCYGK	375	394	2043	2043.3				8537	SNGCDYVSNKGVDTVSVGNTLY	411	432	2348.1	2349.3			5572	IKQELDKYKNAVTE	79	92	1677.9	1679.1
		7757	AGSVSFFPQAETCK	321	334	1527.7	1527.8				11086	TDVSSSVITSLGAIVSCYGK	375	394	2043	2043.2				8638	SNGCDYVSNKGVDTVSVGNTLY	411	432	2348.1	2349.6			7641	IKQELDKYKNAVTEL	79	93	1791	1792.3
		7217	AGSVSFFPQAETCK	321	334	1527.7	1527.9				12045	TDVSSSVITSLGAIVSCYGK	375	394	2043	2043.1				8688	SNGCDYVSNKGVDTVSVGNTLY	411	432	2348.1	2349.2			4792	IKQEL	79	83	629.4	627.3
		7976	AGSVSFFPQAETCKVQSNR	321	339	2112	2112.3				12805	TDVSSSVITSLGAIVSCY	375	392	1857.9	1858				8738	SNGCDYVSNKGVDTVSVGNTLY	411	432	2348.1	2349.3			5972	IKQELDKYKNAVTE	79	92	1677.9	1679.1
		7636	GSVSFFPQAETCK	322	334	1456.7	1456.7				14179	TDVSSSVITSLGAIVSCYGK	375	394	2043	2045.1				8888	SNGCDYVSNKGVDTVSVGNTLY	411	432	2348.1	2349.3			7695	IKQELDKYKNAVTEL	79	93	1791	1792.2
		7649	SVSFFPQAETCK	323	334	1399.6	1399.8				17476	TDVSSSVITSLGAIVSCYGK	375	394	2043	2044.2				9138	SNGCDYVSNKGVDTVSVGNTLY	411	432	2348.1	2349.4			5094	IKQELDKYKNA	79	89	1348.7	1347.8
		12463	FPQAETCKVQSNRVFCDTMNSLTLPSEVNLCNVDIFNPK	327	365	4572.2	4571.9				19147	TDVSSSVITSLGAIVSCYGK	375	394	2043	2043.2				9388	SNGCDYVSNKGVDTVSVGNTLY	411	432	2348.1	2349.3			7494	IKQELDKYKNAVTEL	79	93	1791	1788.7
		13114	VQSNRVFCDTMNSLTLPSEVNLCNVDIFNPK	335	365	3610.7	3611.8				12208	TDVSSSVITSLGAIVSCYGK	375	394	2043	2045.1				9438	SNGCDYVSNKGVDTVSVGNTLY	411	432	2348.1	2349.2			5156	ELDKYKNAVTE	82	92	1308.7	1308.9
		3859	VQSNR	335	339	602.3	602.5				12266	TDVSSSVITSLGAIVSCYGK	375	394	2043	2043				9538	SNGCDYVSNKGVDTVSVGNTLY	411	432	2348.1	2349.2			5553	ELDKYKNAVTELQL	82	95	1662.9	1662.7
		13099	VFCDTMNSLTLPSEVNLCNVDIFNPK	340	365	3026.4	3026.5				12459	TDVSSSVITSLGAIVSCYGK	375	394	2043	2045.1				9637	SNGCDYVSNKGVDTVSVGNTLY	411	432	2348.1	2349.2			5540	ELDKYKNAVTELQL	82	95	1662.9	1663
		13149	VFCDTMNSLTLPSEVNLCNVDIFNPK	340	365	3026.4	3026.5				14619	TDVSSSVITSLGAIVSCYGK	375	394	2043	2044.6				8191	GCDYVSNKGVDTVSVGNTLY	413	432	2147	2147.1			5600	ELDKYKNAVTELQL	82	95	1662.9	1663
		13049	VFCDTMNSLTLPSEVNLCNVDIFNPK	340	365	3026.4	3026.5				11256	TDVSSSVITSLGAIVSCYGK	375	394	2043	2045.1				8401	GCDYVSNKGVDTVSVGNTLY	413	432	2147	2148.1			5620	DKYKNAVTEL	84	93	1179.6	1179.8
		12999	VFCDTMNSLTLPSEVNLCNVDIFNPK	340	365	3026.4	3026.4				12654	TDVSSSVITSLGAIVSCYGK	375	394	2043	2045.2				8167	CDYVSNKGVDTVSVGNTLY	414	432	2090	2089.3			4741	DKYKNAVTE	84	92	1066.5	1066.8
		13199	VFCDTMNSLTLPSEVNLCNVDIFNPK	340	365	3026.4	3026.5				12608	TDVSSSVITSLGAIVSCYGK	375	394	2043	2045.2				8471	CDYVSNKGVDTVSVGNTLY	414	432	2090	2090.1			5495	KYKNAVTEL	85	93	1064.6	1064.7
		13069	VFCDTMNSLTLPSEVNLCNVDIFNPK	340	365	3026.4	3026.7				12915	TDVSSSVITSLGAIVSCY	375	392	1857.9	1858				8074	DYVSNKGVDTVSVGNTLY	415	432	1929.9	1930.1			5123	KNAVTE	87	92	660.3	660.6
		12849	VFCDTMNSLTLPSEVNLCNVDIFNPK	340	365	3026.4	3026.9				16689	TDVSSSVITSLGAIVSCY	375	392	1857.9	1858.1				8133	DYVSNKGVDTVSVGNTLY	415	432	1929.9	1930.1			4855	VTELQL	90	95	701.4	702.5
		13249	VFCDTMNSLTLPSEVNLCNVDIFNPK	340	365	3026.4	3026.5				16759	TDVSSSVITSLGAIVSCY	375	392	1857.9	1858.1				7699	YVSNKGVDTVSVGNTLY	416	432	1814.9	1815			5462	LLMQSTPATNNRA	95	107	1415.7	1416
		13520	VFCDTMNSLTLPSEVNLCNVDIFNPK	340	365	3026.4	3026.4				7576	TDVSSSVITSL	375	385	1107.6	1109.5				6727	VSNKGVDTVSVGNTL	417	431	1488.8	1488.9			4834	LMQSTPATNNRA	96	107	1302.6	1302.7
		13523	VFCDTMNSLTLPSEVNLCNVDIFN	340	363	2801.3	2801.3				12968	TDVSSSVITSLGAIVSCY	375	392	1857.9	1858				13233	VSNKGVDTVSVGNTLY	417	432	1651.8	1652.1			4840	LMQSTPATNNRA	96	107	1302.6	1303.7
		13299	VFCDTMNSLTLPSEVNLCNVDIFNPK	340	365	3026.4	3026.6				16608	TDVSSSVITSLGAIVSCY	375	392	1857.9	1858.1				7539	VSNKGVDTVSVGNTLY	417	432	1651.8	1652.1			19807	LMQSTPATNNRA	96	107	1302.6	1302.9
		13470	VFCDTMNSLTLPSEVNLCNVDIFNPK	340	365	3026.4	3026.8				7204	TDVSSSVITSLG	375	386	1164.6	1163.7				7687	VSNKGVDTVSVGNTLY	417	432	1651.8	1652.1			4856	LMQSTPATNNRA	96	107	1302.6	1303.9
		12980	VFCDTMNSLTLPSEVNLCNVDIFNPK	340	365	3026.4	3026.8				10945	TDVSSSVITSLGAIVSCYGK	375	394	2043	2043.7				7887	VSNKGVDTVSVGNTLY	417	432	1651.8	1652.1			4710	MQSTPATNNRA	97	107	1189.6	1189.9
		13102	VFCDTMNSLTLPSEVNLCNVDIFNPK	340	365	3026.4	3026.7				11635	TDVSSSVITSLGAIVSCYGK	375	394	2043	2044.3				8088	VSNKGVDTVSVGNTLY	417	432	1651.8	1652			15856	TLNNAKKTNVTL	118	129	1315.7	1318.1
		13169	VFCDTMNSLTLPSEVNLCNVDIFNPK	340	365	3026.4	3027.9				15095	TDVSSSVITSLGAIVSCY	375	392	1857.9	1858.1				8189	VSNKGVDTVSVGNTLY	417	432	1651.8	1652			16698	TLNNAKKTNVTL	118	129	1315.7	1318
		13693	VFCDTMNSLTLPSEVNLCNVDIFN	340	363	2801.3	2801.2				15306	TDVSSSVITSLGAIVSCY	375	392	1857.9	1857.9				8438	VSNKGVDTVSVGNTLY	417	432	1651.8	1652			17484	TLNNAKKTNVTL	118	129	1315.7	1318
		13770	VFCDTMNSLTLPSEVNLCNVDIFNPK	340	365	3026.4	3026.5				7555	TDVSSSVITSL	375	385	1107.6	1105.7				8990	VSNKGVDTVSVGNTLY	417	432	1651.8	1652.1			5121	TNVTL	125	129	546.3	546.4
		13921	VFCDTMNSLTLPSEVNLCNVDIFNPK	340	365	3026.4	3026.6				8101	SVITSLGAIVS	380	390	1045.6	1044.8				9139	VSNKGVDTVSVGNTLY	417	432	1651.8	1652			5182	TNVTL	125	129	546.3	546.4
		14107	VFCDTMNSLTLPSEVNLCNVDIFNPK	340	365	3026.4	3026.4				6888	SLGAIVSCYGK	384	394	1153.6	1153.6				9440	VSNKGVDTVSVGNTLY	417	432	1651.8	1652.1			9683	KRKRRFLGFL	132	141	1319.8	1320.1
		16600	VFCDTMNSLTLPSEVNLCNVDIFNPK	340	365	3026.4	3026.4				5058	GAIVSCYGK	386	394	953.5	952.7				10801	VSNKGVDTVSVGNTLY	417	432	1651.8	1652.1			14618	FLGFLLGVGSAIASGVAVCKVLHLEGEV	137	164	2841.5	2843.8
		13020	VFCDTMNSLTLPSEVNLCNVDIFNPK	340	365	3026.4	3028.5				4882	RGIIK	404	408	585.4	584.8				11592	VSNKGVDTVSVGNTLY	417	432	1651.8	1652.1			7253	FLGF	137	140	482.3	482.3
		13031	VFCDTMNSLTLPSEVNLCNVDIFNPK	340	365	3026.4	3026.6				6231	GIIKTF	405	410	677.4	676.7				12235	VSNKGVDTVSVGNTLY	417	432	1651.8	1652.2			9833	FLGFL	137	141	595.3	595.4
		13119	VFCDTMNSLTLPSEVNLCNVDIFNPK	340	365	3026.4	3027.4				7111	GIIKTFSNGCDYVSNK	405	420	1801.9	1803				13594	VSNKGVDTVSVGNTLY	417	432	1651.8	1652.1			7200	FLLGVGSA	140	147	762.4	762.1
		13153	VFCDTMNSLTLPSEVNLCNVDIFNPK	340	365	3026.4	3026.5				7528	GIIKTFSNGCDYVSNK	405	420	1801.9	1803				15094	VSNKGVDTVSVGNTLY	417	432	1651.8	1652.1			7150	FLLGVGSA	140	147	762.4	762.4
		13570	VFCDTMNSLTLPSEVNLCNVDIFNPK	340	365	3026.4	3026.7				8606	TFSNGCDYVSNKGVDTVSVGNTLY	409	432	2596.2	2597.3				16552	VSNKGVDTVSVGNTLY	417	432	1651.8	1652.1			7180	FLLGVGSA	140	147	762.4	762.5
		13572	VFCDTMNSLTLPSEVNLCNVDIFN	340	363	2801.3	2801.2				8556	TFSNGCDYVSNKGVDTVSVGNTLY	409	432	2596.2	2597.3				7437	VSNKGVDTVSVGNTLY	417	432	1651.8	1652			7252	FLLGVGSA	140	147	762.4	761.5
		17073	VFCDTMNSLTLPSEVNLCNVDIFNPK	340	365	3026.4	3026.5				5037	TFSNGCDYVSNK	409	420	1390.6	1391.7				7587	VSNKGVDTVSVGNTLY	417	432	1651.8	1652			7130	FLLGVGSA	140	147	762.4	762.5
		12750	VFCDTMNSLTLPSEVNLCNVDIFNPK	340	365	3026.4	3026.4				6854	KGVDTVSVGNTLY	420	432	1351.7	1352				7637	VSNKGVDTVSVGNTLY	417	432	1651.8	1652.1			7102	FLLGVGSA	140	147	762.4	761.7
		13269	VFCDTMNSLTLPSEVNLCNVDIFNPK	340	365	3026.4	3028.1				7789	GVDTVSVGNTLYYVNK	421	436	1727.9	1728				7738	VSNKGVDTVSVGNTLY	417	432	1651.8	1652.1			7365	FLLGVGSA	140	147	762.4	760.5
		13620	VFCDTMNSLTLPSEVNLCNVDIFNPK	340	365	3026.4	3026.5				7801	GVDTVSVGNTLYYVNKQEGK	421	440	2170.1	2170.2				8038	VSNKGVDTVSVGNTLY	417	432	1651.8	1652.1			7233	FLLGVGSA	140	147	762.4	763.4
		13712	VFCDTMNSLTLPSEVNLCNVDIFN	340	363	2801.3	2801.3				6943	GVDTVSVGNTLY	421	432	1223.6	1223.7				8058	VSNKGVDTVSVGNTLYY	417	433	1814.9	1815			5452	LLGVGSA	141	147	615.4	615.4
		13720	VFCDTMNSLTLPSEVNLCNVDIFNPK	340	365	3026.4	3026.7				7857	GVDTVSVGNTLYYVNKQEGK	421	440	2170.1	2170.5				8307	VSNKGVDTVSVGNTLYY	417	433	1814.9	1815.1			5432	LLGVGSA	141	147	615.4	615.4
		17126	VFCDTMNSLTLPSEVNLCNVDIFNPK	340	365	3026.4	3026.6				6993	GVDTVSVGNTLY	421	432	1223.6	1223.7				8590	VSNKGVDTVSVGNTLY	417	432	1651.8	1652			5480	LLGVGSA	141	147	615.4	615.4
		7366	VFCDTMNSL	340	348	1085.5	1085.6				6255	GVDTVSVGNTL	421	431	1060.5	1062.7				8639	VSNKGVDTVSVGNTLY	417	432	1651.8	1652.1			4740	LGVGSA	142	147	502.3	502.2
		12899	VFCDTMNSLTLPSEVNLCNVDIFNPK	340	365	3026.4	3027.5				7629	GVDTVSVGNTLYYVNKQEGK	421	440	2170.1	2169.3				8789	VSNKGVDTVSVGNTLY	417	432	1651.8	1652			5464	LGVGSAIASG	142	151	830.4	830.6
		12919	VFCDTMNSLTLPSEVNLCNVDIFNPK	340	365	3026.4	3028.4				8045	GVDTVSVGNTLYYVNKQEGK	421	440	2170.1	2171				9039	VSNKGVDTVSVGNTLY	417	432	1651.8	1652.1			4686	LGVGSA	142	147	502.3	500.6
		13219	VFCDTMNSLTLPSEVNLCNVDIFNPK	340	365	3026.4	3028.6				7521	GVDTVSVGNTLYYVNKQEGK	421	440	2170.1	2171.3				9090	VSNKGVDTVSVGNTLY	417	432	1651.8	1652.1			4797	LGVGSA	142	147	502.3	502.3
		13369	VFCDTMNSLTLPSEVNLCNVDIFNPK	340	365	3026.4	3027.5				4806	GVDTVSVGN	421	429	846.4	846.7				9238	VSNKGVDTVSVGNTLY	417	432	1651.8	1652.1			4754	LGVGSA	142	147	502.3	502.3
		16649	VFCDTMNSLTLPSEVNLCNVDIFNPK	340	365	3026.4	3026.5				4756	GVDTVSVGN	421	429	846.4	846.6				9539	VSNKGVDTVSVGNTLY	417	432	1651.8	1652.1			17327	LGVGSA	142	147	502.3	502.3
		16705	VFCDTMNSLTLPSEVNLCNVDIFNPK	340	365	3026.4	3026.5				4653	YVNKQEGK	433	440	964.5	964.7				9589	VSNKGVDTVSVGNTLY	417	432	1651.8	1652			4293	VGSAIA	144	149	516.3	517
		17287	VFCDTMNSLTLPSEVNLCNVDIFNPK	340	365	3026.4	3026.5				4069	YVNKQEGK	433	440	964.5	964.6				9641	VSNKGVDTVSVGNTLY	417	432	1651.8	1652.1			4408	VGSAIA	144	149	516.3	517.1
		17613	VFCDTMNSLTLPSEVNLCNVDIFNPK	340	365	3026.4	3026.3				4606	YVNK	433	436	522.3	522.3				9941	VSNKGVDTVSVGNTLY	417	432	1651.8	1652.1			8370	GSAIASGVAVCKVLHLEG	145	162	1766.9	1767.1
		7362	VFCDTMNSL	340	348	1085.5	1084.7				14306	SLYVKGEPIINFYDPLVFPSDEF	441	463	2688.3	2688.5				11063	VSNKGVDTVSVGNTLY	417	432	1651.8	1652			5464	GSAIASGVAV	145	154	830.4	830.6
		12851	VFCDTMNSLTLPSEVNLCNVDIFNPK	340	365	3026.4	3028.6				16768	SLYVKGEPIINFYDPLVFPSDEFDASISQVNEK	441	473	3759.9	3760.6				11645	VSNKGVDTVSVGNTLY	417	432	1651.8	1652.1			8273	GSAIASGVAVCKVLHLEG	145	162	1766.9	1767.1
		12949	VFCDTMNSLTLPSEVNLCNVDIFNPK	340	365	3026.4	3027.5				13865	SLYVKGEPIINFYDPLVFPSDEFDASISQVNEK	441	473	3759.9	3760.2				13115	VSNKGVDTVSVGNTLY	417	432	1651.8	1652.1			4408	AIASGV	147	152	516.3	517.1
		13671	VFCDTMNSLTLPSEVNLCNVDIFNPK	340	365	3026.4	3026.5				4931	SLYVK	441	445	608.4	608.4				13762	VSNKGVDTVSVGNTLY	417	432	1651.8	1652.1			4602	AIASGV	147	152	516.3	514.1
		13744	VFCDTMNSLTLPSEVNLCNVDIFN	340	363	2801.3	2801.3				4982	SLYVK	441	445	608.4	608.4				14512	VSNKGVDTVSVGNTLY	417	432	1651.8	1652.2			7897	AIASGVAVCKVLHLEGE	147	163	1751.9	1752
		14255	VFCDTMNSLTLPSEVNLCNVDIFNPK	340	365	3026.4	3026.4				5157	SLYVK	441	445	608.4	608.4				16624	VSNKGVDTVSVGNTLY	417	432	1651.8	1652.1			4602	IASGVA	148	153	516.3	514.1
		16766	VFCDTMNSLTLPSEVNLCNVDIFNPK	340	365	3026.4	3028.3				5353	SLYVK	441	445	608.4	608.3				7077	VSNKGVDTVSVGNTLY	417	432	1651.8	1652			4293	IASGVA	148	153	516.3	517
		16812	VFCDTMNSLTLPSEVNLCNVDIFNPK	340	365	3026.4	3026.5				5827	SLYVK	441	445	608.4	608.3				7127	VSNKGVDTVSVGNTLY	417	432	1651.8	1652.2			4541	IASGVA	148	153	516.3	514.4
		17175	VFCDTMNSLTLPSEVNLCNVDIFNPK	340	365	3026.4	3026.4				5883	SLYVK	441	445	608.4	608.3				7177	VSNKGVDTVSVGNTLY	417	432	1651.8	1652.1			4650	IASGVA	148	153	516.3	514.3
		17434	VFCDTMNSLTLPSEVNLCNVDIFNPK	340	365	3026.4	3026.6				6678	SLYVK	441	445	608.4	608.3				7277	VSNKGVDTVSVGNTLY	417	432	1651.8	1652			4974	IASGVAV	148	154	615.4	615.5
		12701	VFCDTMNSLTLPSEVNLCNVDIFNPK	340	365	3026.4	3027.3				13239	VKGEPIINFYDPLVFPSDEFDASISQVNEK	444	473	3396.7	3397.4				7387	VSNKGVDTVSVGNTLY	417	432	1651.8	1652			4408	IASGVA	148	153	516.3	517.1
		12789	VFCDTMNSLTLPSEVNLCNVDIFNPKYDCK	340	369	3592.6	3592.5				13274	VKGEPIINFYDPLVFPSDEFDASISQVNEK	444	473	3396.7	3396.6				7487	VSNKGVDTVSVGNTLY	417	432	1651.8	1652.1			4164	IASGVA	148	153	516.3	517.3
		12800	VFCDTMNSLTLPSEVNLCNVDIFNPK	340	365	3026.4	3027.7				13335	VKGEPIINFYDPLVFPSDEFDASISQVNEK	444	473	3396.7	3398.2				7537	VSNKGVDTVSVGNTLY	417	432	1651.8	1652			4740	ASGVAV	149	154	502.3	502.2
		13420	VFCDTMNSLTLPSEVNLCNVDIFNPK	340	365	3026.4	3027.6				13476	VKGEPIINFYDPLVFPSDEF	444	463	2325.2	2325.2				7788	VSNKGVDTVSVGNTLY	417	432	1651.8	1652			4686	ASGVAV	149	154	502.3	500.6
		13440	VFCDTMNSLTLPSEVNLCNVDIFN	340	363	2801.3	2802.4				13281	VKGEPIINFYDPLVFPSDEFDASISQVNEK	444	473	3396.7	3398.6				7837	VSNKGVDTVSVGNTLY	417	432	1651.8	1652			4797	ASGVAV	149	154	502.3	502.3
		13791	VFCDTMNSLTLPSEVNLCNVDIFN	340	363	2801.3	2801.8				13389	VKGEPIINFYDPLVFPSDEFDASISQVNEK	444	473	3396.7	3398.7				7938	VSNKGVDTVSVGNTLY	417	432	1651.8	1652			9270	KVLHLEGEVNKIKSAL	156	171	1777	1777.3
		13820	VFCDTMNSLTLPSEVNLCNVDIFNPK	340	365	3026.4	3027.3				13664	GEPIINFYDPLVFPSDEFDASISQVNEK	446	473	3169.5	3169.5				7987	VSNKGVDTVSVGNTLY	417	432	1651.8	1652			9785	VLHLEGEVNKIKSAL	157	171	1649	1649.1
		13973	VFCDTMNSLTLPSEVNLCNVDIFNPK	340	365	3026.4	3026.6				13751	GEPIINFYDPLVFPSDEFDASISQVNEK	446	473	3169.5	3169.7				8008	VSNKGVDTVSVGNTLYY	417	433	1814.9	1815			9136	LHLEGEVNKIKSAL	158	171	1549.9	1550.1
		16544	VFCDTMNSLTLPSEVNLCNVDIFNPK	340	365	3026.4	3026.3				14001	GEPIINFYDPLVFPSDEFDASISQVNEK	446	473	3169.5	3169.6				8139	VSNKGVDTVSVGNTLY	417	432	1651.8	1652.1			9184	LHLEGEVNKIKSAL	158	171	1549.9	1550.1
		16863	VFCDTMNSLTLPSEVNLCNVDIFNPK	340	365	3026.4	3026.5				13567	GEPIINFYDPLVFPSDEFDAS	446	466	2371.1	2371.2				8159	VSNKGVDTVSVGNTLYY	417	433	1814.9	1815			9232	LHLEGEVNKIKSAL	158	171	1549.9	1550.1
		17235	VFCDTMNSLTLPSEVNLCNVDIFNPK	340	365	3026.4	3027.5				13611	GEPIINFYDPLVFPSDEFDASISQVNEK	446	473	3169.5	3169.6				8290	VSNKGVDTVSVGNTLY	417	432	1651.8	1652			7380	HLEGEVNKIKSAL	159	171	1436.8	1435.8
		17717	VFCDTMNSLTLPSEVNLCNVDIFNPK	340	365	3026.4	3026.5				13821	GEPIINFYDPLVFPSDEFDASISQVNEK	446	473	3169.5	3169.6				8390	VSNKGVDTVSVGNTLY	417	432	1651.8	1652			7112	LEGEVNKIKSAL	160	171	1299.7	1300
		12657	VFCDTMNSLTLPSEVNLCNVDIFNPK	340	365	3026.4	3027.4				13901	GEPIINFYDPLVFPSDEFDASISQVNEK	446	473	3169.5	3169.6				8490	VSNKGVDTVSVGNTLY	417	432	1651.8	1652			7400	LEGEVNKIKSAL	160	171	1299.7	1299.2
		13319	VFCDTMNSLTLPSEVNLCNVDIFNPK	340	365	3026.4	3027.6				13561	GEPIINFYDPLVFPSDEFDASISQVNEK	446	473	3169.5	3169.6				8540	VSNKGVDTVSVGNTLY	417	432	1651.8	1652			6170	EGEVNKIKSAL	161	171	1186.7	1187.2
		13624	VFCDTMNSLTLPSEVNLCNVDIFN	340	363	2801.3	2802.5				13801	GEPIINFYDPLVFPSDEFDASISQVNEK	446	473	3169.5	3169.6				8689	VSNKGVDTVSVGNTLY	417	432	1651.8	1652			6216	EGEVNKIKSAL	161	171	1186.7	1185.8
		13870	VFCDTMNSLTLPSEVNLCNVDIFNPK	340	365	3026.4	3027.4				13851	GEPIINFYDPLVFPSDEFDASISQVNEK	446	473	3169.5	3169.8				8741	VSNKGVDTVSVGNTLY	417	432	1651.8	1652			6270	EGEVNKIKSAL	161	171	1186.7	1187.2
		17023	VFCDTMNSLTLPSEVNLCNVDIFNPK	340	365	3026.4	3026.3				13951	GEPIINFYDPLVFPSDEFDASISQVNEK	446	473	3169.5	3169.6				8840	VSNKGVDTVSVGNTLY	417	432	1651.8	1652.1			6120	EGEVNKIKSAL	161	171	1186.7	1187
		17494	VFCDTMNSLTLPSEVNLCNVDIFNPK	340	365	3026.4	3027.7				14051	GEPIINFYDPLVFPSDEFDASISQVNEK	446	473	3169.5	3169.6				8872	VSNKGVDTVSVGNTLYY	417	433	1814.9	1815.1			6220	EGEVNKIKSAL	161	171	1186.7	1187.1
		12931	VFCDTMNSLTLPSEVNLCNVDIFNPK	340	365	3026.4	3027.5				13352	GEPIINFYDPLVFPSDEFDASISQVNEK	446	473	3169.5	3169.6				8891	VSNKGVDTVSVGNTLY	417	432	1651.8	1652			6321	EGEVNKIKSAL	161	171	1186.7	1186.9
		14533	VFCDTMNSLTLPSEVNLCNVDIFNPK	340	365	3026.4	3026.8				13411	GEPIINFYDPLVFPSDEFDASISQVNEK	446	473	3169.5	3169.7				8942	VSNKGVDTVSVGNTLY	417	432	1651.8	1652.1			6137	EGEVNKIKSAL	161	171	1186.7	1187.4
		17546	VFCDTMNSLTLPSEVNLCNVDIFNPK	340	365	3026.4	3026.5				13511	GEPIINFYDPLVFPSDEFDASISQVNEK	446	473	3169.5	3170.7				9290	VSNKGVDTVSVGNTLY	417	432	1651.8	1652.1			6181	EGEVNKIKSAL	161	171	1186.7	1187.4
		5194	VFCDTMN	340	346	885.3	884.6				13716	GEPIINFYDPLVFPSDEFDASISQVNEK	446	473	3169.5	3169.5				9389	VSNKGVDTVSVGNTLY	417	432	1651.8	1652			6234	EGEVNKIKSAL	161	171	1186.7	1185.4
		5520	VFCDTM	340	345	771.3	771.5				13766	GEPIINFYDPLVFPSDEFDASISQVNEK	446	473	3169.5	3169.6				9690	VSNKGVDTVSVGNTLY	417	432	1651.8	1652.1			7400	EGEVNKIKSALL	161	172	1299.7	1299.2
		13325	VFCDTMNSLTLPSEVNLCNVDIFNPK	340	365	3026.4	3027.7				14151	GEPIINFYDPLVFPSDEFDASISQVNEK	446	473	3169.5	3170.2				9739	VSNKGVDTVSVGNTLY	417	432	1651.8	1652.1			19405	EGEVNKIKSAL	161	171	1186.7	1186.7
		12339	CDTMNSLTLPSEVNLCNVDIFNPK	342	365	2780.3	2780.3				14252	GEPIINFYDPLVFPSDEFDASISQVNEK	446	473	3169.5	3169.6				11013	VSNKGVDTVSVGNTLY	417	432	1651.8	1652.2			6131	EGEVNKIKSAL	161	171	1186.7	1187.6
		12375	DTMNSLTLPSEVNLCNVDIFNPK	343	365	2620.3	2620.3				13701	GEPIINFYDPLVFPSDEFDASISQVNEK	446	473	3169.5	3169.9				11692	VSNKGVDTVSVGNTLY	417	432	1651.8	1652.2			12935	EGEVNKIKSAL	161	171	1186.7	1186.9
		12274	TMNSLTLPSEVNLCNVDIFNPK	344	365	2505.2	2505.3				13902	GEPIINFYDPLVFPSDEFDASISQVNEK	446	473	3169.5	3171.6				12081	VSNKGVDTVSVGNTLY	417	432	1651.8	1652.1			18048	EGEVNKIKSAL	161	171	1186.7	1187.3
		11910	NSLTLPSEVNLCNVDIFNPK	346	365	2273.1	2273.2				14101	GEPIINFYDPLVFPSDEFDASISQVNEK	446	473	3169.5	3169.7				13460	VSNKGVDTVSVGNTLY	417	432	1651.8	1652.2			18505	EGEVNKIKSAL	161	171	1186.7	1187.2
		12140	NSLTLPSEVNLCNVDIFNPK	346	365	2273.1	2274.3				14283	GEPIINFYDPLVFPSDEFDASIS	446	468	2571.2	2571.3				13685	VSNKGVDTVSVGNTLY	417	432	1651.8	1652.1			7046	EGEVNKIKSAL	161	171	1186.7	1186.4
		12091	NSLTLPSEVNLCNVDIFNPK	346	365	2273.1	2274.3				18156	GEPIINFYDPLVFPSDEFDASISQVNEK	446	473	3169.5	3169.5				15675	VSNKGVDTVSVGNTLY	417	432	1651.8	1652.1			18787	EGEVNKIKSAL	161	171	1186.7	1187.1
		11867	NSLTLPSEVNLCNVDIFNPK	346	365	2273.1	2271				13308	GEPIINFYDPLVFPSDEFDASISQVNEK	446	473	3169.5	3170.4				15973	VSNKGVDTVSVGNTLY	417	432	1651.8	1652.1			18854	EGEVNKIKSAL	161	171	1186.7	1187
		12056	NSLTLPSEVNLCNVDIFNPK	346	365	2273.1	2274.2				13461	GEPIINFYDPLVFPSDEFDASISQVNEK	446	473	3169.5	3169.7				16669	VSNKGVDTVSVGNTLY	417	432	1651.8	1652.2			19296	EGEVNKIKSAL	161	171	1186.7	1187
		12197	NSLTLPSEVNLCNVDIFNPK	346	365	2273.1	2274.9				13556	GEPIINFYDPLVFPSDEFDASISQVNEK	446	473	3169.5	3171.7				8108	VSNKGVDTVSVGNTLYY	417	433	1814.9	1815			12984	EGEVNKIKSAL	161	171	1186.7	1187.2
		11950	SLTLPSEVNLCNVDIFNPK	347	365	2159.1	2159.2				13601	GEPIINFYDPLVFPSDEFDASISQVNEK	446	473	3169.5	3170.6				8209	VSNKGVDTVSVGNTLYY	417	433	1814.9	1815.1			19566	EGEVNKIKSAL	161	171	1186.7	1186
		12009	SLTLPSEVNLCNVDIFNPK	347	365	2159.1	2159.2				13651	GEPIINFYDPLVFPSDEFDASISQVNEK	446	473	3169.5	3171.5				8241	VSNKGVDTVSVGNTLY	417	432	1651.8	1652			19516	EGEVNKIKSAL	161	171	1186.7	1185.9
		11974	SLTLPSEVNLCNVDIFNPK	347	365	2159.1	2159.2				14301	GEPIINFYDPLVFPSDEFDASISQVNEK	446	473	3169.5	3169.6				8665	VSNKGVDTVSVGNTLYY	417	433	1814.9	1814.7			8804	EGEVNKIKSALL	161	172	1299.7	1301
		12059	SLTLPSEVNLCNVDIFNPK	347	365	2159.1	2159.2				14364	GEPIINFYDPLVFPSDEFDASISQVNEK	446	473	3169.5	3171.6				9188	VSNKGVDTVSVGNTLY	417	432	1651.8	1652			5274	EGEVNKIK	161	168	915.5	916.5
		12110	SLTLPSEVNLCNVDIFNPK	347	365	2159.1	2159.3				13273	GEPIINFYDPLVFPSDEFDASISQVNEK	446	473	3169.5	3168.8				9194	VSNKGVDTVSVGNTLYY	417	433	1814.9	1815.1			6464	EGEVNKIKSAL	161	171	1186.7	1187.9
		11702	SLTLPSEVNLCNVDIFNPK	347	365	2159.1	2159.2				13467	GEPIINFYDPLVFPSDEFDASISQVNEK	446	473	3169.5	3171.6				9338	VSNKGVDTVSVGNTLY	417	432	1651.8	1652			5904	GEVNKIKSAL	162	171	1057.6	1057.9
		12213	SLTLPSEVNLCNVDIFNPK	347	365	2159.1	2159.3				13703	GEPIINFYDPLVFPSDEFDASISQVNEK	446	473	3169.5	3169.8				9725	VSNKGVDTVSVGNTLYY	417	433	1814.9	1815			5370	EVNKIKSAL	163	171	1000.6	1000.6
		12159	SLTLPSEVNLCNVDIFNPK	347	365	2159.1	2159.3				13767	GEPIINFYDPLVFPSDEFDASISQVNEK	446	473	3169.5	3171.6				9791	VSNKGVDTVSVGNTLY	417	432	1651.8	1652			5421	EVNKIKSAL	163	171	1000.6	1000.6
		12021	SLTLPSEVNLCNVDIFNPK	347	365	2159.1	2161.3				14352	GEPIINFYDPLVFPSDEFDASISQVNEK	446	473	3169.5	3169.6				9842	VSNKGVDTVSVGNTLY	417	432	1651.8	1652			6103	EVNKIKSALL	163	172	1113.7	1112.1
		11854	SLTLPSEVNLCNVDIFNPK	347	365	2159.1	2160.2				14382	GEPIINFYDPLVFPSDEFDASISQVN	446	471	2912.4	2912.4				9894	VSNKGVDTVSVGNTLY	417	432	1651.8	1652.1			5344	EVNKIKSAL	163	171	1000.6	998.1
		12259	SLTLPSEVNLCNVDIFNPK	347	365	2159.1	2160.2				14402	GEPIINFYDPLVFPSDEFDASISQVNEK	446	473	3169.5	3169.6				12035	VSNKGVDTVSVGNTLY	417	432	1651.8	1652.1			5390	EVNKIKSAL	163	171	1000.6	998.4
		11842	SLTLPSEVNLCNVDIFNPKYDCK	347	369	2725.3	2725.4				17666	GEPIINFYDPLVFPSDEFDASISQVNEK	446	473	3169.5	3169.8				14135	VSNKGVDTVSVGNTLY	417	432	1651.8	1652.1			4966	NKIKSAL	165	171	772.5	771.8
		11899	SLTLPSEVNLCNVDIFNPK	347	365	2159.1	2160.1				17998	GEPIINFYDPLVFPSDEFDASISQVNEK	446	473	3169.5	3169.7				14565	VSNKGVDTVSVGNTLY	417	432	1651.8	1652.1			4900	IKSALLST	167	174	831.5	830.6
		12106	SLTLPSEVNLCNVDIFNPK	347	365	2159.1	2160.3				10821	GEPIINFYDPL	446	456	1276.6	1276.8				14814	VSNKGVDTVSVGNTLY	417	432	1651.8	1652.1			7486	LLSTNKAV	171	178	844.5	844.4
		11944	LTLPSEVNLCNVDIFNPK	348	365	2072.1	2073.3				13641	GEPIINFYDPLVFPSDEFDASISQVNEK	446	473	3169.5	3169.8				7327	VSNKGVDTVSVGNTLY	417	432	1651.8	1652.1			5706	LSTNKAVVSLSNG	172	184	1288.7	1288.9
		10889	TLPSEVNLCNVDIFNPK	349	365	1959	1959.1				14153	GEPIINFYDPLVFPSDEFDASISQVNEK	446	473	3169.5	3170.7				7913	VSNKGVDTVSVGNTLYY	417	433	1814.9	1815.1			5650	LSTNKAVVSLSNG	172	184	1288.7	1288.9
		10944	TLPSEVNLCNVDIFNPK	349	365	1959	1959.1				14202	GEPIINFYDPLVFPSDEFDASISQVNEK	446	473	3169.5	3170				8509	VSNKGVDTVSVGNTLYY	417	433	1814.9	1815.3			4807	LSTNKAVVS	172	180	917.5	916.6
		10792	TLPSEVNLCNVDIFNPK	349	365	1959	1960				14452	GEPIINFYDPLVFPSDEFDASISQVNEK	446	473	3169.5	3169.6				8710	VSNKGVDTVSVGNTLYY	417	433	1814.9	1815.1			5601	LSTNKAVVSLSNG	172	184	1288.7	1287.9
		7852	LCNVDIFNPK	356	365	1218.6	1218.8				14502	GEPIINFYDPLVFPSDEFDASISQVNEK	446	473	3169.5	3169.6				8761	VSNKGVDTVSVGNTLYY	417	433	1814.9	1814.7			4803	LSTNKAVVS	172	180	917.5	916.8
		7900	LCNVDIFNPK	356	365	1218.6	1218.7				14547	GEPIINFYDPLVFPSDEFDASISQVNEK	446	473	3169.5	3171.5				9242	VSNKGVDTVSVGNTLYY	417	433	1814.9	1815.1			5668	LSTNKAVVSLSNG	172	184	1288.7	1289.8
		7951	LCNVDIFNPK	356	365	1218.6	1218.7				17428	GEPIINFYDPLVFPSDEFDASISQVNEK	446	473	3169.5	3169.6				9490	VSNKGVDTVSVGNTLY	417	432	1651.8	1652.1			5266	STNKAVVSL	173	181	917.5	917.7
		8373	LCNVDIFNPKYDCK	356	369	1784.8	1784.9				17484	GEPIINFYDPLVFPSDEFDASISQVNEK	446	473	3169.5	3169.7				9995	VSNKGVDTVSVGNTLY	417	432	1651.8	1652			5274	STNKAVVSL	173	181	917.5	916.5
		6685	NVDIFNPK	358	365	945.5	945.7				17814	GEPIINFYDPLVFPSDEFDASISQVNEK	446	473	3169.5	3169.4				11534	VSNKGVDTVSVGNTLY	417	432	1651.8	1652.1			4807	TNKAVVSLS	174	182	917.5	916.6
		6442	VDIFNPK	359	365	831.4	829.8				10876	GEPIINFYDPL	446	456	1276.6	1276.9				12027	VSNKGVDTVSVGNTLY	417	432	1651.8	1652.1			5211	KAVVSLS	176	182	702.4	702.4
		6461	VDIFNPK	359	365	831.4	831.8				14091	GEPIINFYDPLVFPSDEFDASISQVNEK	446	473	3169.5	3171				12773	VSNKGVDTVSVGNTLY	417	432	1651.8	1652.1			4727	VVSLSNG	178	184	674.4	674.4
		6489	VDIFNPK	359	365	831.4	831.4				15146	GEPIINFYDPLVFPSDEFDASISQVNEK	446	473	3169.5	3171.6				13304	VSNKGVDTVSVGNTLY	417	432	1651.8	1652.1			6336	SVLTF	186	190	565.3	565.4
		12206	YDCKIMTSKTDVSSSVITSLGAIVSCYGKTK	366	396	3398.7	3398.7				17602	GEPIINFYDPLVFPSDEFDASISQVNEK	446	473	3169.5	3171.6				14254	VSNKGVDTVSVGNTLY	417	432	1651.8	1652.1			6828	LTFKVLDLK	188	196	1075.7	1077.8
		3849	YDCK	366	369	584.2	583.3				10871	GEPIINFYDPL	446	456	1276.6	1276.1				14703	VSNKGVDTVSVGNTLY	417	432	1651.8	1652.1			8320	LTFKVLD	188	194	834.5	833.7
		12301	IMTSKTDVSSSVITSLGAIVSCYGK	370	394	2603.3	2603.4				14653	GEPIINFYDPLVFPSDEFDASISQVNEK	446	473	3169.5	3171.7				14953	VSNKGVDTVSVGNTLY	417	432	1651.8	1652.1			8320	TFKVLDL	189	195	834.5	833.7
		12189	IMTSKTDVSSSVITSLGAIVSCYGK	370	394	2603.3	2603.5				14702	GEPIINFYDPLVFPSDEFDASISQVNEK	446	473	3169.5	3170				15754	VSNKGVDTVSVGNTLY	417	432	1651.8	1652.2			12191	TFKVLDLKNYIDKQLL	189	204	1950.1	1950.4
		12350	IMTSKTDVSSSVITSLGAIVSCYGK	370	394	2603.3	2603.5				14803	GEPIINFYDPLVFPSDEFDASISQVNEK	446	473	3169.5	3169.7				8408	VSNKGVDTVSVGNTLYY	417	433	1814.9	1815.1			5560	TFKVLD	189	194	721.4	722.4
		12421	IMTSKTDVSSSVITSLGAIVSCYGK	370	394	2603.3	2603.4				15004	GEPIINFYDPLVFPSDEFDASISQVNEK	446	473	3169.5	3170.9				8457	VSNKGVDTVSVGNTLYY	417	433	1814.9	1815			6492	TFKVLDLKN	189	197	1076.6	1076.8
		11861	IMTSKTDVSSSVITSLGAIVSCYGK	370	394	2603.3	2603.5				15712	GEPIINFYDPLVFPSDEFDASISQVNEK	446	473	3169.5	3170.6				8609	VSNKGVDTVSVGNTLYY	417	433	1814.9	1814.2			6494	TFKVLDLKN	189	197	1076.6	1077.3
		12015	IMTSKTDVSSSVITSLGAIVSCYGK	370	394	2603.3	2603.5				15816	GEPIINFYDPLVFPSDEFDASISQVNEK	446	473	3169.5	3169.7				9383	VSNKGVDTVSVGNTLYY	417	433	1814.9	1815.1			6541	TFKVLDLKN	189	197	1076.6	1076.8
		12256	IMTSKTDVSSSVITSLGAIVSCYGK	370	394	2603.3	2603.7				16138	GEPIINFYDPLVFPSDEFDASISQVNEK	446	473	3169.5	3169.9				11184	VSNKGVDTVSVGNTLY	417	432	1651.8	1652.1			8270	TFKVLDL	189	195	834.5	834.3
		12313	IMTSKTDVSSSVITSLGAIVSCYGK	370	394	2603.3	2605.4				17546	GEPIINFYDPLVFPSDEFDASISQVNEK	446	473	3169.5	3170.6				11233	VSNKGVDTVSVGNTLY	417	432	1651.8	1652.1			8276	TFKVLDL	189	195	834.5	834.7
		12384	IMTSKTDVSSSVITSLGAIVSCYGK	370	394	2603.3	2605.1				17894	GEPIINFYDPLVFPSDEFDASISQVNEK	446	473	3169.5	3169.6				11435	VSNKGVDTVSVGNTLY	417	432	1651.8	1652.2			8307	TFKVLDL	189	195	834.5	836.6
		11423	IMTSKTDVSSSVITSLGAIVSCYGK	370	394	2603.3	2603.5				17945	GEPIINFYDPLVFPSDEFDASISQVNEK	446	473	3169.5	3169.5				14443	VSNKGVDTVSVGNTLY	417	432	1651.8	1652.1			8323	TFKVLDL	189	195	834.5	834.7
		13164	IMTSKTDVSSSVITSLGAIVSCYGK	370	394	2603.3	2603.3				12021	FYDPLVFPSDEFDASISQVNEK	452	473	2546.2	2546.3				5092	VSNKGVDTVSVGN	417	429	1274.6	1274.7			11975	FKVLDLKNYIDKQLL	190	204	1849.1	1849.3
		12209	IMTSKTDVSSSVITSLGAIVSCYGKTK	370	396	2832.5	2832				12072	FYDPLVFPSDEFDASISQVNEK	452	473	2546.2	2546.3				7033	VSNKGVDTVSVGNTL	417	431	1488.8	1489.1			7566	FKVLDL	190	195	733.4	733.5
		12737	IMTSKTDVSSSVITSLGAIVSCYGK	370	394	2603.3	2603.4				11929	FYDPLVFPSDEFDASISQVNEK	452	473	2546.2	2546.2				7338	VSNKGVDTVSVGNTLY	417	432	1651.8	1652.9			7673	FKVLDL	190	195	733.4	733.5
		12513	IMTSKTDVSSSVITSLGAIVSCYGK	370	394	2603.3	2603.3				12132	FYDPLVFPSDEFDASISQVNEK	452	473	2546.2	2546.4				8561	VSNKGVDTVSVGNTLYY	417	433	1814.9	1815.2			7716	FKVLDL	190	195	733.4	733.5
		5086	IMTSK	370	374	578.3	578.3				12186	FYDPLVFPSDEFDASISQVNEK	452	473	2546.2	2546.2				8811	VSNKGVDTVSVGNTLYY	417	433	1814.9	1815.1			6150	FKVLDLKN	190	197	975.6	975.8
		3941	IMTSK	370	374	578.3	578.4				12284	FYDPLVFPSDEFDASISQVNEK	452	473	2546.2	2547.2				9025	VSNKGVDTVSVGNTLYY	417	433	1814.9	1815.2			6201	FKVLDLKN	190	197	975.6	975.7
		4189	IMTSK	370	374	578.3	578.4				12232	FYDPLVFPSDEFDASISQVNEK	452	473	2546.2	2547.2				9552	VSNKGVDTVSVGNTLYY	417	433	1814.9	1814.9			7574	FKVLDL	190	195	733.4	733.5
		4242	IMTSK	370	374	578.3	578.3				12355	FYDPLVFPSDEFDASISQVNEK	452	473	2546.2	2546.3				9934	VSNKGVDTVSVGNTLYY	417	433	1814.9	1815			7621	FKVLDL	190	195	733.4	733.6
		4652	IMTSK	370	374	578.3	578.3				10981	YDPLVFPSDEFDASISQVNEK	453	473	2399.1	2399.2				10995	VSNKGVDTVSVGNTLYY	417	433	1814.9	1815.1			7661	FKVLDL	190	195	733.4	733.4
		4701	IMTSK	370	374	578.3	578.3				11034	YDPLVFPSDEFDASISQVNEK	453	473	2399.1	2399.3				11503	VSNKGVDTVSVGNTLYY	417	433	1814.9	1815.1			7610	FKVLDL	190	195	733.4	731.7
		5345	IMTSK	370	374	578.3	578.4				10816	YDPLVFPSDEFDASISQVNEK	453	473	2399.1	2399.2				12855	VSNKGVDTVSVGNTLY	417	432	1651.8	1652			6542	FKVLDLKN	190	197	975.6	976.8
		5835	IMTSK	370	374	578.3	578.3				10933	YDPLVFPSDEFDASISQVNEK	453	473	2399.1	2400.2				13415	VSNKGVDTVSVGNTLY	417	432	1651.8	1652.1			6547	FKVLDLKN	190	197	975.6	976.8
		5936	IMTSK	370	374	578.3	578.4				10385	YDPLVFPSDEFDASISQVNEK	453	473	2399.1	2399.2				14754	VSNKGVDTVSVGNTLY	417	432	1651.8	1652.1			7628	FKVLDL	190	195	733.4	733.2
		6547	IMTSK	370	374	578.3	578.4				11182	YDPLVFPSDEFDASISQVNEK	453	473	2399.1	2400.1				15521	VSNKGVDTVSVGNTLY	417	432	1651.8	1652.1			7677	FKVLDL	190	195	733.4	733.4
		7216	IMTSK	370	374	578.3	578.3				10053	DPLVFPSDEFDASISQVNEK	454	473	2236.1	2236.2				5007	VSNKGVDTVSVGN	417	429	1274.6	1274.8			4991	KVLDLKN	191	197	828.5	828.7
		7496	IMTSK	370	374	578.3	578.3				10266	DPLVFPSDEFDASISQVNEK	454	473	2236.1	2236.2				6785	VSNKGVDTVSVGNTL	417	431	1488.8	1487.5			4981	KVLDLKN	191	197	828.5	828.7
		3895	IMTSK	370	374	578.3	578.4				10003	DPLVFPSDEFDASISQVNEK	454	473	2236.1	2237.1				8358	VSNKGVDTVSVGNTLYY	417	433	1814.9	1814.2			5630	KVLDL	191	195	586.4	586.5
		3990	IMTSK	370	374	578.3	578.4				9904	PLVFPSDEFDASISQVNEK	455	473	2121	2121.1				9771	VSNKGVDTVSVGNTLYY	417	433	1814.9	1815.1			8997	DLKNYIDKQLL	194	204	1361.8	1361.9
		4040	IMTSK	370	374	578.3	578.3				13827	PLVFPSDEFDASISQVNEK	455	473	2121	2121.2				14893	VSNKGVDTVSVGNTLY	417	432	1651.8	1653			7118	LKNYIDKQLL	195	204	1246.7	1246
		4090	IMTSK	370	374	578.3	578.3				13663	PLVFPSDEFDASISQVNEK	455	473	2121	2121.6				7029	VSNKGVDTVSVGNTLY	417	432	1651.8	1652.9			7237	LKNYIDKQLL	195	204	1246.7	1245.8
		4139	IMTSK	370	374	578.3	578.3				13613	PLVFPSDEFDASISQVNEK	455	473	2121	2123.4				7699	VSNKGVDTVSVGNTLYY	417	433	1814.9	1815			6231	LKNYIDKQL	195	203	1133.6	1132.5
		4194	IMTSK	370	374	578.3	578.3				13922	PLVFPSDEFDASISQVNEK	455	473	2121	2122.9				9075	VSNKGVDTVSVGNTLYY	417	433	1814.9	1815.3			6183	KNYIDKQLL	196	204	1133.6	1133.5
		4239	IMTSK	370	374	578.3	578.2				8214	VFPSDEFDASISQVNEK	457	473	1910.9	1911				9123	VSNKGVDTVSVGNTLYY	417	433	1814.9	1815.1			6231	KNYIDKQLL	196	204	1133.6	1132.5
		4289	IMTSK	370	374	578.3	578.3				8268	VFPSDEFDASISQVNEK	457	473	1910.9	1911				9443	VSNKGVDTVSVGNTLYY	417	433	1814.9	1815.1			6334	KNYIDKQLL	196	204	1133.6	1134.3
		4295	IMTSK	370	374	578.3	578.3				8352	VFPSDEFDASISQVNEK	457	473	1910.9	1911.1				9603	VSNKGVDTVSVGNTLYY	417	433	1814.9	1815.2			6281	KNYIDKQLL	196	204	1133.6	1132.3
		4339	IMTSK	370	374	578.3	578.3				6203	DEFDASISQVNEK	461	473	1480.7	1480.8				6827	VSNKGVDTVSVGNTL	417	431	1488.8	1489.6			5921	YIDKQLL	198	204	891.5	891.6
		4491	IMTSK	370	374	578.3	578.3				5582	NEKINQ	471	476	744.4	743.2				6928	VSNKGVDTVSVGNTL	417	431	1488.8	1489.5			5871	YIDKQLL	198	204	891.5	891.6
		4541	IMTSK	370	374	578.3	578.5				7191	INQSLAFIR	474	482	1060.6	1060.8				7423	VSNKGVDTVSVGNTL	417	431	1488.8	1489			5874	YIDKQLL	198	204	891.5	890.8
		4639	IMTSK	370	374	578.3	578.2				7158	INQSLAFIR	474	482	1060.6	1060.7				7470	VSNKGVDTVSVGNTLY	417	432	1651.8	1653			5960	YIDKQLL	198	204	891.5	891.7
		4689	IMTSK	370	374	578.3	578.4				6271	INQSLAF	474	480	791.4	791.4				7604	VSNKGVDTVSVGNTLY	417	432	1651.8	1653.5			5926	YIDKQLL	198	204	891.5	892.7
		4926	IMTSK	370	374	578.3	578.4				7201	INQSLAFIR	474	482	1060.6	1060.7				9495	VSNKGVDTVSVGNTLYY	417	433	1814.9	1815.1			5867	YIDKQLL	198	204	891.5	891.7
		7097	IMTSK	370	374	578.3	578.1				6328	INQSLAF	474	480	791.4	791.4				9874	VSNKGVDTVSVGNTLYY	417	433	1814.9	1815.2			5910	YIDKQLL	198	204	891.5	891.7
		7566	IMTSK	370	374	578.3	578.3				7659	INQSLAFIR	474	482	1060.6	1060.2				6881	VSNKGVDTVSVGNTL	417	431	1488.8	1489.9			19176	YIDKQLL	198	204	891.5	891.8
		7617	IMTSK	370	374	578.3	578.3				6543	QSLAFIR	476	482	833.5	832.5				7227	VSNKGVDTVSVGNTLY	417	432	1651.8	1653			19288	YIDKQLL	198	204	891.5	892.5
		7686	IMTSK	370	374	578.3	578.4				6501	SLAFIR	477	482	705.4	706				9334	VSNKGVDTVSVGNTLYY	417	433	1814.9	1813.4			6453	PILNKQSCSISNIET	205	219	1702.9	1703.1
		7735	IMTSK	370	374	578.3	578.3				13313	AFIRKSDEVVSAIGGFIPEAPRDGQAYVRKD	479	509	3390.8	3391.1				9663	VSNKGVDTVSVGNTLYY	417	433	1814.9	1814.1			6371	PILNKQSCSISNIE	205	218	1601.8	1602
		4392	IMTSK	370	374	578.3	578.5				13803	KSDEVVSAIGGFIPEAPR	483	500	1871	1871.2				12214	VSNKGVDTVSVGNTLY	417	432	1651.8	1653.1			5100	PILNKQSCSISN	205	216	1359.7	1359.9
		4444	IMTSK	370	374	578.3	578.3				16314	KSDEVVSAIGGFIPEAPR	483	500	1871	1871.4				15623	VSNKGVDTVSVGNTLY	417	432	1651.8	1653.2			5350	PILNKQSCSISN	205	216	1359.7	1360.8
		4591	IMTSK	370	374	578.3	578.2				17698	KSDEVVSAIGGFIPEAPR	483	500	1871	1871.1				6684	VSNKGVDTVSVGNTL	417	431	1488.8	1490			5060	NKQSCSISNIET	208	219	1379.6	1379.8
		4985	IMTSK	370	374	578.3	578.3				19043	KSDEVVSAIGGFIPEAPR	483	500	1871	1871.1				8257	VSNKGVDTVSVGNTLYY	417	433	1814.9	1816			7818	NKQSCSISNIETVIE	208	222	1720.8	1720.9
		5705	IMTSK	370	374	578.3	578.2				8313	KSDEVVSAIGGFIPEAPR	483	500	1871	1871.1				8340	VSNKGVDTVSVGNTLY	417	432	1651.8	1653.9			5021	NKQSCSISNI	208	217	1149.5	1149.8
		5777	IMTSK	370	374	578.3	578.4				8362	KSDEVVSAIGGFIPEAPR	483	500	1871	1871.1				8970	VSNKGVDTVSVGNTLYY	417	433	1814.9	1815.1			4983	NKQSCSISNIE	208	218	1278.6	1276.9
		7142	IMTSK	370	374	578.3	578.4				9242	KSDEVVSAIGGFIPEAPR	483	500	1871	1871.1				9825	VSNKGVDTVSVGNTLYY	417	433	1814.9	1813.1			5044	NKQSCSISNIE	208	218	1278.6	1279.6
		7267	IMTSK	370	374	578.3	578.3				9341	KSDEVVSAIGGFIPEAPR	483	500	1871	1871.3				7160	SNKGVDTVSVGNTLY	418	432	1552.8	1553			5107	IETVIE	217	222	702.4	702.4
		7316	IMTSK	370	374	578.3	578				9541	KSDEVVSAIGGFIPEAPR	483	500	1871	1871.2				7164	NKGVDTVSVGNTLY	419	432	1465.7	1466			6260	TVIEF	219	223	607.3	607.3
		7947	IMTSK	370	374	578.3	578.4				9592	KSDEVVSAIGGFIPEAPR	483	500	1871	1871.1				6572	KGVDTVSVGNTL	420	431	1188.6	1188.8			6311	TVIEF	219	223	607.3	607.4
		8007	IMTSK	370	374	578.3	578.3				9705	KSDEVVSAIGGFIPEAPR	483	500	1871	1871.1				7197	KGVDTVSVGNTLY	420	432	1351.7	1352			6211	TVIEF	219	223	607.3	607.4
		8066	IMTSK	370	374	578.3	578.3				9807	KSDEVVSAIGGFIPEAPR	483	500	1871	1871.1				7248	KGVDTVSVGNTLY	420	432	1351.7	1352			5700	VIEF	220	223	506.3	506.3
		8213	IMTSK	370	374	578.3	578.4				13637	KSDEVVSAIGGFIPEAPR	483	500	1871	1871.3				7350	KGVDTVSVGNTLY	420	432	1351.7	1352			4932	LEITRE	231	236	759.4	759.6
		8697	IMTSK	370	374	578.3	578.2				13752	KSDEVVSAIGGFIPEAPR	483	500	1871	1871.2				7401	KGVDTVSVGNTLY	420	432	1351.7	1352			4930	LEITRE	231	236	759.4	758.1
		5196	IMTSK	370	374	578.3	578.4				13866	KSDEVVSAIGGFIPEAPR	483	500	1871	1871.1				7878	KGVDTVSVGNTLYY	420	433	1514.8	1515			4832	LEIT	231	234	474.3	474.2
		5557	IMTSK	370	374	578.3	578.3				14133	KSDEVVSAIGGFIPEAPR	483	500	1871	1871.3				7039	KGVDTVSVGNTLY	420	432	1351.7	1352			7325	ITREFSVNAGVTTPVST	233	249	1777.9	1778.2
		6147	IMTSK	370	374	578.3	578.3				14394	KSDEVVSAIGGFIPEAPR	483	500	1871	1871.1				7300	KGVDTVSVGNTLY	420	432	1351.7	1352.4			6951	FSVNAGVTTPVST	237	249	1278.6	1278.8
		7786	IMTSK	370	374	578.3	578.3				17839	KSDEVVSAIGGFIPEAPR	483	500	1871	1871.2				7930	KGVDTVSVGNTLYY	420	433	1514.8	1515			6842	FSVNAGVTTPVST	237	249	1278.6	1278.8
		8267	IMTSK	370	374	578.3	578.3				19093	KSDEVVSAIGGFIPEAPR	483	500	1871	1871.1				8820	KGVDTVSVGNTLY	420	432	1351.7	1352			7770	FSVNAGVTTPVSTY	237	250	1441.7	1441.9
		8325	IMTSK	370	374	578.3	578.3				19244	KSDEVVSAIGGFIPEAPR	483	500	1871	1871.2				8679	KGVDTVSVGNTLY	420	432	1351.7	1352.1			7820	FSVNAGVTTPVSTY	237	250	1441.7	1441.9
		6976	IMTSK	370	374	578.3	578.4				8969	KSDEVVSAIGGFIPEAPR	483	500	1871	1871.1				7985	KGVDTVSVGNTLYY	420	433	1514.8	1514.9			7003	FSVNAGVTTPVST	237	249	1278.6	1278.8
		7373	IMTSK	370	374	578.3	578.3				9263	KSDEVVSAIGGFIPEAPR	483	500	1871	1871.4				7152	KGVDTVSVGNTLY	420	432	1351.7	1353			9416	FSVNAGVTTPVSTYM	237	251	1572.7	1572.9
		8543	IMTSK	370	374	578.3	578.3				9291	KSDEVVSAIGGFIPEAPR	483	500	1871	1871.2				8131	KGVDTVSVGNTLYY	420	433	1514.8	1515.9			6561	FSVNAGVTTPVS	237	248	1177.6	1177.8
		12005	SKTDVSSSVITSLGAIVSCYGK	373	394	2258.1	2258.4				9382	KSDEVVSAIGGFIPEAPR	483	500	1871	1871.4				7243	GVDTVSVGNTLY	421	432	1223.6	1223			6610	FSVNAGVTTPVS	237	248	1177.6	1177.8
		13159	TDVSSSVITSLGAIVSCYGK	375	394	2043	2043.2				9391	KSDEVVSAIGGFIPEAPR	483	500	1871	1871.1				6290	YYVNKQEGKSLY	432	443	1490.7	1491.4			6892	FSVNAGVTTPVST	237	249	1278.6	1278.9
		12699	TDVSSSVITSLGAIVSCYGK	375	394	2043	2043.2				9441	KSDEVVSAIGGFIPEAPR	483	500	1871	1871.1				5349	YVNKQEGKSLY	433	443	1327.7	1327.9			6760	FSVNAGVTTPVST	237	249	1278.6	1278.8
		12749	TDVSSSVITSLGAIVSCYGK	375	394	2043	2043.1				9491	KSDEVVSAIGGFIPEAPR	483	500	1871	1871.2				6188	YVNKQEGKSLY	433	443	1327.7	1327.8			6772	FSVNAGVTTPVST	237	249	1278.6	1279
		12799	TDVSSSVITSLGAIVSCYGK	375	394	2043	2043.1				9654	KSDEVVSAIGGFIPEAPR	483	500	1871	1871.1				5337	YVNKQEGKSLY	433	443	1327.7	1327.8			6901	FSVNAGVTTPVST	237	249	1278.6	1279.1
		12809	TDVSSSVITSLGAIVSCYGK	375	394	2043	2043.2				9759	KSDEVVSAIGGFIPEAPR	483	500	1871	1871.1				5388	YVNKQEGKSLY	433	443	1327.7	1327.7			9461	FSVNAGVTTPVSTYM	237	251	1572.7	1573
		12959	TDVSSSVITSLGAIVSCYGK	375	394	2043	2043.1				10307	KSDEVVSAIGGFIPEAPR	483	500	1871	1871.2				5642	YVNKQEGKSLY	433	443	1327.7	1327.9			6367	FSVNAGVTT	237	245	894.4	893.5
		13009	TDVSSSVITSLGAIVSCYGK	375	394	2043	2043.1				13584	KSDEVVSAIGGFIPEAPR	483	500	1871	1871.3				5805	YVNKQEGKSLY	433	443	1327.7	1327.7			6661	FSVNAGVTT	237	245	894.4	895.7
		13059	TDVSSSVITSLGAIVSCYGK	375	394	2043	2043.2				13692	KSDEVVSAIGGFIPEAPR	483	500	1871	1871.2				4415	YVNKQEGK	433	440	964.5	964.7			6835	FSVNAGVTTPVST	237	249	1278.6	1279.1
		13209	TDVSSSVITSLGAIVSCYGK	375	394	2043	2043.1				14084	KSDEVVSAIGGFIPEAPR	483	500	1871	1871.2				4902	YVNKQEGKSL	433	442	1164.6	1164.7			6861	FSVNAGVTTPVST	237	249	1278.6	1278.9
		13370	TDVSSSVITSLGAIVSCYGK	375	394	2043	2043.2				14236	KSDEVVSAIGGFIPEAPR	483	500	1871	1871.1				5687	YVNKQEGKSLY	433	443	1327.7	1328.6			6811	FSVNAGVTTPVST	237	249	1278.6	1279.1
		13516	TDVSSSVITSLGAIVSCYGK	375	394	2043	2043.2				16561	KSDEVVSAIGGFIPEAPR	483	500	1871	1871.5				5874	YVNKQEGKSLY	433	443	1327.7	1327.8			6962	FSVNAGVTTPVST	237	249	1278.6	1279.1
		13569	TDVSSSVITSLGAIVSCYGK	375	394	2043	2043.2				16871	KSDEVVSAIGGFIPEAPR	483	500	1871	1871.5				11665	YVNKQEGKSLY	433	443	1327.7	1327.7			7013	FSVNAGVTTPVST	237	249	1278.6	1277.8
		13719	TDVSSSVITSLGAIVSCYGK	375	394	2043	2043.2				17072	KSDEVVSAIGGFIPEAPR	483	500	1871	1871.3				11707	YVNKQEGKSLY	433	443	1327.7	1327.3			6473	FSVNAGVTT	237	245	894.4	893.4
		13769	TDVSSSVITSLGAIVSCYGK	375	394	2043	2043.1				17172	KSDEVVSAIGGFIPEAPR	483	500	1871	1871.2				4471	YVNKQEGK	433	440	964.5	964.9			6520	FSVNAGVTT	237	245	894.4	893.5
		13819	TDVSSSVITSLGAIVSCYGK	375	394	2043	2043.1				17227	KSDEVVSAIGGFIPEAPR	483	500	1871	1871.2				5303	YVNKQEGKSLY	433	443	1327.7	1327.7			6671	FSVNAGVTT	237	245	894.4	893.6
		13869	TDVSSSVITSLGAIVSCYGK	375	394	2043	2043.1				17273	KSDEVVSAIGGFIPEAPR	483	500	1871	1871.2				5550	YVNKQEGKSLY	433	443	1327.7	1328.1			6710	FSVNAGVTT	237	245	894.4	896.4
		14721	TDVSSSVITSLGAIVSCYGK	375	394	2043	2043.1				17322	KSDEVVSAIGGFIPEAPR	483	500	1871	1871.2				11830	YVNKQEGKSLY	433	443	1327.7	1327.8			6764	FSVNAGVTTPVST	237	249	1278.6	1276.7
		14970	TDVSSSVITSLGAIVSCYGK	375	394	2043	2043.1				17579	KSDEVVSAIGGFIPEAPR	483	500	1871	1871.2				5289	YVNKQEGKSLY	433	443	1327.7	1328.1			6912	FSVNAGVTTPVST	237	249	1278.6	1278.8
		16226	TDVSSSVITSLGAIVSCYGK	375	394	2043	2043.1				17765	KSDEVVSAIGGFIPEAPR	483	500	1871	1871.1				5057	VNKQEGKSLY	434	443	1164.6	1164.8			6313	FSVNAGVTTPVSTYMLT	237	253	1786.9	1786.9
		16639	TDVSSSVITSLGAIVSCYGK	375	394	2043	2043.1				17948	KSDEVVSAIGGFIPEAPR	483	500	1871	1871.2				5008	VNKQEGKSLY	434	443	1164.6	1164.7			6421	FSVNAGVTT	237	245	894.4	893.6
		16789	TDVSSSVITSLGAIVSCYGK	375	394	2043	2043.1				18184	KSDEVVSAIGGFIPEAPR	483	500	1871	1871.1				5039	VNKQEGKSLY	434	443	1164.6	1164.8			6558	FSVNAGVTTPVS	237	248	1177.6	1176.7
		17089	TDVSSSVITSLGAIVSCYGK	375	394	2043	2043.1				18459	KSDEVVSAIGGFIPEAPR	483	500	1871	1871.1				4891	KQEGKSLY	436	443	951.5	951.6			6570	FSVNAGVTT	237	245	894.4	893.6
		17139	TDVSSSVITSLGAIVSCYGK	375	394	2043	2043				18997	KSDEVVSAIGGFIPEAPR	483	500	1871	1871.1				4898	KQEGKSLY	436	443	951.5	951.8			6615	FSVNAGVTT	237	245	894.4	893.6
		17790	TDVSSSVITSLGAIVSCYGK	375	394	2043	2043.1				19143	KSDEVVSAIGGFIPEAPR	483	500	1871	1871.2				5430	QEGKSLY	437	443	823.4	823.6			6766	FSVNAGVTT	237	245	894.4	893.6
		18196	TDVSSSVITSLGAIVSCYGK	375	394	2043	2043.1				12923	KSDEVVSAIGGFIPEAPR	483	500	1871	1871.2				5457	QEGKSLY	437	443	823.4	825.1			6815	FSVNAGVTT	237	245	894.4	895.7
		18393	TDVSSSVITSLGAIVSCYGK	375	394	2043	2043.1				13084	KSDEVVSAIGGFIPEAPR	483	500	1871	1871.3				5407	QEGKSLY	437	443	823.4	823.6			4958	FSVNA	237	241	536.3	536.3
		10936	TDVSSSVITSLGAIVSCYGK	375	394	2043	2043.1				13286	KSDEVVSAIGGFIPEAPR	483	500	1871	1871.2				14045	YVKGEPIINFYDPLVFPSDEF	443	463	2488.2	2488.4			6622	FSVNAGVTT	237	245	894.4	893.6
		10993	TDVSSSVITSLGAIVSCYGK	375	394	2043	2043.2				13337	KSDEVVSAIGGFIPEAPR	483	500	1871	1871.2				11295	YVKGEPIINFYDPL	443	456	1666.9	1667.1			7134	FSVNAGVTTPVST	237	249	1278.6	1279.6
		11701	TDVSSSVITSLGAIVSCYGK	375	394	2043	2043.2				13386	KSDEVVSAIGGFIPEAPR	483	500	1871	1871.2				11345	YVKGEPIINFYDPL	443	456	1666.9	1667.1			5183	SVNAGVTTPVST	238	249	1131.6	1130.9
		12019	TDVSSSVITSLGAIVSCYGK	375	394	2043	2043.1				13536	KSDEVVSAIGGFIPEAPR	483	500	1871	1871.2				10797	VKGEPIINFYDPL	444	456	1503.8	1504.1			4900	AGVTTPVST	241	249	831.4	830.6
		12069	TDVSSSVITSLGAIVSCYGK	375	394	2043	2043.1				13974	KSDEVVSAIGGFIPEAPR	483	500	1871	1871.2				10865	VKGEPIINFYDPL	444	456	1503.8	1504.1			6805	AGVTTPVSTYM	241	251	1125.5	1125.8
		12169	TDVSSSVITSLGAIVSCYGK	375	394	2043	2043.1				14184	KSDEVVSAIGGFIPEAPR	483	500	1871	1871.2				10907	VKGEPIINFYDPL	444	456	1503.8	1504			4814	AGVTTPVS	241	248	730.4	729.5
		12219	TDVSSSVITSLGAIVSCYGK	375	394	2043	2043.1				14443	KSDEVVSAIGGFIPEAPR	483	500	1871	1871.2				13949	VKGEPIINFYDPLVFPSDEF	444	463	2325.2	2325.3			4912	AGVTTPVST	241	249	831.4	831.4
		12319	TDVSSSVITSLGAIVSCYGK	375	394	2043	2043.2				14556	KSDEVVSAIGGFIPEAPR	483	500	1871	1871.2				14058	VKGEPIINFYDPLVFPSDEF	444	463	2325.2	2325.3			5474	AGVTTPVSTY	241	250	994.5	992.2
		12499	TDVSSSVITSLGAIVSCYGK	375	394	2043	2043.1				14832	KSDEVVSAIGGFIPEAPR	483	500	1871	1871.3				11142	VKGEPIINFYDPL	444	456	1503.8	1504.3			4852	GVTTPVST	242	249	760.4	760.7
		12599	TDVSSSVITSLGAIVSCYGK	375	394	2043	2043.3				15122	KSDEVVSAIGGFIPEAPR	483	500	1871	1871.3				13847	VKGEPIINFYDPLVFPSDEF	444	463	2325.2	2325.4			5074	PVSTYM	246	251	696.3	696.6
		12649	TDVSSSVITSLGAIVSCYGK	375	394	2043	2043.1				15239	KSDEVVSAIGGFIPEAPR	483	500	1871	1871.2				14029	VKGEPIINFYDPLVFPSDEFDASISQVN	444	471	3139.5	3139.8			6534	YMLTNSEL	250	257	969.4	970
		12910	TDVSSSVITSLGAIVSCYGK	375	394	2043	2043.4				15575	KSDEVVSAIGGFIPEAPR	483	500	1871	1871.2				10750	VKGEPIINFYDPL	444	456	1503.8	1504.3			6597	YMLTNSEL	250	257	969.4	969.8
		12983	TDVSSSVITSLGAIVSCYGK	375	394	2043	2043.6				15956	KSDEVVSAIGGFIPEAPR	483	500	1871	1871.2				10847	VKGEPIINFYDPL	444	456	1503.8	1504.1			6536	YMLTNSEL	250	257	969.4	969.6
		13110	TDVSSSVITSLGAIVSCYGK	375	394	2043	2043.3				16157	KSDEVVSAIGGFIPEAPR	483	500	1871	1871.2				11083	VKGEPIINFYDPL	444	456	1503.8	1504			6581	YMLTNSEL	250	257	969.4	967.7
		13309	TDVSSSVITSLGAIVSCYGK	375	394	2043	2043.1				16776	KSDEVVSAIGGFIPEAPR	483	500	1871	1871.2				13654	VKGEPIINFYDPLVFPSDEFD	444	464	2440.2	2440.4			5510	MLTNSEL	251	257	806.4	806.7
		13321	TDVSSSVITSLGAIVSCYGK	375	394	2043	2043.3				17022	KSDEVVSAIGGFIPEAPR	483	500	1871	1871.4				13753	VKGEPIINFYDPLVFPSDEFDASISQVNEK	444	473	3396.7	3398.5			5543	MLTNSEL	251	257	806.4	806.7
		13419	TDVSSSVITSLGAIVSCYGK	375	394	2043	2043.1				17122	KSDEVVSAIGGFIPEAPR	483	500	1871	1871.2				13823	VKGEPIINFYDPLVFPSDEFDASISQ	444	469	2926.4	2926.8			5496	MLTNSEL	251	257	806.4	806.5
		13469	TDVSSSVITSLGAIVSCYGK	375	394	2043	2043.2				17522	KSDEVVSAIGGFIPEAPR	483	500	1871	1871.2				13897	VKGEPIINFYDPLVFPSDEF	444	463	2325.2	2325.4			4830	LTNSEL	252	257	675.3	674.6
		13519	TDVSSSVITSLGAIVSCYGK	375	394	2043	2043.1				18113	KSDEVVSAIGGFIPEAPR	483	500	1871	1871				11651	VKGEPIINFYDPL	444	456	1503.8	1504			7443	TNSELLSLI	253	261	988.5	988.7
		13619	TDVSSSVITSLGAIVSCYGK	375	394	2043	2043.1				18394	KSDEVVSAIGGFIPEAPR	483	500	1871	1871.2				12805	VKGEPIINFYDPLVFPS	444	460	1934	1934.2			8190	LSLINDMPITNDQKK	258	272	1728.9	1729.1
		13669	TDVSSSVITSLGAIVSCYGK	375	394	2043	2043.1				18619	KSDEVVSAIGGFIPEAPR	483	500	1871	1871.2				13290	VKGEPIINFYDPLVFPSDEF	444	463	2325.2	2325.4			8190	SLINDMPITNDQKKL	259	273	1728.9	1729.1
		13872	TDVSSSVITSLGAIVSCYGK	375	394	2043	2043.1				18698	KSDEVVSAIGGFIPEAPR	483	500	1871	1871.3				13608	VKGEPIINFYDPLVFPSDEF	444	463	2325.2	2325.5			8945	SLINDMPITNDQKKLMSNNVQ	259	279	2402.2	2402.4
		13969	TDVSSSVITSLGAIVSCYGK	375	394	2043	2043.1				9955	KSDEVVSAIGGFIPEAPRDGQAY	483	505	2405.2	2405.2				14002	VKGEPIINFYDPLVFPSDEF	444	463	2325.2	2325.5			6007	SLINDM	259	264	691.3	691.5
		14069	TDVSSSVITSLGAIVSCYGK	375	394	2043	2043.1				12974	KSDEVVSAIGGFIPEAPR	483	500	1871	1871.2				14122	VKGEPIINFYDPLVFPSDEF	444	463	2325.2	2325.4			6418	INDMPITNDQKKLMSNN	261	277	1975	1975.2
		14119	TDVSSSVITSLGAIVSCYGK	375	394	2043	2043.1				13483	KSDEVVSAIGGFIPEAPR	483	500	1871	1871.3				17814	VKGEPIINFYDPL	444	456	1503.8	1503.8			6870	INDMPITNDQKKLMSNNVQ	261	279	2202.1	2202.2
		14619	TDVSSSVITSLGAIVSCYGK	375	394	2043	2043.1				14343	KSDEVVSAIGGFIPEAPR	483	500	1871	1871.2				18064	VKGEPIINFYDPL	444	456	1503.8	1504			6054	INDMPITNDQKKL	261	273	1528.8	1529
		14770	TDVSSSVITSLGAIVSCYGK	375	394	2043	2043.1				14493	KSDEVVSAIGGFIPEAPR	483	500	1871	1871.7				18113	VKGEPIINFYDPL	444	456	1503.8	1503.2			6820	INDMPITNDQKKLMSNNVQ	261	279	2202.1	2202.3
		14821	TDVSSSVITSLGAIVSCYGK	375	394	2043	2043.1				14654	KSDEVVSAIGGFIPEAPR	483	500	1871	1871.4				8602	VKGEPIINFY	444	453	1178.6	1178.8			6872	INDMPITNDQKKLMSNNVQ	261	279	2202.1	2202.3
		14870	TDVSSSVITSLGAIVSCYGK	375	394	2043	2043.1				14933	KSDEVVSAIGGFIPEAPR	483	500	1871	1871.3				13514	VKGEPIINFYDPLVFPSDEFDAS	444	466	2598.3	2598.5			6440	INDMPITNDQKKLMSNN	261	277	1975	1975.3
		15169	TDVSSSVITSLGAIVSCYGK	375	394	2043	2043.1				14993	KSDEVVSAIGGFIPEAPR	483	500	1871	1871.1				13731	VKGEPIINFYDPLVFPSDEFDA	444	465	2511.2	2511.5			5255	INDMPITNDQ	261	270	1159.5	1159.7
		15620	TDVSSSVITSLGAIVSCYGK	375	394	2043	2043.1				15079	KSDEVVSAIGGFIPEAPR	483	500	1871	1871.3				13867	VKGEPIINFYDPLVFPSDEF	444	463	2325.2	2327.4			7355	INDMPITNDQKKLMSNNV	261	278	2074	2073.7
		15819	TDVSSSVITSLGAIVSCYGK	375	394	2043	2043.1				15727	KSDEVVSAIGGFIPEAPR	483	500	1871	1871.3				13932	VKGEPIINFYDPLVFPSDEFDASIS	444	468	2798.4	2798.9			6085	INDMPITNDQKKL	261	273	1528.8	1529.1
		15920	TDVSSSVITSLGAIVSCYGK	375	394	2043	2043.1				15788	KSDEVVSAIGGFIPEAPR	483	500	1871	1871.2				18014	VKGEPIINFYDPL	444	456	1503.8	1503.7			6481	INDMPITNDQKKLMS	261	275	1746.9	1747
		16070	TDVSSSVITSLGAIVSCYGK	375	394	2043	2043.1				15853	KSDEVVSAIGGFIPEAPR	483	500	1871	1871.2				18302	VKGEPIINFYDPL	444	456	1503.8	1503.9			6393	INDMPITNDQKKLMSNN	261	277	1975	1975.2
		16120	TDVSSSVITSLGAIVSCYGK	375	394	2043	2043.1				16261	KSDEVVSAIGGFIPEAPR	483	500	1871	1871.3				8554	VKGEPIINFY	444	453	1178.6	1178.9			5302	INDMPITND	261	269	1031.5	1031.6
		16307	TDVSSSVITSLGAIVSCYGK	375	394	2043	2043.1				17378	KSDEVVSAIGGFIPEAPR	483	500	1871	1871.2				14081	VKGEPIINFYDPLVFPSDEFDASISQVN	444	471	3139.5	3139.6			5152	INDMPITN	261	268	916.4	916.6
		16439	TDVSSSVITSLGAIVSCYGK	375	394	2043	2043.1				17583	KSDEVVSAIGGFIPEAPR	483	500	1871	1871.5				15337	VKGEPIINFYDPLVFPSDEFDASISQVNEKINQSL	444	478	3952	3952.9			6000	MPITNDQKKLMSNNVQ	264	279	1859.9	1860.1
		16489	TDVSSSVITSLGAIVSCYGK	375	394	2043	2043.1				17895	KSDEVVSAIGGFIPEAPR	483	500	1871	1871.2				17960	VKGEPIINFYDPL	444	456	1503.8	1504			5632	MPITNDQKKLMSNN	264	277	1632.8	1633
		16539	TDVSSSVITSLGAIVSCYGK	375	394	2043	2043.1				18002	KSDEVVSAIGGFIPEAPR	483	500	1871	1871				18352	VKGEPIINFYDPL	444	456	1503.8	1504.3			5641	MPITNDQKKLMSN	264	276	1518.8	1519
		16589	TDVSSSVITSLGAIVSCYGK	375	394	2043	2043				18438	KSDEVVSAIGGFIPEAPR	483	500	1871	1871.3				7920	VKGEPIINF	444	452	1015.6	1015.8			5332	MPITNDQKKL	264	273	1186.6	1186.9
		16605	TDVSSSVITSLGAIVSCYGK	375	394	2043	2043.3				18916	KSDEVVSAIGGFIPEAPR	483	500	1871	1871.2				7969	VKGEPIINF	444	452	1015.6	1015.8			4713	MPITND	264	269	689.3	689.3
		16839	TDVSSSVITSLGAIVSCYGK	375	394	2043	2043				19193	KSDEVVSAIGGFIPEAPR	483	500	1871	1871.1				8019	VKGEPIINF	444	452	1015.6	1015.7			4762	MPITND	264	269	689.3	689.5
		16847	TDVSSSVITSLGAIVSCYGK	375	394	2043	2043.1				19304	KSDEVVSAIGGFIPEAPR	483	500	1871	1871.1				8603	VKGEPIINFY	444	453	1178.6	1179.9			5646	MPITNDQKKLMSNN	264	277	1632.8	1634.3
		16889	TDVSSSVITSLGAIVSCYGK	375	394	2043	2043.1				13039	KSDEVVSAIGGFIPEAPR	483	500	1871	1871.3				13058	VKGEPIINFYDPLVF	444	458	1749.9	1748.1			5782	MPITNDQKKLMSNN	264	277	1632.8	1634
		16904	TDVSSSVITSLGAIVSCYGK	375	394	2043	2043.2				13138	KSDEVVSAIGGFIPEAPR	483	500	1871	1871.2				13805	VKGEPIINFYDPLVFPSDEF	444	463	2325.2	2325.4			5490	PITNDQKKLMSNNVQ	265	279	1728.9	1729.1
		16989	TDVSSSVITSLGAIVSCYGK	375	394	2043	2043				13925	KSDEVVSAIGGFIPEAPR	483	500	1871	1871.3				13979	VKGEPIINFYDPLVFPSDEFDASIS	444	468	2798.4	2800.6			5037	PITNDQKKLMSNN	265	277	1501.8	1502
		17039	TDVSSSVITSLGAIVSCYGK	375	394	2043	2043.1				14605	KSDEVVSAIGGFIPEAPR	483	500	1871	1871.5				13980	VKGEPIINFYDPLVFPSDEFDASIS	444	468	2798.4	2798.6			5053	PITNDQKKLMSN	265	276	1387.7	1388.2
		17239	TDVSSSVITSLGAIVSCYGK	375	394	2043	2043.1				15482	KSDEVVSAIGGFIPEAPR	483	500	1871	1871.4				13982	VKGEPIINFYDPLVFPSDEFDASISQVN	444	471	3139.5	3141			5596	PITNDQKKLMSNNVQ	265	279	1728.9	1729.9
		17289	TDVSSSVITSLGAIVSCYGK	375	394	2043	2043.1				15906	KSDEVVSAIGGFIPEAPR	483	500	1871	1871.3				14173	VKGEPIINFYDPLVFPSDEF	444	463	2325.2	2326.2			5171	PITNDQKKLMSNN	265	277	1501.8	1502.9
		17389	TDVSSSVITSLGAIVSCYGK	375	394	2043	2043.1				17644	KSDEVVSAIGGFIPEAPR	483	500	1871	1871.2				14724	VKGEPIINFYDPLVFPSDEF	444	463	2325.2	2325.4			4820	QKKLMSNNVQ	270	279	1188.6	1189.1
		17489	TDVSSSVITSLGAIVSCYGK	375	394	2043	2043.1				18347	KSDEVVSAIGGFIPEAPR	483	500	1871	1871.1				18524	VKGEPIINFYDPL	444	456	1503.8	1502.3			7804	MSNNVQIVRQQSYSIM	274	289	1896.9	1897.1
		17539	TDVSSSVITSLGAIVSCYGK	375	394	2043	2043.1				18559	KSDEVVSAIGGFIPEAPR	483	500	1871	1871.2				7465	VKGEPIINF	444	452	1015.6	1016.8			6824	VQIVRQQSYSIM	278	289	1450.8	1451
		17590	TDVSSSVITSLGAIVSCYGK	375	394	2043	2043.1				13183	KSDEVVSAIGGFIPEAPR	483	500	1871	1871.2				7978	VKGEPIINF	444	452	1015.6	1015.7			5186	VQIVRQQSY	278	286	1119.6	1119.7
		17841	TDVSSSVITSLGAIVSCYGK	375	394	2043	2043.1				14292	KSDEVVSAIGGFIPEAPR	483	500	1871	1871.2				10598	VKGEPIINFYDPL	444	456	1503.8	1505			5235	VQIVRQQSY	278	286	1119.6	1119.7
		17996	TDVSSSVITSLGAIVSCYGK	375	394	2043	2043.1				15346	KSDEVVSAIGGFIPEAPR	483	500	1871	1871.1				15555	VKGEPIINFYDPL	444	456	1503.8	1503.8			4802	VQIVRQQS	278	285	956.5	956.7
		18047	TDVSSSVITSLGAIVSCYGK	375	394	2043	2043.1				17478	KSDEVVSAIGGFIPEAPR	483	500	1871	1871.3				18202	VKGEPIINFYDPL	444	456	1503.8	1502			5195	VQIVRQQSY	278	286	1119.6	1119.7
		18142	TDVSSSVITSLGAIVSCYGK	375	394	2043	2043.1				9238	KSDEVVSAIGGFIPEAPRDGQAY	483	505	2405.2	2405.4				14047	GEPIINFYDPLVFPSDEFDASISQVNEK	446	473	3169.5	3169.7			6985	VQIVRQQSYSIM	278	289	1450.8	1450.8
		18344	TDVSSSVITSLGAIVSCYGK	375	394	2043	2043.2				9551	KSDEVVSAIGGFIPEAPRDGQAYVR	483	507	2660.4	2660.4				14098	GEPIINFYDPLVFPSDEFDASISQVNEK	446	473	3169.5	3169.8			4761	IVRQQSY	280	286	892.5	892.7
		18445	TDVSSSVITSLGAIVSCYGK	375	394	2043	2043.1				9601	KSDEVVSAIGGFIPEAPRDGQAYVR	483	507	2660.4	2660.5				13998	GEPIINFYDPLVFPSDEFDASISQVNEK	446	473	3169.5	3169.7			5818	IVRQQSYSIM	280	289	1223.6	1223.8
		18889	TDVSSSVITSLGAIVSCYGK	375	394	2043	2043.1				12775	KSDEVVSAIGGFIPEAPR	483	500	1871	1871.2				13954	GEPIINFYDPLVFPSDEFDASISQVNEK	446	473	3169.5	3169.8			4712	IVRQQSY	280	286	892.5	892.6
		11620	TDVSSSVITSLGAIVSCYGK	375	394	2043	2043.1				16053	KSDEVVSAIGGFIPEAPR	483	500	1871	1871.3				13814	GEPIINFYDPLVFPSDEFDASISQVNEK	446	473	3169.5	3170.6			4780	IVRQQSY	280	286	892.5	891.7
		11800	TDVSSSVITSLGAIVSCYGK	375	394	2043	2043.1				18099	KSDEVVSAIGGFIPEAPR	483	500	1871	1871.9				10319	PIINFYDPLVFPSDEFDA	448	465	2098	2098.6			5120	YSIM	286	289	512.2	512.1
		11900	TDVSSSVITSLGAIVSCYGK	375	394	2043	2043.1				11524	KSDEVVSAIGGFIPEAPR	483	500	1871	1871.3				12369	FYDPLVFPSDEFDASISQVNEK	452	473	2546.2	2546.4			5181	YSIM	286	289	512.2	512.1
		11969	TDVSSSVITSLGAIVSCYGK	375	394	2043	2043.1				15182	KSDEVVSAIGGFIPEAPR	483	500	1871	1871.6				14649	FYDPLVFPSDEFDASISQVNEKINQSL	452	478	3101.5	3103.9			5132	EVLAY	295	299	593.3	593.4
		11984	TDVSSSVITSLGAIVSCYGK	375	394	2043	2043.2				9892	KSDEVVSAIGGFIPEAPRDGQAY	483	505	2405.2	2407				10653	FYDPLVFPSDE	452	462	1327.6	1327.9			12547	LAYVVQLPLYGV	297	308	1333.8	1333.9
		12410	TDVSSSVITSLGAIVSCYGK	375	394	2043	2043.2				16672	KSDEVVSAIGGFIPEAPR	483	500	1871	1872.2				15005	YDPLVFPSDEFDASISQVNEKINQSLAF	453	480	3172.5	3172.7			12096	AYVVQLPLYGVIDT	298	311	1549.8	1550.1
		12439	TDVSSSVITSLGAIVSCYGK	375	394	2043	2043.1				9249	KSDEVVSAIGGFIPEAPRDGQ	483	503	2171.1	2171.2				10653	YDPLVFPSDEF	453	463	1327.6	1327.9			12547	AYVVQLPLYGVI	298	309	1333.8	1333.9
		12471	TDVSSSVITSLGAIVSCYGK	375	394	2043	2043.2				16102	KSDEVVSAIGGFIPEAPR	483	500	1871	1872.2				11284	YDPLVFPSDEFDASISQVNEK	453	473	2399.1	2399.5			9892	AYVVQLPLY	298	306	1064.6	1064.8
		12529	TDVSSSVITSLGAIVSCYGK	375	394	2043	2043.5				9046	KSDEVVSAIGGFIPEAPRDGQAYVR	483	507	2660.4	2660.6				13860	YDPLVFPSDEFDASISQVNEKINQSL	453	478	2954.4	2956.4			11933	AYVVQLPLYGVID	298	310	1448.8	1448.9
		12710	TDVSSSVITSLGAIVSCYGK	375	394	2043	2043.7				9072	KSDEVVSAIGGFIPEAPRDGQAYVRK	483	508	2788.5	2788.7				11600	YDPLVFPSDEFDASISQVNE	453	472	2271	2271.2			10831	AYVVQLPLYGV	298	308	1220.7	1220.9
		12859	TDVSSSVITSLGAIVSCYGK	375	394	2043	2043.1				9088	KSDEVVSAIGGFIPEAPRDGQAYVRK	483	508	2788.5	2790.6				14337	YDPLVFPSDEFDASISQVNEKINQSL	453	478	2954.4	2955.7			10835	AYVVQLPLYGV	298	308	1220.7	1220.9
		12909	TDVSSSVITSLGAIVSCYGK	375	394	2043	2043.1				9265	KSDEVVSAIGGFIPEAPRDG	483	502	2043	2043.3				13350	DPLVFPSDEFDASISQVNEKINQSL	454	478	2791.4	2791.8			9670	AYVVQLPLYG	298	307	1121.6	1120.8
		13109	TDVSSSVITSLGAIVSCYGK	375	394	2043	2043.1				9664	KSDEVVSAIGGFIPEAPRDGQAYVR	483	507	2660.4	2660.5				13398	DPLVFPSDEFDASISQVNEKINQSL	454	478	2791.4	2791.5			9675	AYVVQLPLYG	298	307	1121.6	1121.8
		13259	TDVSSSVITSLGAIVSCYGK	375	394	2043	2043.1				9883	KSDEVVSAIGGFIPEAPRDGQAYVR	483	507	2660.4	2660.8				9760	DPLVFPSDEF	454	463	1164.5	1164.8			9881	AYVVQLPLY	298	306	1064.6	1064.5
		13919	TDVSSSVITSLGAIVSCYGK	375	394	2043	2043				9922	KSDEVVSAIGGFIPEAPRDGQAY	483	505	2405.2	2407.3				9808	DPLVFPSDEF	454	463	1164.5	1164.8			9890	AYVVQLPLY	298	306	1064.6	1064.6
		14219	TDVSSSVITSLGAIVSCYGK	375	394	2043	2043.1				10016	KSDEVVSAIGGFIPEAPRDGQAY	483	505	2405.2	2405.3				13160	DPLVFPSDEFDASISQVNEKINQSLAF	454	480	3009.5	3011.8			6411	AYVVQL	298	303	691.4	691.4
		14369	TDVSSSVITSLGAIVSCYGK	375	394	2043	2043.1				16822	KSDEVVSAIGGFIPEAPR	483	500	1871	1871.9				15007	DPLVFPSDEFDASISQVNEKINQSLAF	454	480	3009.5	3010.7			6415	AYVVQL	298	303	691.4	691.5
		14617	TDVSSSVITSLGAIVSCYGK	375	394	2043	2043.1				16922	KSDEVVSAIGGFIPEAPR	483	500	1871	1872.1				13778	DPLVFPSDEFDASISQVNEKINQSL	454	478	2791.4	2792.6			9384	AYVVQLPL	298	305	901.5	901.9
		14866	TDVSSSVITSLGAIVSCYGK	375	394	2043	2043.2				12873	KSDEVVSAIGGFIPEAPR	483	500	1871	1872.8				12327	VFPSDEFDASISQVNEKINQSL	457	478	2466.2	2466.4			12014	YVVQLPLYGVIDT	299	311	1478.8	1479.1
		14920	TDVSSSVITSLGAIVSCYGK	375	394	2043	2043.1				14024	KSDEVVSAIGGFIPEAPR	483	500	1871	1872.1				12227	VFPSDEFDASISQVNEKINQSL	457	478	2466.2	2466.4			11760	YVVQLPLYGVID	299	310	1377.8	1378
		15020	TDVSSSVITSLGAIVSCYGK	375	394	2043	2043.1				14783	KSDEVVSAIGGFIPEAPR	483	500	1871	1871.7				12177	VFPSDEFDASISQVNEKINQSL	457	478	2466.2	2466.4			10722	YVVQLPLYGV	299	308	1149.6	1149.8
		15069	TDVSSSVITSLGAIVSCYGK	375	394	2043	2043.1				15675	KSDEVVSAIGGFIPEAPR	483	500	1871	1872.2				12278	VFPSDEFDASISQVNEKINQSL	457	478	2466.2	2466.4			9682	YVVQLPLY	299	306	993.6	993.7
		15119	TDVSSSVITSLGAIVSCYGK	375	394	2043	2043.1				16721	KSDEVVSAIGGFIPEAPR	483	500	1871	1872.6				12377	VFPSDEFDASISQVNEKINQSL	457	478	2466.2	2466.4			10702	YVVQLPLYGV	299	308	1149.6	1149.7
		15219	TDVSSSVITSLGAIVSCYGK	375	394	2043	2043.1				16971	KSDEVVSAIGGFIPEAPR	483	500	1871	1872.1				12427	VFPSDEFDASISQVNEKINQSL	457	478	2466.2	2466.4			9361	YVVQLPLYG	299	307	1050.6	1050.7
		15269	TDVSSSVITSLGAIVSCYGK	375	394	2043	2043.1				9121	KSDEVVSAIGGFIPEAPRDGQAYVRK	483	508	2788.5	2788.8				12128	VFPSDEFDASISQVNEKINQSL	457	478	2466.2	2466.4			9697	YVVQLPLY	299	306	993.6	993.7
		15420	TDVSSSVITSLGAIVSCYGK	375	394	2043	2043.2				9132	KSDEVVSAIGGFIPEAPRDGQAYVRK	483	508	2788.5	2790.6				13527	VFPSDEFDASISQVNEKINQSLAF	457	480	2684.3	2684.6			10752	YVVQLPLYGV	299	308	1149.6	1149.9
		15470	TDVSSSVITSLGAIVSCYGK	375	394	2043	2043.1				9735	KSDEVVSAIGGFIPEAPRDGQAYVR	483	507	2660.4	2660.5				12318	VFPSDEFDASISQVNEKINQSL	457	478	2466.2	2468.1			10754	YVVQLPLYGV	299	308	1149.6	1149.7
		15520	TDVSSSVITSLGAIVSCYGK	375	394	2043	2043.1				9833	KSDEVVSAIGGFIPEAPRDGQAYVR	483	507	2660.4	2660.6				10014	VFPSDEFDASISQVNEKIN	457	475	2138	2138.3			9430	YVVQLPLYG	299	307	1050.6	1050.6
		15570	TDVSSSVITSLGAIVSCYGK	375	394	2043	2043.1				16622	KSDEVVSAIGGFIPEAPR	483	500	1871	1873				13627	VFPSDEFDASISQVNEKINQSLAF	457	480	2684.3	2684.5			9486	YVVQLPLYG	299	307	1050.6	1050.8
		15669	TDVSSSVITSLGAIVSCYGK	375	394	2043	2043.1				17425	KSDEVVSAIGGFIPEAPR	483	500	1871	1873.1				13677	VFPSDEFDASISQVNEKINQSLAF	457	480	2684.3	2684.4			9381	YVVQLPLYG	299	307	1050.6	1050.8
		15720	TDVSSSVITSLGAIVSCYGK	375	394	2043	2043.1				17717	KSDEVVSAIGGFIPEAPR	483	500	1871	1873				11608	VFPSDEFDASISQVNEKINQSL	457	478	2466.2	2467.4			9130	YVVQLPL	299	305	830.5	829.4
		15769	TDVSSSVITSLGAIVSCYGK	375	394	2043	2043				17779	KSDEVVSAIGGFIPEAPR	483	500	1871	1872.2				11657	VFPSDEFDASISQVNEKINQSL	457	478	2466.2	2466			11088	VVQLPLYGVI	300	309	1099.7	1099.8
		15869	TDVSSSVITSLGAIVSCYGK	375	394	2043	2043				9553	KSDEVVSAIGGFIPEAPRDGQAYVR	483	507	2660.4	2662.6				12477	VFPSDEFDASISQVNEKINQSL	457	478	2466.2	2467.4			7650	VVQLPLY	300	306	830.5	830.6
		15970	TDVSSSVITSLGAIVSCYGK	375	394	2043	2043.1				9571	KSDEVVSAIGGFIPEAPRDGQAYVR	483	507	2660.4	2661.6				12528	VFPSDEFDASISQVNEKINQSL	457	478	2466.2	2467.5			11073	VVQLPLYGVI	300	309	1099.7	1099.9
		16171	TDVSSSVITSLGAIVSCYGK	375	394	2043	2043.1				12693	KSDEVVSAIGGFIPEAPR	483	500	1871	1872				12881	VFPSDEFDASISQVNEKINQSL	457	478	2466.2	2467.4			7472	VVQLPLYG	300	307	887.5	887.7
		16689	TDVSSSVITSLGAIVSCYGK	375	394	2043	2043.1				15627	KSDEVVSAIGGFIPEAPR	483	500	1871	1871.5				13478	VFPSDEFDASISQVNEKINQSLAF	457	480	2684.3	2683.9			7552	VVQLPLY	300	306	830.5	830.6
		16739	TDVSSSVITSLGAIVSCYGK	375	394	2043	2043				16004	KSDEVVSAIGGFIPEAPR	483	500	1871	1872.1				13577	VFPSDEFDASISQVNEKINQSLAF	457	480	2684.3	2684.6			7701	VVQLPLY	300	306	830.5	830.6
		16939	TDVSSSVITSLGAIVSCYGK	375	394	2043	2043.1				9508	KSDEVVSAIGGFIPEAPRDGQAYVR	483	507	2660.4	2660.5				13727	VFPSDEFDASISQVNEKINQSLAF	457	480	2684.3	2684.3			7010	VVQLPL	300	305	667.4	667.1
		17189	TDVSSSVITSLGAIVSCYGK	375	394	2043	2043.1				10011	SDEVVSAIGGFIPEAPR	484	500	1742.9	1742.9				10899	VFPSDEFDASISQVNEKINQSL	457	478	2466.2	2467.5			7561	VVQLPLY	300	306	830.5	830.7
		17339	TDVSSSVITSLGAIVSCYGK	375	394	2043	2043.1				9954	SDEVVSAIGGFIPEAPR	484	500	1742.9	1743				12777	VFPSDEFDASISQVNEKINQSL	457	478	2466.2	2467.4			7916	VVQLPLY	300	306	830.5	830.7
		17427	TDVSSSVITSLGAIVSCYGK	375	394	2043	2043.2				10535	SDEVVSAIGGFIPEAPRDGQAY	484	505	2277.1	2277.1				13582	VFPSDEFDASISQVNEKINQSLAF	457	480	2684.3	2686.7			7960	VVQLPLY	300	306	830.5	830.7
		17643	TDVSSSVITSLGAIVSCYGK	375	394	2043	2043.1				9983	SDEVVSAIGGFIPEAPR	484	500	1742.9	1744				14137	VFPSDEFDASISQVNEKINQSLAF	457	480	2684.3	2685.4			9172	VVQLPLYGV	300	308	986.6	986.8
		17742	TDVSSSVITSLGAIVSCYGK	375	394	2043	2043.1				10096	SDEVVSAIGGFIPEAPRDGQAYVR	484	507	2532.3	2532.3				7118	VFPSDEF	457	463	839.4	840.5			9271	VVQLPLYGV	300	308	986.6	986.8
		17941	TDVSSSVITSLGAIVSCYGK	375	394	2043	2043.2				10078	SDEVVSAIGGFIPEAPR	484	500	1742.9	1743.1				10311	VFPSDEFDASISQVNEKINQ	457	476	2266.1	2267.6			6918	VVQLPL	300	305	667.4	667.5
		18295	TDVSSSVITSLGAIVSCYGK	375	394	2043	2043.1				10583	SDEVVSAIGGFIPEAPRDGQAY	484	505	2277.1	2277.1				10515	VFPSDEFDASISQVNEKINQSL	457	478	2466.2	2467.4			6944	VVQLPL	300	305	667.4	667.4
		18544	TDVSSSVITSLGAIVSCYGK	375	394	2043	2043				10037	SDEVVSAIGGFIPEAPRDGQAYVR	484	507	2532.3	2533.4				10610	VFPSDEFDASISQVNEKINQSL	457	478	2466.2	2467.3			6960	VVQLPL	300	305	667.4	666.5
		18743	TDVSSSVITSLGAIVSCYGK	375	394	2043	2043.1				10084	SDEVVSAIGGFIPEAPRDGQAYVR	484	507	2532.3	2533.1				11052	VFPSDEFDASISQVNEKINQSL	457	478	2466.2	2466.7			7600	VVQLPLY	300	306	830.5	830.6
		18796	TDVSSSVITSLGAIVSCYGK	375	394	2043	2043.2				9844	DEVVSAIGGFIPEAPR	485	500	1655.9	1655.9				11812	VFPSDEFDASISQVNEKINQSL	457	478	2466.2	2466.3			7664	VVQLPLY	300	306	830.5	830.6
		18839	TDVSSSVITSLGAIVSCYGK	375	394	2043	2043.1				9978	DEVVSAIGGFIPEAPRDGQAYVR	485	507	2445.2	2445.3				12677	VFPSDEFDASISQVNEKINQSL	457	478	2466.2	2467.4			9185	VVQLPLYGV	300	308	986.6	986.8
		18989	TDVSSSVITSLGAIVSCYGK	375	394	2043	2043.1				6918	IGGFIPEAPR	491	500	1055.6	1054.2				13713	VFPSDEFDASISQVNEKINQSLAF	457	480	2684.3	2686.6			9220	VVQLPLYGV	300	308	986.6	986.8
		19042	TDVSSSVITSLGAIVSCYGK	375	394	2043	2043.1				7407	GFIPEAPRDGQAYVR	493	507	1674.8	1675				13777	VFPSDEFDASISQVNEKINQSLAF	457	480	2684.3	2685.4			9234	VVQLPLYGV	300	308	986.6	986.8
		11151	TDVSSSVITSLGAIVSCYGK	375	394	2043	2043.2				6638	FIPEAPRDGQAYVR	494	507	1617.8	1618				13937	VFPSDEFDASISQVNEKINQSLAF	457	480	2684.3	2685.4			8416	VQLPLYGV	301	308	887.5	885.7
		11275	TDVSSSVITSLGAIVSCYGK	375	394	2043	2043.1				14991	DGQAYVRKDGEWVLLSTFLGGLVPR	501	525	2775.5	2775.6				13987	VFPSDEFDASISQVNEKINQSLAF	457	480	2684.3	2685.6			8511	VQLPLYGV	301	308	887.5	887.7
		11519	TDVSSSVITSLGAIVSCYGK	375	394	2043	2043.1				14931	DGQAYVRKDGEWVLLSTFLGGLVPR	501	525	2775.5	2775.6				14018	VFPSDEFDASISQVNEKINQSLAFIRKSDEVVSAIGGFIPE	457	497	4482.3	4480.7			8203	LPLYGVIDT	303	311	989.5	987.8
		11569	TDVSSSVITSLGAIVSCYGK	375	394	2043	2043.2				14972	DGQAYVRKDGEWVLLSTFLGGLVPR	501	525	2775.5	2776.4				7179	VFPSDEF	457	463	839.4	839.7			6560	LPLYGV	303	308	660.4	660.5
		11753	TDVSSSVITSLGAIVSCYGK	375	394	2043	2043.2				14889	DGQAYVRKDGEWVLLSTFLGGLVPR	501	525	2775.5	2775.6				10559	VFPSDEFDASISQVNEKINQSL	457	478	2466.2	2467.4			6511	LPLYGV	303	308	660.4	660.6
		12119	TDVSSSVITSLGAIVSCYGK	375	394	2043	2043.1				14998	DGQAYVRKDGEWVLLSTFLGGLVPR	501	525	2775.5	2777.6				11001	VFPSDEFDASISQVNEKINQSL	457	478	2466.2	2467.4			8238	LPLYGVIDT	303	311	989.5	988.6
		13240	TDVSSSVITSLGAIVSCYGK	375	394	2043	2043.4				3953	DGQAYVR	501	507	807.4	807.5				11507	VFPSDEFDASISQVNEKINQSL	457	478	2466.2	2467.4			8252	LPLYGVIDT	303	311	989.5	987.8
		14169	TDVSSSVITSLGAIVSCYGK	375	394	2043	2043.1				15242	DGQAYVRKDGEWVLLSTFLGGLVPR	501	525	2775.5	2775.7				11558	VFPSDEFDASISQVNEKINQSL	457	478	2466.2	2467.4			8453	LPLYGVI	303	309	773.5	773.6
		14305	TDVSSSVITSLGAIVSCYGK	375	394	2043	2043.4				15299	DGQAYVRKDGEWVLLSTFLGGLVPR	501	525	2775.5	2775.7				11708	VFPSDEFDASISQVNEKINQSL	457	478	2466.2	2467.3			8500	LPLYGVI	303	309	773.5	773.7
		14319	TDVSSSVITSLGAIVSCYGK	375	394	2043	2043.1				3881	DGQAYVR	501	507	807.4	807.7				12828	VFPSDEFDASISQVNEKINQSL	457	478	2466.2	2467.3			6194	PLYGVID	304	310	775.4	775.4
		14419	TDVSSSVITSLGAIVSCYGK	375	394	2043	2043.1				4741	DGQAYVR	501	507	807.4	807.5				12867	VFPSDEFDASISQVNEKINQSLAF	457	480	2684.3	2685.4			6551	PLYGVIDT	304	311	876.5	874.7
		14470	TDVSSSVITSLGAIVSCYGK	375	394	2043	2043.1				14925	DGQAYVRKDGEWVLLSTFLGGLVPR	501	525	2775.5	2777.6				12917	VFPSDEFDASISQVNEKINQSLAF	457	480	2684.3	2685.5			9612	YGVIDTPCWKLHTSPLCT	306	323	2147	2147.4
		14519	TDVSSSVITSLGAIVSCYGK	375	394	2043	2043.1				15041	DGQAYVRKDGEWVLLSTFLGGLVPR	501	525	2775.5	2775.6				12929	VFPSDEFDASISQVNEKINQSL	457	478	2466.2	2467.4			9671	YGVIDTPCWKL	306	316	1350.7	1350.9
		14569	TDVSSSVITSLGAIVSCYGK	375	394	2043	2043.1				3769	DGQAYVR	501	507	807.4	807.4				13017	VFPSDEFDASISQVNEKINQSLAF	457	480	2684.3	2686.4			9556	YGVIDTPCWKLHTSPLC	306	322	2046	2046.2
		14670	TDVSSSVITSLGAIVSCYGK	375	394	2043	2043.1				4211	DGQAYVR	501	507	807.4	805.7				13217	VFPSDEFDASISQVNEKINQSLAF	457	480	2684.3	2685.4			9423	YGVIDTPCWKLHTSPLCTTN	306	325	2362.1	2362.6
		15157	TDVSSSVITSLGAIVSCYGK	375	394	2043	2043.1				4641	DGQAYVR	501	507	807.4	806.6				13327	VFPSDEFDASISQVNEKINQSLAF	457	480	2684.3	2685.6			9510	YGVIDTPCWKLHTSPLCTTNT	306	326	2463.2	2463.3
		15372	TDVSSSVITSLGAIVSCYGK	375	394	2043	2043.1				4692	DGQAYVR	501	507	807.4	807.6				14087	VFPSDEFDASISQVNEKINQSLAF	457	480	2684.3	2685.5			5014	YGVIDT	306	311	666.3	666.3
		16021	TDVSSSVITSLGAIVSCYGK	375	394	2043	2043.1				14961	VRKDGEWVLLSTFLGGLVPR	506	525	2241.3	2241.4				7217	VFPSDEF	457	463	839.4	837.5			9558	YGVIDTPCWKLHTSPLCTTN	306	325	2362.1	2363.3
		17439	TDVSSSVITSLGAIVSCYGK	375	394	2043	2043.1				14989	VRKDGEWVLLSTFLGGLVPR	506	525	2241.3	2241.5				10199	VFPSDEFDASISQVNEKINQ	457	476	2266.1	2266.8			8901	GVIDTPCWKLHTSPLCTTNT	307	326	2300.1	2300.3
		18493	TDVSSSVITSLGAIVSCYGK	375	394	2043	2043.1				15032	VRKDGEWVLLSTFLGGLVPR	506	525	2241.3	2241.4				11747	VFPSDEFDASISQVNEKINQSLAF	457	480	2684.3	2685.8			7357	GVIDTPCW	307	314	946.4	946.7
		18939	TDVSSSVITSLGAIVSCYGK	375	394	2043	2043.1				14939	VRKDGEWVLLSTFLGGLVPR	506	525	2241.3	2241.5				11859	VFPSDEFDASISQVNEKINQSL	457	478	2466.2	2466.9			8941	GVIDTPCWKLHTSPLCT	307	323	1984	1984.2
		11227	TDVSSSVITSLGAIVSCYGK	375	394	2043	2043.1				14911	VRKDGEWVLLSTFLGGLVPR	506	525	2241.3	2241.6				12217	VFPSDEFDASISQVNEKINQSLAF	457	480	2684.3	2686.4			7314	GVIDTPCW	307	314	946.4	945.6
		11361	TDVSSSVITSLGAIVSCYGK	375	394	2043	2043.1				15178	VRKDGEWVLLSTFLGGLVPR	506	525	2241.3	2241.4				12417	VFPSDEFDASISQVNEKINQSLAF	457	480	2684.3	2686.5			8810	GVIDTPCWKLHTSPLCTTN	307	325	2199	2199.3
		11856	TDVSSSVITSLGAIVSCYGK	375	394	2043	2043.1				15331	KDGEWVLLSTFLGGLVPR	508	525	1986.1	1986.3				12470	VFPSDEFDASISQVNEKINQSLAF	457	480	2684.3	2686.5			8881	GVIDTPCWKL	307	316	1187.6	1185.9
		12320	TDVSSSVITSLGAIVSCYGKTK	375	396	2272.2	2272.3				15381	KDGEWVLLSTFLGGLVPR	508	525	1986.1	1986.3				12577	VFPSDEFDASISQVNEKINQSL	457	478	2466.2	2467.5			8944	GVIDTPCWKLHTSPLCTT	307	324	2085	2085.2
		14019	TDVSSSVITSLGAIVSCYGK	375	394	2043	2043.1				15431	KDGEWVLLSTFLGGLVPR	508	525	1986.1	1986.3				12598	VFPSDEFDASISQVNEKINQSLA	457	479	2537.2	2538.4			8903	GVIDTPCWKLHTSPLC	307	322	1882.9	1883.1
		14269	TDVSSSVITSLGAIVSCYGK	375	394	2043	2043.1				15481	KDGEWVLLSTFLGGLVPR	508	525	1986.1	1986.3				12627	VFPSDEFDASISQVNEKINQSL	457	478	2466.2	2467.4			8955	GVIDTPCWKLHTSPLCT	307	323	1984	1984.6
		15320	TDVSSSVITSLGAIVSCYGK	375	394	2043	2043.1				15681	KDGEWVLLSTFLGGLVPR	508	525	1986.1	1986.2				12649	VFPSDEFDASISQVNEKINQSL	457	478	2466.2	2468			9104	GVIDTPCWKLHTSPL	307	321	1722.9	1723
		17695	TDVSSSVITSLGAIVSCYGK	375	394	2043	2043.2				15731	KDGEWVLLSTFLGGLVPR	508	525	1986.1	1986.2				12967	VFPSDEFDASISQVNEKINQSLAF	457	480	2684.3	2685.5			8862	GVIDTPCWKL	307	316	1187.6	1187.8
		18095	TDVSSSVITSLGAIVSCYGK	375	394	2043	2043.1				15881	KDGEWVLLSTFLGGLVPR	508	525	1986.1	1986.2				13278	VFPSDEFDASISQVNEKINQSLAF	457	480	2684.3	2685.5			8912	GVIDTPCWKL	307	316	1187.6	1187.8
		18247	TDVSSSVITSLGAIVSCYGK	375	394	2043	2043.2				15932	KDGEWVLLSTFLGGLVPR	508	525	1986.1	1986.2				13429	VFPSDEFDASISQVNEKINQSLAF	457	480	2684.3	2685.3			7480	GVIDTPCWKLHT	307	318	1425.7	1425.9
		18594	TDVSSSVITSLGAIVSCYGK	375	394	2043	2043.2				16133	KDGEWVLLSTFLGGLVPR	508	525	1986.1	1986.2				13827	VFPSDEFDASISQVNEKINQSLAF	457	480	2684.3	2685.6			8236	GVIDTPCWKLHTSPLCTTNTKEGSN	307	331	2815.3	2815.7
		18644	TDVSSSVITSLGAIVSCYGK	375	394	2043	2043.1				13667	KDGEWVLLSTFLGGLVPR	508	525	1986.1	1986.3				14037	VFPSDEFDASISQVNEKINQSLAF	457	480	2684.3	2685.4			8926	GVIDTPCWKLHTSPLCTTN	307	325	2199	2200.2
		18696	TDVSSSVITSLGAIVSCYGK	375	394	2043	2043.2				15286	KDGEWVLLSTFLGGLVPR	508	525	1986.1	1986.2				14187	VFPSDEFDASISQVNEKINQSLAF	457	480	2684.3	2685.4			8390	VIDTPCWKLHTSPLCT	308	323	1926.9	1927.2
		17893	TDVSSSVITSLGAIVSCYGK	375	394	2043	2043.1				15531	KDGEWVLLSTFLGGLVPR	508	525	1986.1	1986.3				16730	VFPSDEFDASISQVNEKINQSLAF	457	480	2684.3	2686.4			8311	VIDTPCWKLHTSPLCTTNT	308	326	2243.1	2243.4
		12549	TDVSSSVITSLGAIVSCYGK	375	394	2043	2043.4				15581	KDGEWVLLSTFLGGLVPR	508	525	1986.1	1986.3				7235	VFPSDEF	457	463	839.4	839.6			8340	VIDTPCWKLHTSPLCT	308	323	1926.9	1927.2
		12369	TDVSSSVITSLGAIVSCYGK	375	394	2043	2043				15631	KDGEWVLLSTFLGGLVPR	508	525	1986.1	1986.3				7877	DASISQVNEKINQSL	464	478	1644.8	1645			8261	VIDTPCWKLHTSPLCTTNT	308	326	2243.1	2243.4
		14406	TDVSSSVITSLGAIVSCYGK	375	394	2043	2045				15781	KDGEWVLLSTFLGGLVPR	508	525	1986.1	1986.2				7103	DASISQVNEKINQSL	464	478	1644.8	1646			8277	VIDTPCWKLHTSPLCTTNT	308	326	2243.1	2244.4
		14451	TDVSSSVITSLGAIVSCYGK	375	394	2043	2045.1				15831	KDGEWVLLSTFLGGLVPR	508	525	1986.1	1986.3				6960	DASISQVNEKINQSL	464	478	1644.8	1646			8331	VIDTPCWKLHTSPLCTT	308	324	2028	2028.3
		11565	TDVSSSVITSLGAIVSCYGK	375	394	2043	2045.2				15981	KDGEWVLLSTFLGGLVPR	508	525	1986.1	1986.2				8298	DASISQVNEKINQSL	464	478	1644.8	1646			8777	VIDTPCWKLHTSPL	308	321	1665.9	1665.9
		13927	TDVSSSVITSLGAIVSCYGK	375	394	2043	2045.1				16032	KDGEWVLLSTFLGGLVPR	508	525	1986.1	1986.3				8348	DASISQVNEKINQSL	464	478	1644.8	1646			6574	VIDTPCW	308	314	889.4	889.6
		14500	TDVSSSVITSLGAIVSCYGK	375	394	2043	2045.1				16083	KDGEWVLLSTFLGGLVPR	508	525	1986.1	1986.2				8404	DASISQVNEKINQSL	464	478	1644.8	1646			6593	VIDTPCW	308	314	889.4	889.5
		12200	TDVSSSVITSLGAIVSCYGK	375	394	2043	2045.2				13618	KDGEWVLLSTFLGGLVPR	508	525	1986.1	1986.2				10677	DASISQVNEKINQSLAF	464	480	1862.9	1864.3			8154	VIDTPCWKL	308	316	1130.6	1131.6
		12640	TDVSSSVITSLGAIVSCYGK	375	394	2043	2044.2				13714	KDGEWVLLSTFLGGLVPR	508	525	1986.1	1986.2				8494	DASISQVNEKINQSL	464	478	1644.8	1646.1			8214	VIDTPCWKLHTSPLCTTN	308	325	2142	2142.3
		12760	TDVSSSVITSLGAIVSCYGK	375	394	2043	2045.2				13762	KDGEWVLLSTFLGGLVPR	508	525	1986.1	1986.3				9191	DASISQVNEKINQSLAF	464	480	1862.9	1865			8202	VIDTPCWKL	308	316	1130.6	1129.8
		14666	TDVSSSVITSLGAIVSCYGK	375	394	2043	2045.1				16199	KDGEWVLLSTFLGGLVPR	508	525	1986.1	1986.3				9787	DASISQVNEKINQSLAF	464	480	1862.9	1864.1			8271	VIDTPCWKLHTSPLC	308	322	1825.9	1826.1
		12336	TDVSSSVITSLGAIVSCYGK	375	394	2043	2045.2				17677	KDGEWVLLSTFLGGLVPR	508	525	1986.1	1986.3				7683	VNEKINQSLAF	470	480	1261.7	1262.8			6545	VIDTPCW	308	314	889.4	887.5
		12591	TDVSSSVITSLGAIVSCYGK	375	394	2043	2045.3				17188	KDGEWVLLSTFLGGLVPR	508	525	1986.1	1986.3				5973	NEKINQ	471	476	744.4	743.2			7015	VIDTPCWKLHT	308	318	1368.7	1368.8
		14552	TDVSSSVITSLGAIVSCYGK	375	394	2043	2045.2				17597	KDGEWVLLSTFLGGLVPR	508	525	1986.1	1986.3				5115	EKINQSL	472	478	830.4	830.6			8150	VIDTPCWKL	308	316	1130.6	1130.8
		13964	TDVSSSVITSLGAIVSCYGK	375	394	2043	2043.3				18777	KDGEWVLLSTFLGGLVPR	508	525	1986.1	1986.3				11167	AFIRKSDEVVSAIGGFIPEAPRDGQAY	479	505	2892.5	2892.7			8201	VIDTPCWKL	308	316	1130.6	1130.8
		7611	TDVSSSVITSLG	375	386	1164.6	1163.8				17753	KDGEWVLLSTFLGGLVPR	508	525	1986.1	1986.2				11217	AFIRKSDEVVSAIGGFIPEAPRDGQAY	479	505	2892.5	2892.7			8358	VIDTPCWKLHTSPLCT	308	323	1926.9	1928.5
		12913	DVSSSVITSLGAIVSCYGK	376	394	1942	1942				17856	KDGEWVLLSTFLGGLVPR	508	525	1986.1	1986.3				11254	AFIRKSDEVVSAIGGFIPEAPRDGQAY	479	505	2892.5	2892.8			6706	IDTPCWKLHT	309	318	1269.6	1269.8
		6675	DVSSSVITSL	376	385	1006.5	1004.6				17917	KDGEWVLLSTFLGGLVPR	508	525	1986.1	1986.2				11191	AFIRKSDEVVSAIGGFIPEAPRDGQAY	479	505	2892.5	2892.8			7936	IDTPCWKLHTSPLCTTN	309	325	2043	2043.2
		7446	SLGAIVSCYGK	384	394	1153.6	1153.7				15444	KDGEWVLLSTFLGGLVPR	508	525	1986.1	1988				11194	AFIRKSDEVVSAIGGFIPEAPRDGQAY	479	505	2892.5	2894.7			7521	IDTPCWKL	309	316	1031.5	1031.7
		4777	TKCTASNKYR	395	404	1227.6	1227.6				15494	KDGEWVLLSTFLGGLVPR	508	525	1986.1	1987.9				9658	AFIRKSDEVVSAIGGF	479	494	1694.9	1695.1			8263	IDTPCWKLHTSPL	309	321	1566.8	1567
		6013	CTASNKYRGIIK	397	408	1409.7	1409.9				13654	KDGEWVLLSTFLGGLVPR	508	525	1986.1	1987.4				11120	AFIRKSDEVVSAIGGFIPEAPRDGQAY	479	505	2892.5	2893.1			8177	IDTPCWKLHTSPLCT	309	323	1827.9	1828.1
		4722	CTASNKYR	397	404	998.5	998.3				15295	KDGEWVLLSTFLGGLVPR	508	525	1986.1	1987.4				10949	FIRKSDEVVSAIGGFIPEAPRDGQAY	480	505	2821.4	2821.6			6136	IDTPCW	309	314	790.3	791.4
		7451	RGIIKTFSNGCDYVSNK	404	420	1958	1959.1				13753	KDGEWVLLSTFLGGLVPR	508	525	1986.1	1987.7				10208	IRKSDEVVSAIGGFIPEAPR	481	500	2140.2	2140.4			7674	IDTPCWKLHTSPLCTTNTKEGSN	309	331	2659.2	2659.1
		8044	GIIKTFSNGCDYVSNK	405	420	1801.9	1801.9				15344	KDGEWVLLSTFLGGLVPR	508	525	1986.1	1988.3				10257	IRKSDEVVSAIGGFIPEAPR	481	500	2140.2	2140.4			8114	IDTPCWKLHTSPLCTTNT	309	326	2144	2144.3
		8093	GIIKTFSNGCDYVSNK	405	420	1801.9	1801.8				15396	KDGEWVLLSTFLGGLVPR	508	525	1986.1	1988.3				10067	IRKSDEVVSAIGGFIPEAPRDGQ	481	503	2440.3	2440.5			7525	IDTPCWKL	309	316	1031.5	1030.1
		5439	TFSNGCDYVSNK	409	420	1390.6	1391.7				15856	KDGEWVLLSTFLGGLVPR	508	525	1986.1	1988.3				10147	IRKSDEVVSAIGGFIPEAPRDG	481	502	2312.2	2312.4			7982	IDTPCWKLHTSPLCTTN	309	325	2043	2043.3
		5489	TFSNGCDYVSNK	409	420	1390.6	1391.7				15952	KDGEWVLLSTFLGGLVPR	508	525	1986.1	1987.8				10414	IRKSDEVVSAIGGFIPEAPRDGQAY	481	505	2674.4	2674.7			8038	IDTPCWKLHTSPLCTTN	309	325	2043	2043.6
		5689	TFSNGCDYVSNK	409	420	1390.6	1391.7				18889	KDGEWVLLSTFLGGLVPR	508	525	1986.1	1986.2				10437	IRKSDEVVSAIGGFIPEAPRDGQAY	481	505	2674.4	2674.7			8172	IDTPCWKLHTSPLCTT	309	324	1928.9	1928.9
		5715	TFSNGCDYVSNK	409	420	1390.6	1391.7				18973	KDGEWVLLSTFLGGLVPR	508	525	1986.1	1986.8				10537	IRKSDEVVSAIGGFIPEAPRDGQAY	481	505	2674.4	2674.7			8222	IDTPCWKLHTSPLCT	309	323	1827.9	1828.6
		9489	TFSNGCDYVSNKGVDTVSVGNTLYYVNK	409	436	3100.4	3101.8				13702	KDGEWVLLSTFLGGLVPR	508	525	1986.1	1988.1				10387	IRKSDEVVSAIGGFIPEAPRDGQAY	481	505	2674.4	2674.6			7370	DTPCWKLHTSPLCT	310	323	1714.8	1714.9
		4746	GCDYVSNK	413	420	941.4	941.6				15704	KDGEWVLLSTFLGGLVPR	508	525	1986.1	1987.9				10491	IRKSDEVVSAIGGFIPEAPRDGQAY	481	505	2674.4	2674.7			7012	DTPCWKLHTSPLC	310	322	1613.7	1614.1
		4720	CDYVSNK	414	420	884.4	884.5				15754	KDGEWVLLSTFLGGLVPR	508	525	1986.1	1988.2				10587	IRKSDEVVSAIGGFIPEAPRDGQAY	481	505	2674.4	2674.7			6416	DTPCWKL	310	316	918.4	916.6
		8334	KGVDTVSVGNTLYYVNK	420	436	1856	1856.1				15804	KDGEWVLLSTFLGGLVPR	508	525	1986.1	1987.5				10637	IRKSDEVVSAIGGFIPEAPRDGQAY	481	505	2674.4	2674.7			7005	DTPCWKLHTSPLCTTN	310	325	1929.9	1932
		8419	KGVDTVSVGNTLYYVNKQEGK	420	440	2298.2	2298.4				16002	KDGEWVLLSTFLGGLVPR	508	525	1986.1	1988.2				10487	IRKSDEVVSAIGGFIPEAPRDGQAY	481	505	2674.4	2674.7			7390	DTPCWKLHTSPL	310	321	1453.7	1453.7
		7983	KGVDTVSVGNTLYYVNK	420	436	1856	1857				16204	KDGEWVLLSTFLGGLVPR	508	525	1986.1	1987.4				10687	IRKSDEVVSAIGGFIPEAPRDGQAY	481	505	2674.4	2674.7			7310	TPCWKLHTSPLCT	311	323	1599.8	1600
		7997	KGVDTVSVGNTLYYVNKQEGK	420	440	2298.2	2299.4				10776	KDGEWVLLSTF	508	518	1293.7	1293.8				12074	IRKSDEVVSAIGGFIPEAPRDGQAY	481	505	2674.4	2674.7			7296	TPCWKLHTSPLCTT	311	324	1700.8	1701.1
		13897	GVDTVSVGNTLYYVNK	421	436	1727.9	1728				15554	KDGEWVLLSTFLGGLVPR	508	525	1986.1	1988.2				8267	IRKSDEVVSAIGGF	481	494	1476.8	1477			7364	TPCWKLHTSPLCT	311	323	1599.8	1600.1
		14273	GVDTVSVGNTLYYVNK	421	436	1727.9	1728				13599	KDGEWVLLSTFLGGLVPR	508	525	1986.1	1987.6				9997	IRKSDEVVSAIGGFIPEAPRDGQAY	481	505	2674.4	2674.6			7255	TPCWKLHTSPLCTTNT	311	326	1915.9	1916.2
		15084	GVDTVSVGNTLYYVNK	421	436	1727.9	1727.9				15652	KDGEWVLLSTFLGGLVPR	508	525	1986.1	1987.7				10183	IRKSDEVVSAIGGFIPEAPRD	481	501	2255.2	2255.4			7368	TPCWKLHTSPL	311	321	1338.7	1338.9
		15746	GVDTVSVGNTLYYVNK	421	436	1727.9	1728				17949	KDGEWVLLSTFLGGLVPR	508	525	1986.1	1988.2				10307	IRKSDEVVSAIGGFIPEAPRDGQAY	481	505	2674.4	2674.7			6911	PCWKLHTSPLCTTNT	312	326	1814.8	1815.2
		17301	GVDTVSVGNTLYYVNK	421	436	1727.9	1728				16685	KDGEWVLLSTFLGGLVPR	508	525	1986.1	1987.4				10557	IRKSDEVVSAIGGFIPEAPRDGQAY	481	505	2674.4	2675.9			6792	PCWKLHTSPLC	312	322	1397.7	1397.9
		19116	GVDTVSVGNTLYYVNK	421	436	1727.9	1728.2				17133	KDGEWVLLSTFLGGLVPR	508	525	1986.1	1987.4				10938	IRKSDEVVSAIGGFIPEAPRDGQAY	481	505	2674.4	2674.7			6880	PCWKLHTSPLCT	312	323	1498.7	1499
		10176	GVDTVSVGNTLYYVNK	421	436	1727.9	1728				17412	KDGEWVLLSTFLGGLVPR	508	525	1986.1	1988.4				11038	IRKSDEVVSAIGGFIPEAPRDGQAY	481	505	2674.4	2674.8			6942	PCWKLHTSPLCT	312	323	1498.7	1498.9
		10435	GVDTVSVGNTLYYVNK	421	436	1727.9	1728				16782	KDGEWVLLSTFLGGLVPR	508	525	1986.1	1988.1				10737	IRKSDEVVSAIGGFIPEAPRDGQAY	481	505	2674.4	2674.6			6471	PCWKLHTSPLCTTNTKEGSN	312	331	2330.1	2330.4
		10533	GVDTVSVGNTLYYVNK	421	436	1727.9	1728				17266	KDGEWVLLSTFLGGLVPR	508	525	1986.1	1988.3				15002	IRKSDEVVSAIGGFIPEAPRDGQAY	481	505	2674.4	2674.7			6810	PCWKLHTSPLCTTNT	312	326	1814.8	1815.2
		10639	GVDTVSVGNTLYYVNK	421	436	1727.9	1727.9				7991	KDGEWVLL	508	515	958.5	957.7				8221	IRKSDEVVSAIGGF	481	494	1476.8	1477			6817	PCWKLHTSPLCTT	312	324	1599.8	1600
		10740	GVDTVSVGNTLYYVNK	421	436	1727.9	1727.9				16835	KDGEWVLLSTFLGGLVPR	508	525	1986.1	1988.1				10507	IRKSDEVVSAIGGFIPEAPRDGQAY	481	505	2674.4	2676.7			6833	PCWKLHTSPLCT	312	323	1498.7	1498.9
		11386	GVDTVSVGNTLYYVNK	421	436	1727.9	1728				8091	KDGEWVLL	508	515	958.5	957.7				10608	IRKSDEVVSAIGGFIPEAPRDGQAY	481	505	2674.4	2676.6			6860	PCWKLHTSPLCTTNT	312	326	1814.8	1815.1
		11545	GVDTVSVGNTLYYVNK	421	436	1727.9	1728				16244	DGEWVLLSTFLGGLVPR	509	525	1858	1858.1				10665	IRKSDEVVSAIGGFIPEAPRDGQAY	481	505	2674.4	2676.7			6990	PCWKLHTSPLCT	312	323	1498.7	1498.9
		12054	GVDTVSVGNTLYYVNK	421	436	1727.9	1728				16293	DGEWVLLSTFLGGLVPR	509	525	1858	1858.1				10787	IRKSDEVVSAIGGFIPEAPRDGQAY	481	505	2674.4	2674.6			6767	PCWKLHTSPLCTTN	312	325	1713.8	1714
		12163	GVDTVSVGNTLYYVNK	421	436	1727.9	1728				16352	DGEWVLLSTFLGGLVPR	509	525	1858	1858.1				15151	IRKSDEVVSAIGGFIPEAPRDGQAY	481	505	2674.4	2674.8			6961	PCWKLHTSPLCTTNT	312	326	1814.8	1815.1
		12797	GVDTVSVGNTLYYVNK	421	436	1727.9	1728				15145	DGEWVLLSTFLGGLVPR	509	525	1858	1858.1				10389	IRKSDEVVSAIGGFIPEAPRDGQAY	481	505	2674.4	2676.6			6964	PCWKLHTSPLCT	312	323	1498.7	1500.8
		13342	GVDTVSVGNTLYYVNK	421	436	1727.9	1728				15095	DGEWVLLSTFLGGLVPR	509	525	1858	1858.1				11528	IRKSDEVVSAIGGFIPEAPRDGQAY	481	505	2674.4	2674.6			6488	PCWKLHTSPLCTTNTKEGSN	312	331	2330.1	2330.3
		14366	GVDTVSVGNTLYYVNK	421	436	1727.9	1728				15306	DGEWVLLSTFLGGLVPR	509	525	1858	1857.9				12121	IRKSDEVVSAIGGFIPEAPRDGQAY	481	505	2674.4	2674.7			6812	PCWKLHTSPLCTTN	312	325	1713.8	1715
		15276	GVDTVSVGNTLYYVNK	421	436	1727.9	1728				11914	DGEWVLLSTF	509	518	1165.6	1166.7				14341	IRKSDEVVSAIGGFIPEAPRDGQAY	481	505	2674.4	2674.6			6552	PCWKLHTSPLCTTNTKEGSN	312	331	2330.1	2331.2
		15647	GVDTVSVGNTLYYVNK	421	436	1727.9	1728				9232	DGEWVLL	509	515	830.4	830.5				15671	IRKSDEVVSAIGGFIPEAPRDGQAY	481	505	2674.4	2674.7			6893	PCWKLHTSPLCTTN	312	325	1713.8	1715.1
		15696	GVDTVSVGNTLYYVNK	421	436	1727.9	1728				9185	DGEWVLL	509	515	830.4	830.4				16877	IRKSDEVVSAIGGFIPEAPRDGQAY	481	505	2674.4	2674.9			7342	PCWKLHTSPLCT	312	323	1498.7	1498.4
		15795	GVDTVSVGNTLYYVNK	421	436	1727.9	1728.1				16608	DGEWVLLSTFLGGLVPR	509	525	1858	1858.1				10837	IRKSDEVVSAIGGFIPEAPRDGQAY	481	505	2674.4	2674.7			7016	PCWKLHTSPLCTTN	312	325	1713.8	1715.1
		15985	GVDTVSVGNTLYYVNK	421	436	1727.9	1728				8976	DGEWVLL	509	515	830.4	830.3				10989	IRKSDEVVSAIGGFIPEAPRDGQAY	481	505	2674.4	2675.5			7331	PCWKLHTSPLCT	312	323	1498.7	1499.9
		16722	GVDTVSVGNTLYYVNK	421	436	1727.9	1728				16689	DGEWVLLSTFLGGLVPR	509	525	1858	1858.1				11480	IRKSDEVVSAIGGFIPEAPRDGQAY	481	505	2674.4	2674.6			5131	KLHTSPLCTTNT	315	326	1371.7	1371.9
		17153	GVDTVSVGNTLYYVNK	421	436	1727.9	1727.9				16759	DGEWVLLSTFLGGLVPR	509	525	1858	1858.1				13055	IRKSDEVVSAIGGFIPEAPRDGQAY	481	505	2674.4	2674.6			5095	KLHTSPLCT	315	323	1055.5	1055.8
		18903	GVDTVSVGNTLYYVNK	421	436	1727.9	1728				8993	DGEWVLL	509	515	830.4	830.5				13593	IRKSDEVVSAIGGFIPEAPRDGQAY	481	505	2674.4	2674.7			5022	KLHTSPLCTTN	315	325	1270.6	1270.8
		8479	GVDTVSVGNTLYYVNK	421	436	1727.9	1728.4				9078	DGEWVLL	509	515	830.4	830.6				14203	IRKSDEVVSAIGGFIPEAPRDGQAY	481	505	2674.4	2674.8			5096	KLHTSPLCT	315	323	1055.5	1055.7
		8529	GVDTVSVGNTLYYVNK	421	436	1727.9	1728.3				7222	VLLSTF	513	518	678.4	678.5				14712	IRKSDEVVSAIGGFIPEAPRDGQAY	481	505	2674.4	2674.7			5020	KLHTSPLCTTNTKEGSN	315	331	1886.9	1887.2
		8530	GVDTVSVGNTLYYVNK	421	436	1727.9	1728.4				8224	STFLGGLVPR	516	525	1045.6	1045.7				16703	IRKSDEVVSAIGGFIPEAPRDGQAY	481	505	2674.4	2674.6			5025	KLHTSPL	315	321	794.5	794.6
		8559	GVDTVSVGNTLYYVNKQEGK	421	440	2170.1	2170.3				8144	STFLGGLVPR	516	525	1045.6	1045.8				16769	IRKSDEVVSAIGGFIPEAPRDGQAY	481	505	2674.4	2675.4			5116	KLHTSPLCTTN	315	325	1270.6	1271.9
		8579	GVDTVSVGNTLYYVNK	421	436	1727.9	1728				8161	STFLGGLVPR	516	525	1045.6	1045.7				17241	IRKSDEVVSAIGGFIPEAPRDGQAY	481	505	2674.4	2674.7			4810	HTSPLCTTNTKEGSN	317	331	1645.7	1646
		8729	GVDTVSVGNTLYYVNK	421	436	1727.9	1728				8111	STFLGGLVPR	516	525	1045.6	1045.8				10135	IRKSDEVVSAIGGFIPEAPRD	481	501	2255.2	2255.5			4854	HTSPLCTTNT	317	326	1130.5	1129.7
		9079	GVDTVSVGNTLYYVNK	421	436	1727.9	1728				8101	STFLGGLVPR	516	525	1045.6	1044.8				10337	IRKSDEVVSAIGGFIPEAPRDGQAY	481	505	2674.4	2676.6			4790	HTSPLCT	317	323	814.4	814.5
		9130	GVDTVSVGNTLYYVNK	421	436	1727.9	1728				8172	STFLGGLVPR	516	525	1045.6	1046.6				10440	IRKSDEVVSAIGGFIPEAPRDGQAY	481	505	2674.4	2676.7			4842	HTSPLCTTNT	317	326	1130.5	1130.7
		9169	GVDTVSVGNTLYYVNKQEGK	421	440	2170.1	2170.2				8121	STFLGGLVPR	516	525	1045.6	1046.7				11149	IRKSDEVVSAIGGFIPEAPRDGQAY	481	505	2674.4	2674.7			4853	HTSPLCTTNTKEGSN	317	331	1645.7	1647
		9180	GVDTVSVGNTLYYVNK	421	436	1727.9	1727.9				8574	STFLGGLV	516	523	792.4	792.6				12409	IRKSDEVVSAIGGFIPEAPRDGQAY	481	505	2674.4	2674.7			4745	HTSPL	317	321	553.3	553.3
		9233	GVDTVSVGNTLYYVNK	421	436	1727.9	1727.9				8151	STFLGGLVPR	516	525	1045.6	1043.8				12840	IRKSDEVVSAIGGFIPEAPRDGQAY	481	505	2674.4	2674.6			4784	HTSPLCTTN	317	325	1029.5	1029.8
		9269	GVDTVSVGNTLYYVNKQEGK	421	440	2170.1	2170.3				19029	STFLGGLVPR	516	525	1045.6	1043.9				12922	IRKSDEVVSAIGGFIPEAPRDGQAY	481	505	2674.4	2674.8			4747	SPLCTTNTKEGSN	319	331	1407.6	1407.8
		9287	GVDTVSVGNTLYYVNK	421	436	1727.9	1727.9				19149	STFLGGLVPR	516	525	1045.6	1043.7				13542	IRKSDEVVSAIGGFIPEAPRDGQAY	481	505	2674.4	2674.7			3633	TNTKEGSN	324	331	849.4	849.4
		9836	GVDTVSVGNTLYYVNK	421	436	1727.9	1728				5518	LGGLVPR	519	525	710.4	710.5				13644	IRKSDEVVSAIGGFIPEAPRDGQAY	481	505	2674.4	2674.6			3755	TNTKEGSN	324	331	849.4	849.7
		9886	GVDTVSVGNTLYYVNK	421	436	1727.9	1727.9				5511	LGGLVPR	519	525	710.4	710.5				14070	IRKSDEVVSAIGGFIPEAPRDGQAY	481	505	2674.4	2674.6			4848	TRTDRGW	335	341	890.4	890.1
		9942	GVDTVSVGNTLYYVNK	421	436	1727.9	1727.9				5934	LGGLVPR	519	525	710.4	709.7				14291	IRKSDEVVSAIGGFIPEAPRDGQAY	481	505	2674.4	2674.9			4880	TRTDRGW	335	341	890.4	890.2
		10011	GVDTVSVGNTLYYVNK	421	436	1727.9	1727.9				4961	GGLVPR	520	525	597.4	597.4				14885	IRKSDEVVSAIGGFIPEAPRDGQAY	481	505	2674.4	2674.7			7391	TRTDRGWYCDNAGSVSF	335	351	1990.9	1991.1
		10130	GVDTVSVGNTLYYVNKQEGK	421	440	2170.1	2170.3				4972	GGLVPR	520	525	597.4	597.5	480	#REF!		15200	IRKSDEVVSAIGGFIPEAPRDGQAY	481	505	2674.4	2674.8			9583	GWYCDNAGSVSFFPQAETCK	340	359	2323	2323.3
		10231	GVDTVSVGNTLYYVNKQEGK	421	440	2170.1	2170.2				6232	GYLSALR	43	49	778.4	779.6				16963	IRKSDEVVSAIGGFIPEAPRDGQAY	481	505	2674.4	2674.6			7453	WYCDNAGSVSF	341	351	1304.5	1304.7
		10311	GVDTVSVGNTLYYVNK	421	436	1727.9	1727.9				6251	GYLSALR	43	49	778.4	778.4				9951	IRKSDEVVSAIGGFIPEAPRDGQAY	481	505	2674.4	2674.5			7406	WYCDNAGSVSF	341	351	1304.5	1304.7
		10371	GVDTVSVGNTLYYVNK	421	436	1727.9	1728.1				6717	GYLSALR	43	49	778.4	778.7				10007	IRKSDEVVSAIGGFIPEAPRDGQA	481	504	2511.3	2510.3			5712	YCDNAGSVSF	342	351	1118.4	1118.6
		10484	GVDTVSVGNTLYYVNK	421	436	1727.9	1728				6281	GYLSALR	43	49	778.4	779.4				12350	IRKSDEVVSAIGGFIPEAPRDGQAY	481	505	2674.4	2674.6			5761	YCDNAGSVSF	342	351	1118.4	1118.6
		10584	GVDTVSVGNTLYYVNK	421	436	1727.9	1728				6285	GYLSALR	43	49	778.4	778.5				12694	IRKSDEVVSAIGGFIPEAPRDGQAY	481	505	2674.4	2674.1			5702	YCDNAGSVSF	342	351	1118.4	1118.7
		10630	GVDTVSVGNTLYYVNKQEGK	421	440	2170.1	2170.2				6361	GYLSALR	43	49	778.4	778.7				12791	IRKSDEVVSAIGGFIPEAPRDGQAY	481	505	2674.4	2674.3			5714	YCDNAGSVSF	342	351	1118.4	1118.5
		10693	GVDTVSVGNTLYYVNK	421	436	1727.9	1727.9				6381	GYLSALR	43	49	778.4	779.5				13804	IRKSDEVVSAIGGFIPEAPRDGQAY	481	505	2674.4	2674.6			5751	YCDNAGSVSF	342	351	1118.4	1117.8
		10730	GVDTVSVGNTLYYVNKQEGK	421	440	2170.1	2170.2				6411	GYLSALR	43	49	778.4	778.5				14131	IRKSDEVVSAIGGFIPEAPRDGQAY	481	505	2674.4	2674.7			5763	YCDNAGSVSF	342	351	1118.4	1118.7
		10790	GVDTVSVGNTLYYVNK	421	436	1727.9	1727.9				6512	GYLSALR	43	49	778.4	778.5				15050	IRKSDEVVSAIGGFIPEAPRDGQAY	481	505	2674.4	2674.6			5045	NAGSVSF	345	351	680.3	681.4
		10840	GVDTVSVGNTLYYVNK	421	436	1727.9	1727.9				6563	GYLSALR	43	49	778.4	778.6				17303	IRKSDEVVSAIGGFIPEAPRDGQAY	481	505	2674.4	2674.7			5010	FPQAETCKVQS	352	362	1293.6	1293.8
		10935	GVDTVSVGNTLYYVNK	421	436	1727.9	1727.9				6301	GYLSALR	43	49	778.4	779.3				6379	IRKSDEVVSAI	481	491	1215.7	1215.9			5540	FPQAETCKVQSNRV	352	365	1662.8	1663
		10979	GVDTVSVGNTLYYVNKQEGK	421	440	2170.1	2170.3				6331	GYLSALR	43	49	778.4	779.5				10050	IRKSDEVVSAIGGFIPEAPRDG	481	502	2312.2	2311.5			6526	FPQAETCKVQSNRVF	352	366	1809.9	1810.1
		10989	GVDTVSVGNTLYYVNK	421	436	1727.9	1727.9				6349	GYLSALR	43	49	778.4	778.5				10103	IRKSDEVVSAIGGFIPEAPRDG	481	502	2312.2	2312.7			6472	FPQAETCKVQSNRVF	352	366	1809.9	1810.1
		11202	GVDTVSVGNTLYYVNK	421	436	1727.9	1727.9				6461	GYLSALR	43	49	778.4	777.5				10890	IRKSDEVVSAIGGFIPEAPRDGQAY	481	505	2674.4	2674.7			4822	FPQAETC	352	358	851.3	851
		11229	GVDTVSVGNTLYYVNKQEGK	421	440	2170.1	2170.3				6664	GYLSALR	43	49	778.4	777.3				11578	IRKSDEVVSAIGGFIPEAPRDGQAY	481	505	2674.4	2673.7			5600	FPQAETCKVQSNRV	352	365	1662.8	1663
		11266	GVDTVSVGNTLYYVNK	421	436	1727.9	1728				4901	LSALR	45	49	558.3	557.5				12491	IRKSDEVVSAIGGFIPEAPRDGQAY	481	505	2674.4	2674.7			4964	FPQAETCKVQSN	352	363	1407.6	1407.9
		12354	GVDTVSVGNTLYYVNK	421	436	1727.9	1728				11571	TGWYTSVITIELSNIKENK	50	68	2195.1	2195.3				13440	IRKSDEVVSAIGGFIPEAPRDGQAY	481	505	2674.4	2674.4			5071	FPQAETCKVQS	352	362	1293.6	1293.9
		12964	GVDTVSVGNTLYYVNK	421	436	1727.9	1728				11723	TGWYTSVITIELSNIKENK	50	68	2195.1	2195.3				14272	IRKSDEVVSAIGGFIPEAPRDGQAYVRKDGEWVLLSTFL	481	519	4318.3	4318.4			5553	FPQAETCKVQSNRV	352	365	1662.8	1662.7
		13065	GVDTVSVGNTLYYVNK	421	436	1727.9	1728				12655	TGWYTSVITIELSNIK	50	65	1824	1824.1				17062	IRKSDEVVSAIGGFIPEAPRDGQAY	481	505	2674.4	2674.8			12808	FPQAET	352	357	691.3	690.6
		13113	GVDTVSVGNTLYYVNK	421	436	1727.9	1728				11623	TGWYTSVITIELSNIKENK	50	68	2195.1	2195.2				6149	IRKSDEVVSAIG	481	492	1272.7	1271.5			17214	FPQAET	352	357	691.3	690.3
		13243	GVDTVSVGNTLYYVNK	421	436	1727.9	1728				11677	TGWYTSVITIELSNIKENK	50	68	2195.1	2195.3				10019	IRKSDEVVSAIGGFIPEAPRDGQ	481	503	2440.3	2440.1			19678	FPQAET	352	357	691.3	691.5
		13414	GVDTVSVGNTLYYVNK	421	436	1727.9	1728				11921	TGWYTSVITIELSNIKENK	50	68	2195.1	2195.3				12052	IRKSDEVVSAIGGFIPEAPRDGQAY	481	505	2674.4	2675.6			12858	FPQAET	352	357	691.3	691.4
		14037	GVDTVSVGNTLYYVNK	421	436	1727.9	1728				12373	TGWYTSVITIELSNIK	50	65	1824	1824				12290	IRKSDEVVSAIGGFIPEAPRDGQAY	481	505	2674.4	2674.5			17587	FPQAET	352	357	691.3	690.5
		14476	GVDTVSVGNTLYYVNK	421	436	1727.9	1728				12421	TGWYTSVITIELSNIK	50	65	1824	1824				12633	IRKSDEVVSAIGGFIPEAPRDGQAY	481	505	2674.4	2674.6			4805	FPQAET	352	357	691.3	690.5
		14745	GVDTVSVGNTLYYVNK	421	436	1727.9	1728				12478	TGWYTSVITIELSNIK	50	65	1824	1824				12744	IRKSDEVVSAIGGFIPEAPRDGQAY	481	505	2674.4	2674.8			13228	FPQAET	352	357	691.3	690.4
		15144	GVDTVSVGNTLYYVNK	421	436	1727.9	1728				12316	TGWYTSVITIELSNIK	50	65	1824	1824.1				16551	IRKSDEVVSAIGGFIPEAPRDGQAY	481	505	2674.4	2674.5			18743	FPQAET	352	357	691.3	690.5
		15856	GVDTVSVGNTLYYVNK	421	436	1727.9	1728				11772	TGWYTSVITIELSNIKENK	50	68	2195.1	2197				17007	IRKSDEVVSAIGGFIPEAPRDGQAY	481	505	2674.4	2674.6			18918	FPQAET	352	357	691.3	689
		15905	GVDTVSVGNTLYYVNK	421	436	1727.9	1727.9				11821	TGWYTSVITIELSNIKENK	50	68	2195.1	2195.4				9851	IRKSDEVVSAIGGFIPEAPRDGQA	481	504	2511.3	2511.2			19257	FPQAET	352	357	691.3	690.5
		16090	GVDTVSVGNTLYYVNK	421	436	1727.9	1728.1				11872	TGWYTSVITIELSNIKENK	50	68	2195.1	2195.4				10292	RKSDEVVSAIGGFIPEAPRDGQAY	482	505	2561.3	2561.8			19357	FPQAET	352	357	691.3	691.4
		16500	GVDTVSVGNTLYYVNK	421	436	1727.9	1728				11975	TGWYTSVITIELSNIKENK	50	68	2195.1	2195.1				10132	KSDEVVSAIGGFIPEAPR	483	500	1871	1871.2			19416	FPQAET	352	357	691.3	690.6
		16552	GVDTVSVGNTLYYVNK	421	436	1727.9	1728				12235	TGWYTSVITIELSNIKENK	50	68	2195.1	2195.2				10178	KSDEVVSAIGGFIPEAPR	483	500	1871	1871.3			19513	FPQAET	352	357	691.3	690.7
		16621	GVDTVSVGNTLYYVNK	421	436	1727.9	1728				12093	TGWYTSVITIELSNIKENK	50	68	2195.1	2195.4				10339	KSDEVVSAIGGFIPEAPRDGQAY	483	505	2405.2	2405.4			4860	FPQAET	352	357	691.3	690.3
		16670	GVDTVSVGNTLYYVNK	421	436	1727.9	1727.9				12286	TGWYTSVITIELSNIKENK	50	68	2195.1	2195.2				10388	KSDEVVSAIGGFIPEAPRDGQAY	483	505	2405.2	2405.4			4864	FPQAET	352	357	691.3	690.5
		16774	GVDTVSVGNTLYYVNK	421	436	1727.9	1727.9				12153	TGWYTSVITIELSNIKENK	50	68	2195.1	2195.3				9972	KSDEVVSAIGGFIPEAPRDGQAY	483	505	2405.2	2405.4			17488	FPQAET	352	357	691.3	690.5
		16823	GVDTVSVGNTLYYVNK	421	436	1727.9	1727.9				12488	TGWYTSVITIELSNIKENK	50	68	2195.1	2195.4				10494	KSDEVVSAIGGFIPEAPRDGQAY	483	505	2405.2	2405.5			18088	FPQAET	352	357	691.3	691.6
		16942	GVDTVSVGNTLYYVNK	421	436	1727.9	1728				12544	TGWYTSVITIELSNIK	50	65	1824	1824				10643	KSDEVVSAIGGFIPEAPRDGQAY	483	505	2405.2	2405.5			19627	FPQAET	352	357	691.3	690.9
		16969	GVDTVSVGNTLYYVNKQEGK	421	440	2170.1	2170.2				12668	TGWYTSVITIELSNIKENK	50	68	2195.1	2195.1				10574	KSDEVVSAIGGFIPEAPRDGQAY	483	505	2405.2	2405.6			5801	TCKVQSNRVFCDTMNS	357	372	1945.8	1946.1
		17000	GVDTVSVGNTLYYVNK	421	436	1727.9	1727.9				16747	TGWYTSVITIELSNIKENK	50	68	2195.1	2195.2				10308	KSDEVVSAIGGFIPEAPRDGQAYVR	483	507	2660.4	2660.6			5153	TCKVQSNRVF	357	366	1237.6	1237.6
		17053	GVDTVSVGNTLYYVNK	421	436	1727.9	1728				12043	TGWYTSVITIELSNIKENK	50	68	2195.1	2195.3				10371	KSDEVVSAIGGFIPEAPRDGQAY	483	505	2405.2	2407.4			4726	TCKVQSNRV	357	365	1090.6	1090.8
		17102	GVDTVSVGNTLYYVNK	421	436	1727.9	1727.9				12435	TGWYTSVITIELSNIKENK	50	68	2195.1	2195.3				10041	KSDEVVSAIGGFIPEAPRDGQAYVRK	483	508	2788.5	2788.8			5101	CKVQSNRVF	358	366	1136.6	1136.8
		17200	GVDTVSVGNTLYYVNK	421	436	1727.9	1727.9				12533	TGWYTSVITIELSNIKENK	50	68	2195.1	2195				10987	SDEVVSAIGGFIPEAPRDGQAY	484	505	2277.1	2277.3			5785	CKVQSNRVFCDTMNS	358	372	1844.8	1845
		17355	GVDTVSVGNTLYYVNK	421	436	1727.9	1728				13849	TGWYTSVITIELSNIKENK	50	68	2195.1	2195.6				10888	SDEVVSAIGGFIPEAPRDGQAY	484	505	2277.1	2277.3			5878	CKVQSNRVFCDTM	358	370	1643.7	1643.9
		18966	GVDTVSVGNTLYYVNK	421	436	1727.9	1728				16666	TGWYTSVITIELSNIKENK	50	68	2195.1	2195.4				10937	SDEVVSAIGGFIPEAPRDGQAY	484	505	2277.1	2277.3			5311	NRVFCDTMNS	363	372	1242.5	1242.7
		8429	GVDTVSVGNTLYYVNK	421	436	1727.9	1728				12354	TGWYTSVITIELSNIKENK	50	68	2195.1	2195.2				10752	DEVVSAIGGFIPEAPRDGQAY	485	505	2190.1	2190.3			5360	NRVFCDTMNS	363	372	1242.5	1242.7
		8582	GVDTVSVGNTLYYVNK	421	436	1727.9	1728.2				14622	TGWYTSVITIELSNIKENK	50	68	2195.1	2195.2				8841	SAIGGFIPEAPRDGQAY	489	505	1747.9	1748.1			5258	NRVFCDTMNS	363	372	1242.5	1242.8
		8629	GVDTVSVGNTLYYVNK	421	436	1727.9	1728				11238	TGWYTSVITIELSNIKENK	50	68	2195.1	2194.7				8500	AIGGFIPEAPRDGQAY	490	505	1660.8	1660.4			5585	NRVFCDTM	363	370	1041.4	1041.6
		8659	GVDTVSVGNTLYYVNKQEGK	421	440	2170.1	2170.2				12593	TGWYTSVITIELSNIK	50	65	1824	1824				8098	IGGFIPEAPRDGQAY	491	505	1589.8	1589.9			8918	NRVFCDTMNSLTL	363	375	1569.7	1571.1
		8679	GVDTVSVGNTLYYVNK	421	436	1727.9	1728				13003	TGWYTSVITIELSNIKENK	50	68	2195.1	2195.6				15241	IGGFIPEAPRDGQAYVRKDGEWVLLSTFLGGLVPR	491	525	3813	3814.7			8927	NRVFCDTMNSLTL	363	375	1569.7	1570.9
		8709	GVDTVSVGNTLYYVNKQEGK	421	440	2170.1	2170.3				14424	TGWYTSVITIELSNIKENK	50	68	2195.1	2194.9				7427	GGFIPEAPRDGQAY	492	505	1476.7	1476.9			5348	NRVFCDTMNS	363	372	1242.5	1242.9
		8759	GVDTVSVGNTLYYVNKQEGK	421	440	2170.1	2170.2				17018	TGWYTSVITIELSNIKENK	50	68	2195.1	2195.5				7449	GFIPEAPRDGQAY	493	505	1419.7	1419.8			5592	NRVFCDTM	363	370	1041.4	1041.8
		8809	GVDTVSVGNTLYYVNKQEGK	421	440	2170.1	2170.2				13559	TGWYTSVITIELSNIKENK	50	68	2195.1	2195.2				5521	IPEAPRDGQAY	495	505	1215.6	1215.8			5154	RVFCDTMNS	364	372	1128.5	1128.6
		8829	GVDTVSVGNTLYYVNK	421	436	1727.9	1728				13905	TGWYTSVITIELSNIKENK	50	68	2195.1	2196.3				15242	DGQAYVRKDGEWVLLSTFLGGLVPR	501	525	2775.5	2775.9			8776	VFCDTMNSLTL	365	375	1299.6	1299.8
		8879	GVDTVSVGNTLYYVNK	421	436	1727.9	1728				13989	TGWYTSVITIELSNIKENK	50	68	2195.1	2196.3				15012	AYVRKDGEWVLLSTFLGGLVPR	504	525	2475.4	2475.6			4753	FCDTMNS	366	372	873.3	872.6
		8980	GVDTVSVGNTLYYVNK	421	436	1727.9	1728				12583	TGWYTSVITIELSNIKENK	50	68	2195.1	2192.9				10857	VRKDGEWVLLSTF	506	518	1548.8	1549.1			7595	MNSLTLPS	370	377	861.4	861.6
		9030	GVDTVSVGNTLYYVNK	421	436	1727.9	1728				13136	TGWYTSVITIELSNIKENK	50	68	2195.1	2195.5				11008	VRKDGEWVLLSTF	506	518	1548.8	1549			7643	MNSLTLPS	370	377	861.4	861.5
		9069	GVDTVSVGNTLYYVNKQEGK	421	440	2170.1	2170.2				11136	TGWYTSVITIELSNIKENK	50	68	2195.1	2195.5				10810	VRKDGEWVLLSTF	506	518	1548.8	1549			7692	MNSLTLPS	370	377	861.4	861.6
		9319	GVDTVSVGNTLYYVNKQEGK	421	440	2170.1	2170.3				14098	TGWYTSVITIELSNIKENK	50	68	2195.1	2194.6				15267	VRKDGEWVLLSTFLGGLVPR	506	525	2241.3	2241.5			5613	NSLTLPSE	371	378	859.4	859.7
		9462	GVDTVSVGNTLYYVNK	421	436	1727.9	1728				11082	TGWYTSVITIELSNIKENK	50	68	2195.1	2193.6				13918	VRKDGEWVLLSTFLGGLVPR	506	525	2241.3	2241.6			5121	NSLTL	371	375	546.3	546.4
		9516	GVDTVSVGNTLYYVNK	421	436	1727.9	1728				13265	TGWYTSVITIELSNIKENK	50	68	2195.1	2196.3				15217	VRKDGEWVLLSTFLGGLVPR	506	525	2241.3	2241.5			5182	NSLTL	371	375	546.3	546.4
		9571	GVDTVSVGNTLYYVNK	421	436	1727.9	1728				8179	TSVITIELSNIK	54	65	1316.8	1316.8				10909	VRKDGEWVLLSTF	506	518	1548.8	1549			5657	SLTLPSE	372	378	745.4	745.5
		9671	GVDTVSVGNTLYYVNK	421	436	1727.9	1728				8388	TSVITIELSNIK	54	65	1316.8	1316.9				13169	VRKDGEWVLLSTFL	506	519	1661.9	1662.1			6727	LTLPSEV	373	379	757.4	755.5
		9772	GVDTVSVGNTLYYVNK	421	436	1727.9	1727.9				8487	TSVITIELSNIK	54	65	1316.8	1316.8				15368	VRKDGEWVLLSTFLGGLVPR	506	525	2241.3	2241.5			6005	LTLPSEVN	373	380	871.5	870.5
		10063	GVDTVSVGNTLYYVNK	421	436	1727.9	1728				8732	TSVITIELSNIK	54	65	1316.8	1316.9				5027	VRKDGEW	506	512	888.4	888.6			6726	LTLPSEV	373	379	757.4	759.5
		10121	GVDTVSVGNTLYYVNK	421	436	1727.9	1728				8783	TSVITIELSNIK	54	65	1316.8	1316.9				5069	VRKDGEW	506	512	888.4	889.5			5520	LTLPSE	373	378	658.4	658.4
		10182	GVDTVSVGNTLYYVNKQEGK	421	440	2170.1	2170.1				8833	TSVITIELSNIK	54	65	1316.8	1316.9				8790	VRKDGEWVLL	506	515	1213.7	1212.4			11377	TLPSEVNLCNVDIFNPKY	374	391	2122	2122.2
		10280	GVDTVSVGNTLYYVNKQEGK	421	440	2170.1	2170.3				8103	TSVITIELSNIKENK	54	68	1687.9	1688.1				15319	VRKDGEWVLLSTFLGGLVPR	506	525	2241.3	2241.6			11925	TLPSEVNLCNVDIFNPKYDCKIM	374	396	2769.3	2770.9
		10330	GVDTVSVGNTLYYVNKQEGK	421	440	2170.1	2170.6				8433	TSVITIELSNIK	54	65	1316.8	1316.9				5047	VRKDGEW	506	512	888.4	888.7			3423	LPSEV	375	379	543.3	543.3
		10929	GVDTVSVGNTLYYVNKQEGK	421	440	2170.1	2170.2				8533	TSVITIELSNIK	54	65	1316.8	1316.9				5077	VRKDGEW	506	512	888.4	889.5			4990	PSEVNL	376	381	657.3	657.3
		11039	GVDTVSVGNTLYYVNK	421	436	1727.9	1728				8584	TSVITIELSNIK	54	65	1316.8	1316.8				5097	VRKDGEW	506	512	888.4	889.1			5063	VNLCNVD	379	385	832.4	832.6
		11104	GVDTVSVGNTLYYVNK	421	436	1727.9	1727.9				8636	TSVITIELSNIK	54	65	1316.8	1316.9				8719	VRKDGEWVLL	506	515	1213.7	1212.2			6462	CNVDIFNPKYDCK	382	394	1671.7	1672
		11152	GVDTVSVGNTLYYVNK	421	436	1727.9	1727.9				8684	TSVITIELSNIK	54	65	1316.8	1316.9				8782	VRKDGEWVLL	506	515	1213.7	1215.7			6857	CNVDIFNPKYD	382	392	1383.6	1383.8
		11179	GVDTVSVGNTLYYVNKQEGK	421	440	2170.1	2170.3				8883	TSVITIELSNIK	54	65	1316.8	1316.8				15561	KDGEWVLLSTFLGGLVPR	508	525	1986.1	1986.4			7114	CNVDIFNPKY	382	391	1268.6	1268.8
		12116	GVDTVSVGNTLYYVNK	421	436	1727.9	1728				8943	TSVITIELSNIK	54	65	1316.8	1316.9				15627	KDGEWVLLSTFLGGLVPR	508	525	1986.1	1986.3			7160	CNVDIFNPKY	382	391	1268.6	1268.8
		13477	GVDTVSVGNTLYYVNK	421	436	1727.9	1728				8266	TSVITIELSNIK	54	65	1316.8	1316.8				15794	KDGEWVLLSTFLGGLVPR	508	525	1986.1	1986.3			7213	CNVDIFNPKY	382	391	1268.6	1268.8
		13686	GVDTVSVGNTLYYVNK	421	436	1727.9	1727.9				9577	TSVITIELSNIK	54	65	1316.8	1316.8				15888	KDGEWVLLSTFLGGLVPR	508	525	1986.1	1986.4			7266	CNVDIFNPKY	382	391	1268.6	1268.8
		13817	GVDTVSVGNTLYYVNK	421	436	1727.9	1728				18798	TSVITIELSNIK	54	65	1316.8	1317.1				15578	KDGEWVLLSTFLGGLVPR	508	525	1986.1	1986.4			8940	CNVDIFNPKYDCKIM	382	396	1915.9	1916
		14523	GVDTVSVGNTLYYVNK	421	436	1727.9	1728				18225	TSVITIELSNIK	54	65	1316.8	1316.9				15690	KDGEWVLLSTFLGGLVPR	508	525	1986.1	1986.4			8893	CNVDIFNPKYDCKIMT	382	397	2016.9	2017.8
		14645	GVDTVSVGNTLYYVNK	421	436	1727.9	1728.1				7827	TSVITIELSNIKENK	54	68	1687.9	1688.2				15744	KDGEWVLLSTFLGGLVPR	508	525	1986.1	1986.4			7157	CNVDIFNPKY	382	391	1268.6	1268.7
		14965	GVDTVSVGNTLYYVNK	421	436	1727.9	1728				18056	TSVITIELSNIK	54	65	1316.8	1317.1				15844	KDGEWVLLSTFLGGLVPR	508	525	1986.1	1986.4			8860	CNVDIFNPKYDCKIMT	382	397	2016.9	2017.1
		16871	GVDTVSVGNTLYYVNK	421	436	1727.9	1728				18114	TSVITIELSNIK	54	65	1316.8	1316.9				16200	DGEWVLLSTFLGGLVPR	509	525	1858	1858.2			8911	CNVDIFNPKYDCKIMT	382	397	2016.9	2017.1
		17250	GVDTVSVGNTLYYVNK	421	436	1727.9	1727.9				18384	TSVITIELSNIK	54	65	1316.8	1317				12980	VLLSTFLGGLVPR	513	525	1370.8	1371			8832	NVDIFNPKYDCKIMT	383	397	1856.9	1856.9
		17473	GVDTVSVGNTLYYVNK	421	436	1727.9	1728				18896	TSVITIELSNIK	54	65	1316.8	1317.1				13029	VLLSTFLGGLVPR	513	525	1370.8	1371			6515	VDIFNPKYDC	384	393	1269.6	1269.8
		19017	GVDTVSVGNTLYYVNK	421	436	1727.9	1728				17916	TSVITIELSNIK	54	65	1316.8	1317.3				7497	VLLSTF	513	518	678.4	678.5			6105	VDIFNPKYDCK	384	394	1397.7	1398.1
		19067	GVDTVSVGNTLYYVNK	421	436	1727.9	1728.8				18335	TSVITIELSNIK	54	65	1316.8	1317				7548	VLLSTF	513	518	678.4	678.5			6538	VDIFNPKYD	384	392	1109.5	1109.7
		8034	GVDTVSVGNTLYYVNK	421	436	1727.9	1728				18179	TSVITIELSNIK	54	65	1316.8	1317.1				10394	VLLSTFL	513	519	791.5	791.8			6748	VDIFNPKY	384	391	994.5	994.7
		8609	GVDTVSVGNTLYYVNKQEGK	421	440	2170.1	2170.3				18442	TSVITIELSNIK	54	65	1316.8	1316.7				7551	VLLSTF	513	518	678.4	678.5			6797	VDIFNPKY	384	391	994.5	994.7
		8779	GVDTVSVGNTLYYVNK	421	436	1727.9	1728				18508	TSVITIELSNIK	54	65	1316.8	1317				7598	VLLSTF	513	518	678.4	678.5			8280	VDIFNPKYDCKIMT	384	397	1742.8	1743
		8929	GVDTVSVGNTLYYVNK	421	436	1727.9	1728				18568	TSVITIELSNIK	54	65	1316.8	1317.4				7845	VLLSTF	513	518	678.4	678.5			6756	VDIFNPKY	384	391	994.5	994
		9019	GVDTVSVGNTLYYVNKQEGK	421	440	2170.1	2170.2				18666	TSVITIELSNIK	54	65	1316.8	1317.5				7651	VLLSTF	513	518	678.4	678.4			8363	VDIFNPKYDCKIM	384	396	1641.8	1642.1
		9119	GVDTVSVGNTLYYVNKQEGK	421	440	2170.1	2170.2				18846	TSVITIELSNIK	54	65	1316.8	1317.2				7751	VLLSTF	513	518	678.4	678.4			8413	VDIFNPKYDCKIM	384	396	1641.8	1642.1
		9219	GVDTVSVGNTLYYVNKQEGK	421	440	2170.1	2170.2				18749	TSVITIELSNIK	54	65	1316.8	1317				9009	STFLGGLVPR	516	525	1045.6	1045.8			6803	VDIFNPKY	384	391	994.5	994.8
		9344	GVDTVSVGNTLYYVNK	421	436	1727.9	1727.9				17989	TSVITIELSNIK	54	65	1316.8	1316.8				9074	STFLGGLVPR	516	525	1045.6	1045.8			8330	VDIFNPKYDCKIMT	384	397	1742.8	1743
		9370	GVDTVSVGNTLYYVNKQEGK	421	440	2170.1	2170.2				18279	TSVITIELSNIK	54	65	1316.8	1317.4				8964	STFLGGLVPR	516	525	1045.6	1045.8			8334	VDIFNPKYDCKIMTS	384	398	1829.9	1829.3
		9400	GVDTVSVGNTLYYVNK	421	436	1727.9	1727.9				8406	TSVITIELSNIK	54	65	1316.8	1315.9				8962	STFLGGLVPR	516	525	1045.6	1045.7			5846	VDIF	384	387	492.3	492.3
		9569	GVDTVSVGNTLYYVNKQEGK	421	440	2170.1	2170.3				16216	TSVITIELSNIK	54	65	1316.8	1316.8				9064	STFLGGLVPR	516	525	1045.6	1044.8			7741	DIFNPKYDCKIMT	385	397	1643.8	1644
		9626	GVDTVSVGNTLYYVNK	421	436	1727.9	1728				16527	TSVITIELSNIK	54	65	1316.8	1317.7				9057	STFLGGLVPR	516	525	1045.6	1043.7			6716	IFNPKYDCKIMTSKTDVSSS	386	405	2320.1	2320.4
		9726	GVDTVSVGNTLYYVNK	421	436	1727.9	1728				8076	SVITIELSNIKENK	55	68	1586.9	1587.3				6528	TFLGGL	517	522	606.3	606.5			6543	IFNPKYDCKIMTS	386	398	1615.8	1616
		9770	GVDTVSVGNTLYYVNKQEGK	421	440	2170.1	2170.2				8207	ELSNIK	60	65	702.4	701.3				5678	LGGLVPR	519	525	710.4	710.6			6670	IFNPKYDCKIMT	386	397	1528.7	1528.9
		9929	GVDTVSVGNTLYYVNKQEGK	421	440	2170.1	2170.3				8429	ELSNIK	60	65	702.4	702.6				5801	LGGLVPR	519	525	710.4	710.2			6623	IFNPKYDCKIMT	386	397	1528.7	1528.9
		10030	GVDTVSVGNTLYYVNKQEGK	421	440	2170.1	2170.4				8429	ELSNIKENKCNG	60	71	1404.7	1405.8				5732	LGGLVPR	519	525	710.4	710.5			6751	IFNPKYDCKIM	386	396	1427.7	1428.1
		10251	GVDTVSVGNTLYYVNK	421	436	1727.9	1727.9				5582	NIKENK	63	68	744.4	743.2				5820	LGGLVPR	519	525	710.4	710.5			6133	IFNPKYDCKI	386	395	1296.7	1296.3
		11129	GVDTVSVGNTLYYVNKQEGK	421	440	2170.1	2170.4				4858	KCNGTDAKVKL	68	78	1232.7	1232.7				5667	LGGLVPR	519	525	710.4	710.5			6731	IFNPKYDCKIM	386	396	1427.7	1427.7
		17535	GVDTVSVGNTLYYVNK	421	436	1727.9	1728				7212	TDAKVKLI	72	79	886.5	886.7				5717	LGGLVPR	519	525	710.4	710.5			5491	IFNPKY	386	391	780.4	779.6
		19164	GVDTVSVGNTLYYVNK	421	436	1727.9	1728.1				7005	VKLIKQELDKYK	76	87	1503.9	1504.1				5728	LGGLVPR	519	525	710.4	710.6			5085	IFNPKYDCK	386	394	1183.6	1184.7
		8082	GVDTVSVGNTLYYVNK	421	436	1727.9	1728				6956	VKLIKQELDKYK	76	87	1503.9	1504				5767	LGGLVPR	519	525	710.4	710.5			5238	IFNPKYDC	386	393	1055.5	1055.6
		8859	GVDTVSVGNTLYYVNKQEGK	421	440	2170.1	2170.3				5222	KLIKQELD	77	84	985.6	983.7				5777	LGGLVPR	519	525	710.4	710.5			6043	FNPKYDCKIMT	387	397	1415.7	1415.7
		9621	GVDTVSVGNTLYYVNKQEGK	421	440	2170.1	2170.4				6401	LIKQELDKYK	78	87	1276.7	1276.9				5868	LGGLVPR	519	525	710.4	710.3			5232	NPKYDCKIMT	388	397	1268.6	1268.9
		9980	GVDTVSVGNTLYYVNKQEGK	421	440	2170.1	2170.3				6452	LIKQELDKYK	78	87	1276.7	1276.9				6092	LGGLVPR	519	525	710.4	710.6			4940	DCKIMTSKTDVSSS	392	405	1557.7	1556.3
		10829	GVDTVSVGNTLYYVNKQEGK	421	440	2170.1	2170.3				5221	LIKQELDK	78	85	985.6	985.7				4939	GGLVPR	520	525	597.4	597.4			4960	DCKIMTSKTDVSS	392	404	1470.7	1470.8
		10946	GVDTVSVGNTLYYVNKQEGK	421	440	2170.1	2170.8				5222	LIKQELDK	78	85	985.6	983.7				4990	GLVPR	521	525	540.3	540.2	517	#REF!	6384	DCKIMTSKTDVSSSVI	392	407	1769.9	1770.2
		14112	GVDTVSVGNTLYYVNKQEGK	421	440	2170.1	2170.6				5893	LIKQELDKYK	78	87	1276.7	1276.9				10673	NITEEFYQSTCSAVSKGYLSAL	27	48	2467.2	2467.2			6394	DCKIMTSKTDVSSSVI	392	407	1769.9	1768.6
		14416	GVDTVSVGNTLYYVNK	421	436	1727.9	1728				4684	KQELDKY	80	86	922.5	921.8				4833	QSTCSAVSKGY	34	44	1186.5	1186.7			5966	KIMTSKTDVSSSVI	394	407	1494.8	1494.9
		17402	GVDTVSVGNTLYYVNK	421	436	1727.9	1728				4731	QELDKYK	81	87	922.5	922.5				9763	SAVSKGYLSALRTGW	38	52	1594.8	1594.9			4775	IMTSKTDVSSS	395	405	1154.5	1154.7
		19224	GVDTVSVGNTLYYVNK	421	436	1727.9	1728.1				4783	QELDKYK	81	87	922.5	922.7				5457	SAVSKGYL	38	45	823.4	825.1			12263	TSKTDVSSSVITSLGAIVSCY	397	417	2174.1	2174.3
		9419	GVDTVSVGNTLYYVNKQEGK	421	440	2170.1	2170.5				4684	QELDKYK	81	87	922.5	921.8				5407	SAVSKGYL	38	45	823.4	823.6			12240	TSKTDVSSSVITSLGAIVSCY	397	417	2174.1	2174.3
		9469	GVDTVSVGNTLYYVNKQEGK	421	440	2170.1	2170.3				4925	QELDKYK	81	87	922.5	921.8				5430	SAVSKGYL	38	45	823.4	823.6			12377	TSKTDVSSSVITSLGAIVSCY	397	417	2174.1	2174.3
		9670	GVDTVSVGNTLYYVNKQEGK	421	440	2170.1	2170.2				4716	QELDKYK	81	87	922.5	922.6				4647	SAVSKGY	38	44	710.4	710.4			12315	TSKTDVSSSVITSLGAIVSCY	397	417	2174.1	2174.3
		9879	GVDTVSVGNTLYYVNKQEGK	421	440	2170.1	2170.3				4766	QELDKYK	81	87	922.5	924.5				4697	SAVSKGY	38	44	710.4	710.4			3695	TSKTDVSSS	397	405	910.4	910.8
		10080	GVDTVSVGNTLYYVNKQEGK	421	440	2170.1	2170.3				4812	QELDKYK	81	87	922.5	922.8				4704	SAVSKGY	38	44	710.4	710.5			12198	TSKTDVSSSVITSLGAIVSCY	397	417	2174.1	2173.7
		10530	GVDTVSVGNTLYYVNKQEGK	421	440	2170.1	2170.4				4831	QELDKYK	81	87	922.5	921.8				4748	SAVSKGY	38	44	710.4	710.5			5098	TSKTDVSSSVI	397	407	1122.6	1122.3
		10580	GVDTVSVGNTLYYVNKQEGK	421	440	2170.1	2170.3				4933	QELDKYK	81	87	922.5	921.7				4598	SAVSKGY	38	44	710.4	709.4			3648	TSKTDVSSS	397	405	910.4	911.8
		12180	GVDTVSVGNTLYYVNKQEGK	421	440	2170.1	2170.2				8424	YKNAVTELQLL	86	96	1290.7	1290.8				5509	SAVSKGYL	38	45	823.4	825.5			7236	TSKTDVSSSVITSLGA	397	412	1551.8	1552.1
		13002	GVDTVSVGNTLYYVNKQEGK	421	440	2170.1	2170.4				10566	YKNAVTELQLLMQSTPATNNR	86	106	2391.2	2391.4				4550	SAVSKGY	38	44	710.4	708.7			7308	TSKTDVSSSVITSLGA	397	412	1551.8	1552.1
		13053	GVDTVSVGNTLYYVNKQEGK	421	440	2170.1	2170.6				10473	YKNAVTELQLLMQSTPATNNR	86	106	2391.2	2391.5				6353	SAVSKGY	38	44	710.4	710.5			3750	SKTDVSSS	398	405	809.4	808.8
		14211	GVDTVSVGNTLYYVNKQEGK	421	440	2170.1	2170.3				12606	YKNAVTELQLLMQSTPATN	86	104	2121.1	2121.1				10877	AVSKGYLSALRT	39	50	1264.7	1264.8			5066	SKTDVSSSVI	398	407	1021.5	1021.7
		16669	GVDTVSVGNTLYYVNKQEGK	421	440	2170.1	2170.5				6163	YKNAVTEL	86	93	936.5	936.6				6711	GYLSALR	43	49	778.4	778.6			3485	SKTDVSS	398	404	722.3	722.8
		17032	GVDTVSVGNTLYYVNKQEGK	421	440	2170.1	2170.1				11226	YKNAVTELQLLMQSTPATNNR	86	106	2391.2	2392.2				7150	GYLSAL	43	48	622.3	621.8			3563	SKTDVSSS	398	405	809.4	809.5
		8909	GVDTVSVGNTLYYVNKQEGK	421	440	2170.1	2170.6				6188	YKNAVTEL	86	93	936.5	937.5				7218	LSALRTGW	45	52	902.5	902.7			3631	SKTDVSSS	398	405	809.4	809.5
		10480	GVDTVSVGNTLYYVNKQEGK	421	440	2170.1	2170.4				6212	YKNAVTEL	86	93	936.5	936.5				4888	LSALR	45	49	558.3	557.5			6816	SKTDVSSSVITSL	398	410	1322.7	1322.8
		10680	GVDTVSVGNTLYYVNKQEGK	421	440	2170.1	2170.1				9959	KNAVTELQLLMQSTPATNNR	87	106	2228.2	2229.2				7965	LSALRTGWY	45	53	1065.6	1064.9			4275	SKTDVSSS	398	405	809.4	809.8
		10779	GVDTVSVGNTLYYVNKQEGK	421	440	2170.1	2170.5				10365	KNAVTELQLLMQSTPATNNR	87	106	2228.2	2229.5				6845	SALRTGWY	46	53	952.5	952.6			5068	SKTDVSSSVI	398	407	1021.5	1023.7
		12840	GVDTVSVGNTLYYVNKQEGK	421	440	2170.1	2170.3				11071	NAVTELQLLMQSTPATNNR	88	106	2100.1	2100.2				6848	SALRTGWY	46	53	952.5	953.3			7035	SKTDVSSSVITSLGA	398	412	1450.8	1450.7
		12902	GVDTVSVGNTLYYVNKQEGK	421	440	2170.1	2170.3				11022	NAVTELQLLMQSTPATNNR	88	106	2100.1	2100.2				11977	TGWYTSVITIELSNIKENK	50	68	2195.1	2195.4			12620	TDVSSSVITSLGAIVSCYGK	400	419	2043	2043.2
		14660	GVDTVSVGNTLYYVNKQEGK	421	440	2170.1	2170.3				11122	NAVTELQLLMQSTPATNNR	88	106	2100.1	2100.1				12692	TGWYTSVITIELSNIK	50	65	1824	1824			12865	TDVSSSVITSLGAIVSCY	400	417	1857.9	1858.2
		14810	GVDTVSVGNTLYYVNKQEGK	421	440	2170.1	2170.4				11353	NAVTELQLLMQSTPATNN	88	105	1944	1944				10031	YTSVITIELSNIKEN	53	67	1722.9	1723.1			12726	TDVSSSVITSLGAIVSCYGK	400	419	2043	2043.2
		15862	GVDTVSVGNTLYYVNKQEGK	421	440	2170.1	2170.3				11092	NAVTELQLLMQSTPATNNR	88	106	2100.1	2100.4				10087	YTSVITIEL	53	61	1037.6	1037.1			12676	TDVSSSVITSLGAIVSCYGK	400	419	2043	2043.3
		16519	GVDTVSVGNTLYYVNKQEGK	421	440	2170.1	2170				11191	NAVTELQLLMQSTPATNNRA	88	107	2171.1	2171.1				10137	YTSVITIEL	53	61	1037.6	1036.9			12572	TDVSSSVITSLGAIVSCYGK	400	419	2043	2043.4
		16619	GVDTVSVGNTLYYVNKQEGK	421	440	2170.1	2170.3				11445	NAVTELQLLMQSTPATN	88	104	1829.9	1830				10038	YTSVITIEL	53	61	1037.6	1036.9			6104	SVITSLGA	405	412	746.4	746.6
		16919	GVDTVSVGNTLYYVNKQEGK	421	440	2170.1	2170.5				11664	NAVTELQLLMQSTPATNNR	88	106	2100.1	2100.1				10188	YTSVITIEL	53	61	1037.6	1036.6			6112	SVITSLGA	405	412	746.4	746.6
		17232	GVDTVSVGNTLYYVNKQEGK	421	440	2170.1	2169.9				11512	NAVTELQLLMQSTPATNNR	88	106	2100.1	2101				9705	YTSVITIEL	53	61	1037.6	1036.6			5900	SVITSL	405	410	618.4	619
		9520	GVDTVSVGNTLYYVNKQEGK	421	440	2170.1	2170.6				11839	NAVTELQLLMQSTPATNNR	88	106	2100.1	2100.9				9963	YTSVITIELSNIKENK	53	68	1851	1851.1			5951	SVITSL	405	410	618.4	618.5
		9819	GVDTVSVGNTLYYVNKQEGK	421	440	2170.1	2170.2				11915	NAVTELQLLMQSTPATNNR	88	106	2100.1	2100.9				9584	TSVITIELSNIK	54	65	1316.8	1316.9			5670	SVITSLG	405	411	675.4	675.6
		10430	GVDTVSVGNTLYYVNKQEGK	421	440	2170.1	2170.7				11245	NAVTELQLLMQSTPATNNRA	88	107	2171.1	2171.8				9291	TSVITIELSNIKEN	54	67	1559.8	1560			5111	VITSLGA	406	412	659.4	659.5
		11029	GVDTVSVGNTLYYVNKQEGK	421	440	2170.1	2170.2				11713	NAVTELQLLMQSTPATNNR	88	106	2100.1	2101				9102	TSVITIELSNIKENK	54	68	1687.9	1688.1			4985	VITSLG	406	411	588.3	588.4
		11079	GVDTVSVGNTLYYVNKQEGK	421	440	2170.1	2171.1				8572	NAVTELQLL	88	96	999.6	999.7				9248	TSVITIEL	54	61	874.5	873.7			11957	VITSL	406	410	531.3	532.3
		12491	GVDTVSVGNTLYYVNKQEGK	421	440	2170.1	2170.4				8671	NAVTELQLL	88	96	999.6	999.8				9335	TSVITIEL	54	61	874.5	875.5			5167	VITSL	406	410	531.3	531.3
		14560	GVDTVSVGNTLYYVNKQEGK	421	440	2170.1	2170.4				11036	NAVTELQLLMQSTPATNNR	88	106	2100.1	2101.1				9381	TSVITIEL	54	61	874.5	875.6			5172	VITSL	406	410	531.3	531.4
		16769	GVDTVSVGNTLYYVNKQEGK	421	440	2170.1	2170.2				7212	NAVTELQL	88	95	886.5	886.7				9153	TSVITIEL	54	61	874.5	875.8			5210	VITSL	406	410	531.3	531.4
		19142	GVDTVSVGNTLYYVNKQEGK	421	440	2170.1	2170.3				8672	NAVTELQLL	88	96	999.6	1000.8				9201	TSVITIEL	54	61	874.5	874.7			4817	ITSLGA	407	412	560.3	560.2
		8379	GVDTVSVGNTLYYVNK	421	436	1727.9	1728.2				11141	NAVTELQLLMQSTPATNNRA	88	107	2171.1	2172.1				9297	TSVITIEL	54	61	874.5	874.8			4978	GAIVSCYGKTKC	411	422	1342.6	1342.9
		11041	GVDTVSVGNTLYYVNKQEGK	421	440	2170.1	2171.4				11342	NAVTELQLLMQSTPATNNRA	88	107	2171.1	2172.1				8818	TSVITIELSNIKENKCNGTDAK	54	75	2434.2	2435.4			6474	YVSNKGVDTVSVGNTL	441	456	1651.8	1652.1
		11330	GVDTVSVGNTLYYVNKQEGK	421	440	2170.1	2170.3				11393	NAVTELQLLMQSTPATNNRA	88	107	2171.1	2172.2				9349	TSVITIEL	54	61	874.5	873.8			6523	YVSNKGVDTVSVGNTL	441	456	1651.8	1652.1
		12229	GVDTVSVGNTLYYVNKQEGK	421	440	2170.1	2169.4				11461	NAVTELQLLMQSTPATNNR	88	106	2100.1	2101.2				8890	TSVITIELSNIKENKCNGTDAKVK	54	77	2661.4	2662.6			7146	YVSNKGVDTVSVGNTLY	441	457	1814.9	1815.1
		12952	GVDTVSVGNTLYYVNKQEGK	421	440	2170.1	2170.1				7227	NAVTELQL	88	95	886.5	886.7				5957	SNIKENKCNGTDAKVKL	62	78	1918	1919.1			4507	YVSNKGVD	441	448	880.4	880.6
		13303	GVDTVSVGNTLYYVNKQEGK	421	440	2170.1	2170.2				8621	NAVTELQLL	88	96	999.6	999.8				4768	SNIKENKCNGTDAKVK	62	77	1804.9	1806.1			4723	YVSNKGVDT	441	449	981.5	981.7
		13900	GVDTVSVGNTLYYVNKQEGK	421	440	2170.1	2170.6				8721	NAVTELQLL	88	96	999.6	999.7				4817	SNIKENKCNGTDAKVK	62	77	1804.9	1807			7195	YVSNKGVDTVSVGNTLY	441	457	1814.9	1815
		14860	GVDTVSVGNTLYYVNKQEGK	421	440	2170.1	2170.5				10685	NAVTELQLLM	88	97	1130.6	1130.9				6057	SNIKENKCNGTDAKVKL	62	78	1918	1919.1			4702	YVSNKGVD	441	448	880.4	880.6
		15910	GVDTVSVGNTLYYVNKQEGK	421	440	2170.1	2170.1				10972	NAVTELQLLMQSTPATNNR	88	106	2100.1	2101.1				5973	NIKENK	63	68	744.4	743.2			4850	YVSNKGVDTVS	441	451	1167.6	1167.7
		17645	GVDTVSVGNTLYYVNKQEGK	421	440	2170.1	2170.4				11291	NAVTELQLLMQSTPATNNRA	88	107	2171.1	2172.1				8939	KCNGTDAKVKLIKQELDKY	68	86	2250.2	2251.4			19435	YVSNKGVD	441	448	880.4	879.9
		19193	GVDTVSVGNTLYYVNKQEGK	421	440	2170.1	2170.4				11311	NAVTELQLLMQSTPATNNR	88	106	2100.1	2101.1				8621	GTDAKVKLIKQELDKY	71	86	1848	1848.2			4701	YVSNKGVD	441	448	880.4	880.5
		8099	GVDTVSVGNTLYYVNKQEGK	421	440	2170.1	2171.1				11618	NAVTELQLLMQSTPATNNR	88	106	2100.1	2101.2				7415	VKLIKQELDKY	76	86	1375.8	1375.9			6652	VSNKGVDTVSVGNTLY	442	457	1651.8	1652
		8280	GVDTVSVGNTLYYVNK	421	436	1727.9	1729				11787	NAVTELQLLMQSTPATNN	88	105	1944	1945				6809	KLIKQELDKY	77	86	1276.7	1276.9			5273	TVSVGNTL	449	456	789.4	790.7
		8383	GVDTVSVGNTLYYVNKQ	421	437	1855.9	1856.3				8571	NAVTELQLL	88	96	999.6	999.7				6707	LIKQELDKY	78	86	1148.6	1148.6			5335	TVSVGNTL	449	456	789.4	790.5
		10626	GVDTVSVGNTLYYVNKQEGK	421	440	2170.1	2171.5				10711	NAVTELQLLM	88	97	1130.6	1130.8				6718	LIKQELDKY	78	86	1148.6	1147.9			5361	TVSVGNTL	449	456	789.4	789.4
		11280	GVDTVSVGNTLYYVNKQEGK	421	440	2170.1	2170.9				11169	NAVTELQLLMQSTPATNNR	88	106	2100.1	2101.2				6757	LIKQELDKY	78	86	1148.6	1148.5			5310	TVSVGNTL	449	456	789.4	790.6
		12539	GVDTVSVGNTLYYVNKQEGK	421	440	2170.1	2170.7				11215	NAVTELQLLMQSTPATNNR	88	106	2100.1	2101.1				6807	LIKQELDKY	78	86	1148.6	1148.4			19466	TVSVGNTL	449	456	789.4	788.5
		12642	GVDTVSVGNTLYYVNKQEGK	421	440	2170.1	2170.3				11261	NAVTELQLLMQSTPATNNR	88	106	2100.1	2101.2				6712	LIKQELDKY	78	86	1148.6	1146.9			19195	TVSVGNTL	449	456	789.4	788.7
		13251	GVDTVSVGNTLYYVNKQEGK	421	440	2170.1	2170.7				11367	NAVTELQLLMQSTPATNNR	88	106	2100.1	2101.2				6767	LIKQELDKY	78	86	1148.6	1146.8			5841	TVSVGNTLY	449	457	952.5	952.7
		13400	GVDTVSVGNTLYYVNKQEGK	421	440	2170.1	2170.4				11471	NAVTELQLLMQSTPATNNRA	88	107	2171.1	2172.2				9900	LIKQELDKYKNAVTEL	78	93	1904.1	1904.2			5898	TVSVGNTLY	449	457	952.5	953
		14312	GVDTVSVGNTLYYVNKQEGK	421	440	2170.1	2170.1				11636	NAVTELQLLMQSTPATNNRA	88	107	2171.1	2172.4				11731	LIKQELDKYKNAVTELQLL	78	96	2258.3	2258.1			5161	YYVNKQEGKSL	457	467	1327.7	1327.8
		17130	GVDTVSVGNTLYYVNKQEGK	421	440	2170.1	2171.1				11573	NAVTELQLLMQSTPATNNRA	88	107	2171.1	2172.1				6809	LIKQELDKYK	78	87	1276.7	1276.9			5214	YYVNKQEGKSL	457	467	1327.7	1327.3
		17181	GVDTVSVGNTLYYVNKQEGK	421	440	2170.1	2172.2				8773	NAVTELQLL	88	96	999.6	997.8				8119	IKQELDKYKNAVTEL	79	93	1791	1791.2			5180	YYVNKQEGKSL	457	467	1327.7	1327.8
		18272	GVDTVSVGNTLYYVNKQEGK	421	440	2170.1	2170.3				10662	NAVTELQLLM	88	97	1130.6	1130.7				10627	IKQELDKYKNAVTELQLL	79	96	2145.2	2145.5			9542	YYVNKQEGKSLYVKGEPIINF	457	477	2488.3	2488.7
		6674	GVDTVSVGNTL	421	431	1060.5	1062.6				9457	AVTELQLLMQSTPATNNR	89	106	1986	1986.2				5438	IKQELDKY	79	86	1035.6	1035.9			19488	YYVNKQEGKSL	457	467	1327.7	1327.8
		7974	GVDTVSVGNTLYYVNK	421	436	1727.9	1728.9				9344	AVTELQLLMQSTPATNNR	89	106	1986	1986.2				5437	IKQELDKY	79	86	1035.6	1035.7			4811	YVNKQEGKSL	458	467	1164.6	1164.7
		8662	GVDTVSVGNTLYYVNKQEGK	421	440	2170.1	2172.3				9504	AVTELQLLMQSTPATNNR	89	106	1986	1986.4				7413	IKQELDKYKNAVTEL	79	93	1791	1791.2			4825	YVNKQEGKSL	458	467	1164.6	1165.2
		8804	GVDTVSVGNTLYYVNKQEGK	421	440	2170.1	2171.1				9548	AVTELQLLMQSTPATNNRA	89	107	2057.1	2057.6				5389	IKQELDKY	79	86	1035.6	1035.8			5031	YVNKQEGKSLY	458	468	1327.7	1327.8
		9720	GVDTVSVGNTLYYVNKQEGK	421	440	2170.1	2170.5				9287	AVTELQLLMQSTPATNNR	89	106	1986	1986.2				5499	IKQELDKY	79	86	1035.6	1034.1			8947	KSLYVKGEPIINF	465	477	1506.8	1506.9
		10380	GVDTVSVGNTLYYVNKQEGK	421	440	2170.1	2171.3				9332	AVTELQLLMQSTPATNNR	89	106	1986	1986.2				5500	IKQELDKY	79	86	1035.6	1035.7			9191	LYVKGEPIINF	467	477	1291.7	1292
		10566	GVDTVSVGNTLYYVNKQEGK	421	440	2170.1	2171.6				9407	AVTELQLLMQSTPATNNR	89	106	1986	1986.1				5390	IKQELDKY	79	86	1035.6	1033.8			9246	LYVKGEPIINF	467	477	1291.7	1291.9
		12595	GVDTVSVGNTLYYVNKQEGK	421	440	2170.1	2169.6				9292	AVTELQLLMQSTPATNNR	89	106	1986	1987.9				10029	IKQELDKYKNAVTELQLL	79	96	2145.2	2146.5			6346	LYVKGEPIIN	467	476	1144.6	1144.9
		14041	GVDTVSVGNTLYYVNKQEGK	421	440	2170.1	2172.3				9542	AVTELQLLMQSTPATNNR	89	106	1986	1987.1				7459	IKQELDKYKNAVTEL	79	93	1791	1792.1			9140	LYVKGEPIINF	467	477	1291.7	1292
		15364	GVDTVSVGNTLYYVNKQEGK	421	440	2170.1	2170.4				9986	AVTELQLLMQSTPATN	89	104	1715.9	1716.6				7639	IKQELDKYKNAVTEL	79	93	1791	1792.2			9147	LYVKGEPIINF	467	477	1291.7	1292.2
		15962	GVDTVSVGNTLYYVNKQEGK	421	440	2170.1	2170.2				4858	LMQSTPATNNR	96	106	1231.6	1232.7				8260	IKQELDKYKNAVTEL	79	93	1791	1792.2			9485	LYVKGEPIINF	467	477	1291.7	1291
		16165	GVDTVSVGNTLYYVNKQEGK	421	440	2170.1	2169.5				19546	LMQST	96	100	578.3	578.3				4899	IKQEL	79	83	629.4	628.5			6292	LYVKGEPIIN	467	476	1144.6	1144.8
		7469	GVDTVSVGNTLY	421	432	1223.6	1222.4				4435	LMQST	96	100	578.3	578.2				6447	YKNAVTEL	86	93	936.5	936			9543	LYVKGEPIINF	467	477	1291.7	1292.8
		8710	GVDTVSVGNTLYYVNKQEGK	421	440	2170.1	2172.3				19379	LMQST	96	100	578.3	578.4				6951	YKNAVTEL	86	93	936.5	934.6			7534	YVKGEPIINF	468	477	1178.6	1178.9
		8740	GVDTVSVGNTLYYVNK	421	436	1727.9	1729				19489	LMQST	96	100	578.3	578.4				10655	KNAVTELQLLMQSTPATNNRA	87	107	2299.2	2299.5			7548	YVKGEPIINF	468	477	1178.6	1178.8
		8969	GVDTVSVGNTLYYVNKQEGK	421	440	2170.1	2171.1				4008	LMQST	96	100	578.3	578.5				7281	KNAVTELQL	87	95	1014.6	1014.7			7581	YVKGEPIINF	468	477	1178.6	1178.9
		9337	GVDTVSVGNTLYYVNKQEGK	421	440	2170.1	2172				4333	LMQST	96	100	578.3	578.4				5134	KNAVTEL	87	93	773.4	772.7			7630	YVKGEPIINF	468	477	1178.6	1178.9
		11097	GVDTVSVGNTLYYVNKQEGK	421	440	2170.1	2171.4				4383	LMQST	96	100	578.3	578.4				7291	KNAVTELQL	87	95	1014.6	1015.7			7781	YVKGEPIINF	468	477	1178.6	1178.8
		12331	GVDTVSVGNTLYYVNKQEGK	421	440	2170.1	2171.4				5087	LMQST	96	100	578.3	578.5				8799	KNAVTELQLL	87	96	1127.7	1126.3			7806	YVKGEPIINF	468	477	1178.6	1179.1
		14609	GVDTVSVGNTLYYVNKQEGK	421	440	2170.1	2170.7				5105	LMQST	96	100	578.3	578.5				8839	KNAVTELQLL	87	96	1127.7	1129			7880	YVKGEPIINF	468	477	1178.6	1178.9
		15112	GVDTVSVGNTLYYVNKQEGK	421	440	2170.1	2171.1				4689	MQSTPATNNRA	97	107	1189.6	1190.7				8847	KNAVTELQLL	87	96	1127.7	1126.8			8156	YVKGEPIINF	468	477	1178.6	1178.8
		15559	GVDTVSVGNTLYYVNKQEGK	421	440	2170.1	2171.1				4642	MQSTPATNNR	97	106	1118.5	1118.7				10604	KNAVTELQLLMQSTPATNNRA	87	107	2299.2	2300.4			8204	YVKGEPIINF	468	477	1178.6	1178.8
		16469	GVDTVSVGNTLYYVNKQEGK	421	440	2170.1	2171.2				4691	MQSTPATNNR	97	106	1118.5	1118.6				8792	KNAVTELQLL	87	96	1127.7	1127.9			12458	YVKGEPIINFYDPLVF	468	483	1913	1913.2
		16569	GVDTVSVGNTLYYVNKQEGK	421	440	2170.1	2172.2				4736	MQSTPATNNRA	97	107	1189.6	1189.8				5207	KNAVTEL	87	93	773.4	773.7			7680	YVKGEPIINF	468	477	1178.6	1178.9
		16869	GVDTVSVGNTLYYVNKQEGK	421	440	2170.1	2172				4848	KTNVTLSK	124	131	889.5	889.7				5257	KNAVTEL	87	93	773.4	773.7			7693	YVKGEPIINF	468	477	1178.6	1179
		17382	GVDTVSVGNTLYYVNKQEGK	421	440	2170.1	2169.2				4836	TNVTLSK	125	131	761.4	761.6				10868	KNAVTELQLLMQSTPATN	87	104	1958	1959.1			7831	YVKGEPIINF	468	477	1178.6	1178.9
		17743	GVDTVSVGNTLYYVNKQEGK	421	440	2170.1	2171.1				4775	TNVTLSK	125	131	761.4	761.5				5267	KNAVTEL	87	93	773.4	773.8			7931	YVKGEPIINF	468	477	1178.6	1179
		4929	GVDTVSVGN	421	429	846.4	846.6				18645	FLGFLLGVGSAIASGVAVCKVLHLEGEV	137	164	2841.5	2841.4				11468	NAVTELQLLMQSTPATNNR	88	106	2100.1	2100.2			7980	YVKGEPIINF	468	477	1178.6	1178.9
		4983	GVDTVSVGN	421	429	846.4	846.5				11544	FLGFLL	137	142	708.4	708.5				11424	NAVTELQLLMQSTPATNNR	88	106	2100.1	2100.4			7790	YVKGEPIINF	468	477	1178.6	1178.9
		7749	GVDTVSVGNTLYYVNKQEGK	421	440	2170.1	2171.2				11591	FLGFLL	137	142	708.4	708.4				11551	NAVTELQLLMQSTPATNNR	88	106	2100.1	2101.2			18855	YVKGEPIINF	468	477	1178.6	1178.6
		7750	GVDTVSVGNTLYYVNK	421	436	1727.9	1729				11594	FLGFLL	137	142	708.4	708.5				11680	NAVTELQLLMQSTPATNNR	88	106	2100.1	2101			7632	YVKGEPIINF	468	477	1178.6	1178.9
		7999	GVDTVSVGNTLYYVNKQEGK	421	440	2170.1	2171.3				11923	FLGFLLGVG	137	145	921.5	921.8				11344	NAVTELQLLMQSTPATNNR	88	106	2100.1	2101.3			8652	YVKGEPIINF	468	477	1178.6	1178.9
		8159	GVDTVSVGNTLYYVNKQEGK	421	440	2170.1	2171.2				9672	FLLGVGSAIASGVAVC	140	155	1519.8	1522.1				11485	NAVTELQLLMQSTPATNNRA	88	107	2171.1	2172.4			11436	YVKGEPIINF	468	477	1178.6	1176.8
		8209	GVDTVSVGNTLYYVNKQEGK	421	440	2170.1	2171.5				5774	KVLHLEGEVNK	156	166	1264.7	1264.9				10211	AVTELQLLMQSTPATNNRA	89	107	2057.1	2057.2			16548	YVKGEPIINF	468	477	1178.6	1179
		8259	GVDTVSVGNTLYYVNKQEGK	421	440	2170.1	2171.1				6904	VLHLEGEVNKIK	157	168	1377.8	1377.9				4941	AVTEL	89	93	531.3	531.4			5233	YVKGEPIIN	468	476	1031.6	1031.8
		8309	GVDTVSVGNTLYYVNKQEGK	421	440	2170.1	2171.2				5861	VLHLEGEVNK	157	166	1136.6	1137				4749	LMQSTPATN	96	104	961.5	961.5			7540	YVKGEPIINF	468	477	1178.6	1178.9
		8409	GVDTVSVGNTLYYVNKQEGK	421	440	2170.1	2171.3				5963	VLHLEGEVNK	157	166	1136.6	1136.8				4859	LMQSTPATNNRA	96	107	1302.6	1303.7			7590	YVKGEPIINF	468	477	1178.6	1178.9
		8509	GVDTVSVGNTLYYVNKQEGK	421	440	2170.1	2171				6017	VLHLEGEVNK	157	166	1136.6	1136.8				4409	MQSTPATN	97	104	848.4	848.5			7731	YVKGEPIINF	468	477	1178.6	1178.9
		9091	GVDTVSVGNTLYYVNKQEGK	421	440	2170.1	2171.3				7003	VLHLEGEVNKIK	157	168	1377.8	1377.9				4161	MQSTPATN	97	104	848.4	847.4			7740	YVKGEPIINF	468	477	1178.6	1178.9
		9214	GVDTVSVGNTLYYVNKQEGK	421	440	2170.1	2171.3				5811	VLHLEGEVNK	157	166	1136.6	1136.9				4259	MQSTPATN	97	104	848.4	849.2			7800	YVKGEPIINF	468	477	1178.6	1178.9
		10695	GVDTVSVGNTLYYVNKQEGK	421	440	2170.1	2171.3				5812	VLHLEGEVNK	157	166	1136.6	1137.1				4458	MQSTPATN	97	104	848.4	848.9			7841	YVKGEPIINF	468	477	1178.6	1178.9
		12130	GVDTVSVGNTLYYVNKQEGK	421	440	2170.1	2171.3				5851	VLHLEGEVNK	157	166	1136.6	1136.9				4698	MQSTPATNNRA	97	107	1189.6	1190.3			7942	YVKGEPIINF	468	477	1178.6	1178.9
		12381	GVDTVSVGNTLYYVNKQEGK	421	440	2170.1	2171.9				6064	VLHLEGEVNK	157	166	1136.6	1136.9				4309	MQSTPATN	97	104	848.4	848.7			16884	YVKGEPIINF	468	477	1178.6	1176.9
		12430	GVDTVSVGNTLYYVNKQEGK	421	440	2170.1	2171.3				6954	VLHLEGEVNKIK	157	168	1377.8	1377.8				4359	MQSTPATN	97	104	848.4	848.6			18418	YVKGEPIINF	468	477	1178.6	1176.2
		12740	GVDTVSVGNTLYYVNKQEGK	421	440	2170.1	2172.2				5862	VLHLEGEVNK	157	166	1136.6	1136.9				4508	MQSTPATN	97	104	848.4	847.6			18738	YVKGEPIINF	468	477	1178.6	1176.2
		13103	GVDTVSVGNTLYYVNKQEGK	421	440	2170.1	2168.7				5924	VLHLEGEVNK	157	166	1136.6	1136.9				4050	MQSTPATN	97	104	848.4	848.4			7640	YVKGEPIINF	468	477	1178.6	1178.9
		13203	GVDTVSVGNTLYYVNKQEGK	421	440	2170.1	2171.2				5913	VLHLEGEVNK	157	166	1136.6	1136.9				4210	MQSTPATN	97	104	848.4	847.7			7690	YVKGEPIINF	468	477	1178.6	1178.8
		13450	GVDTVSVGNTLYYVNKQEGK	421	440	2170.1	2171.1				6139	VLHLEGEVNK	157	166	1136.6	1136.8				4112	MQSTPATN	97	104	848.4	848.2			7751	YVKGEPIINF	468	477	1178.6	1179.2
		13500	GVDTVSVGNTLYYVNKQEGK	421	440	2170.1	2171.3				19157	VLHLEGEVNK	157	166	1136.6	1136.8				4583	MQSTPATN	97	104	848.4	847.5			7852	YVKGEPIINF	468	477	1178.6	1178.9
		13799	GVDTVSVGNTLYYVNKQEGK	421	440	2170.1	2172.1				6608	VLHLEGEVNKIK	157	168	1377.8	1378.9				4661	QSTPATNNRA	98	107	1058.5	1059.6			7890	YVKGEPIINF	468	477	1178.6	1178.8
		14161	GVDTVSVGNTLYYVNKQEGK	421	440	2170.1	2171.2				7199	VLHLEGEVNKIK	157	168	1377.8	1378.9				7438	ELPRFM	110	115	791.4	790.6			7918	YVKGEPIINF	468	477	1178.6	1179.2
		14460	GVDTVSVGNTLYYVNKQEGK	421	440	2170.1	2172.5				5415	HLEGEVNKIK	159	168	1165.6	1165.7				7450	ELPRFM	110	115	791.4	790.8			8078	YVKGEPIINF	468	477	1178.6	1179.8
		15011	GVDTVSVGNTLYYVNKQEGK	421	440	2170.1	2171.2				5588	IKSALL	167	172	643.4	641.7				5898	TLNNAKKTNVTL	118	129	1315.7	1316.9			7061	VKGEPIINF	469	477	1015.6	1015.7
		15512	GVDTVSVGNTLYYVNKQEGK	421	440	2170.1	2171.2				4991	SALLSTNK	169	176	832.5	832.5				5958	TLNNAKKTNVTL	118	129	1315.7	1317			13885	VKGEPIINFYDPLVFPSDEF	469	488	2325.2	2325.4
		15713	GVDTVSVGNTLYYVNKQEGK	421	440	2170.1	2171.1				4992	SALLSTNK	169	176	832.5	832.6				9929	TNVTLSKKRKRRFLGF	125	140	1950.2	1950.3			7057	VKGEPIINF	469	477	1015.6	1015.8
		17331	GVDTVSVGNTLYYVNKQEGK	421	440	2170.1	2171.9				9232	TNKAVVSL	174	181	830.5	830.5				11943	FLGFLL	137	142	708.4	708.5			10350	FYDPLVF	477	483	899.4	898.7
		17532	GVDTVSVGNTLYYVNKQEGK	421	440	2170.1	2171.6				9185	TNKAVVSL	174	181	830.5	830.4				8579	LLGVGSAIASGV	141	152	1042.6	1042.8			7523	FYDPLV	477	482	752.4	752.4
		17693	GVDTVSVGNTLYYVNKQEGK	421	440	2170.1	2170.9				5034	AVVSLSN	177	183	688.4	688.5				7065	LLGVGSAIAS	141	150	886.5	884.7			10390	FYDPLVF	477	483	899.4	898.7
		18891	GVDTVSVGNTLYYVNKQEGK	421	440	2170.1	2171.4				5098	AVVSLSNG	177	184	745.4	745.6				7354	LLGVGSAIA	141	149	799.5	797.5			6227	PLVFPSDE	480	487	902.4	902.6
		18940	GVDTVSVGNTLYYVNKQEGK	421	440	2170.1	2171.2				5016	AVVSLSNG	177	184	745.4	746.3				10711	KVLHLEGEVNKIKSALL	156	172	1890.1	1890.3			16938	PLVF	480	483	474.3	474.3
		7899	GVDTVSVGNTLYYVNKQEGK	421	440	2170.1	2171.2				4693	AVVSLSNGV	177	185	844.5	844.6				11182	VLHLEGEVNKIKSALL	157	172	1762	1762.3			17666	PLVF	480	483	474.3	474.3
		8129	GVDTVSVGNTLYYVNK	421	436	1727.9	1729				5446	AVVSL	177	181	487.3	487.3				6142	VLHLEGEVNK	157	166	1136.6	1136.8			4774	PSDEF	484	488	593.2	591.2
		8179	GVDTVSVGNTLYYVNK	421	436	1727.9	1729.1				5901	SVLTFK	186	191	693.4	691.5				8522	LHLEGEVNKIKSAL	158	171	1549.9	1550			5765	FDASISQVNE	488	497	1108.5	1108.6
		8229	GVDTVSVGNTLYYVNK	421	436	1727.9	1728.9				5853	SVLTFK	186	191	693.4	691.4				10087	LHLEGEVNK	158	166	1037.6	1037.1			6034	FDASISQV	488	495	865.4	865.6
		8324	GVDTVSVGNTLYYVNKQEGK	421	440	2170.1	2171.2				5952	SVLTFK	186	191	693.4	691.6				9455	LHLEGEVNKIKSAL	158	171	1549.9	1550.4			6030	FDASISQV	488	495	865.4	864.6
		8359	GVDTVSVGNTLYYVNKQEGK	421	440	2170.1	2171.1				6615	SVLTF	186	190	565.3	565.3				5638	HLEGEVNKIK	159	168	1165.6	1165.7			4993	FDASISQ	488	494	766.3	766.5
		8783	GVDTVSVGNTLYYVNKQE	421	438	1985	1984.1				5876	SVLTFK	186	191	693.4	693.5				8118	HLEGEVNKIKSAL	159	171	1436.8	1437			4973	FDASISQ	488	494	766.3	766.5
		8939	GVDTVSVGNTLYYVNKQEGK	421	440	2170.1	2171.3				6562	SVLTF	186	190	565.3	565.4				9441	HLEGEVNKIKSALL	159	172	1549.9	1550.1			5983	FDASISQV	488	495	865.4	864.6
		12080	GVDTVSVGNTLYYVNKQEGK	421	440	2170.1	2171.1				11953	KVLDLKNYIDKQLLPILNK	191	209	2267.4	2267.4				9455	HLEGEVNKIKSALL	159	172	1549.9	1550.4			5771	FDASISQVNE	488	497	1108.5	1109.5
		12792	GVDTVSVGNTLYYVNKQEGK	421	440	2170.1	2171.6				5365	KVLDLK	191	196	714.5	714.6				9547	HLEGEVNKIKSALL	159	172	1549.9	1550			5777	FDASISQVNE	488	497	1108.5	1108.9
		13152	GVDTVSVGNTLYYVNKQEGK	421	440	2170.1	2171.3				5413	KVLDLK	191	196	714.5	714.6				8460	HLEGEVNKIKSALL	159	172	1549.9	1550			5981	FDASISQV	488	495	865.4	866.7
		13600	GVDTVSVGNTLYYVNKQEGK	421	440	2170.1	2170.9				12441	VLDLKNYIDKQLLPILNK	192	209	2139.3	2139.3				8522	HLEGEVNKIKSALL	159	172	1549.9	1550			6156	FDASISQV	488	495	865.4	865.6
		13650	GVDTVSVGNTLYYVNKQEGK	421	440	2170.1	2172.2				11363	VLDLKNYIDKQLLPILNK	192	209	2139.3	2140.4				9497	HLEGEVNKIKSALL	159	172	1549.9	1550.1			4833	DASISQVNE	489	497	961.4	961.6
		14002	GVDTVSVGNTLYYVNKQEGK	421	440	2170.1	2171.5				5164	VLDLK	192	196	586.4	586.4				4760	HLEGEVN	159	165	796.4	797.3			4836	DASISQV	489	495	718.3	718.5
		14064	GVDTVSVGNTLYYVNKQEGK	421	440	2170.1	2171.2				6269	VLDLKNY	192	198	863.5	863.6				9610	HLEGEVNKIKSALL	159	172	1549.9	1549.9			7895	DASISQVNEKINQSL	489	503	1644.8	1646
		14510	GVDTVSVGNTLYYVNKQEGK	421	440	2170.1	2172				12491	VLDLKNYIDKQLLPILNK	192	209	2139.3	2139.3				4737	HLEGEVN	159	165	796.4	796.5			4725	DASISQVNE	489	497	961.4	961.3
		14910	GVDTVSVGNTLYYVNKQEGK	421	440	2170.1	2172.2				5161	VLDLK	192	196	586.4	586.4				6913	HLEGEVNKIKSAL	159	171	1436.8	1438			3731	DASISQVNE	489	497	961.4	961.7
		15159	GVDTVSVGNTLYYVNKQEGK	421	440	2170.1	2169.4				5212	VLDLK	192	196	586.4	586.4				7848	HLEGEVNKIKSALL	159	172	1549.9	1551			6702	VNEKINQSLAF	495	505	1261.7	1261.8
		15210	GVDTVSVGNTLYYVNKQEGK	421	440	2170.1	2171.7				4882	VLDLK	192	196	586.4	584.8				9289	HLEGEVNKIKSALL	159	172	1549.9	1551.1			6846	VNEKINQSLAF	495	505	1261.7	1262.9
		15313	GVDTVSVGNTLYYVNKQEGK	421	440	2170.1	2172.3				11419	DLKNYIDKQLLPILNK	194	209	1927.1	1927.3				6203	NKIKSAL	165	171	772.5	771.7			6108	KINQSLAF	498	505	919.5	919.7
		15461	GVDTVSVGNTLYYVNKQEGK	421	440	2170.1	2171.8				8977	NYIDKQLLPILNK	197	209	1570.9	1571.1				6230	KIKSALL	166	172	771.5	771.5			4862	AFIRKSDE	504	511	964.5	964.6
		15660	GVDTVSVGNTLYYVNKQEGK	421	440	2170.1	2169.9				9032	NYIDKQLLPILNK	197	209	1570.9	1571.1				6203	KIKSALL	166	172	771.5	771.7			5248	IPEAPRDGQAY	520	530	1215.6	1215.8
		15760	GVDTVSVGNTLYYVNKQEGK	421	440	2170.1	2171.4				9614	NYIDKQLLPILNK	197	209	1570.9	1572				5751	STNKAVVSL	173	181	917.5	917.5			4887	IPEAPRDGQA	520	529	1052.5	1052.7
		15812	GVDTVSVGNTLYYVNKQEGK	421	440	2170.1	2171.6				8239	YIDKQLLPILNK	198	209	1456.9	1457				5677	KAVVSL	176	181	615.4	615.5			4898	IPEAPRDGQA	520	529	1052.5	1053.9
		16012	GVDTVSVGNTLYYVNKQEGK	421	440	2170.1	2171.2				7678	QLLPILNK	202	209	937.6	939				6897	SVLTF	186	190	565.3	565.4			5030	YVRKDGEW	530	537	1051.5	1051.8
		17010	GVDTVSVGNTLYYVNKQEGK	421	440	2170.1	2172.4				7692	QLLPILNK	202	209	937.6	938.8				6923	SVLTF	186	190	565.3	565.4			5032	YVRKDGEW	530	537	1051.5	1051.8
		17080	GVDTVSVGNTLYYVNKQEGK	421	440	2170.1	2171.2				7756	QLLPILNK	202	209	937.6	940				6947	SVLTF	186	190	565.3	565.3			4555	YVRKDGE	530	536	865.4	865.8
		17433	GVDTVSVGNTLYYVNKQEGK	421	440	2170.1	2171.7				6136	RLLEITR	229	235	899.6	899.9				6528	TFKVL	189	193	606.4	606.5			15630	KDGEWVLLSTFLGGLVPR	533	550	1986.1	1986.4
		17581	GVDTVSVGNTLYYVNKQEGK	421	440	2170.1	2171.4				5711	LLEITR	230	235	743.5	743.4				6479	TFKVL	189	193	606.4	606.4			15581	KDGEWVLLSTFLGGLVPR	533	550	1986.1	1986.3
		17793	GVDTVSVGNTLYYVNKQEGK	421	440	2170.1	2170				5761	LLEITR	230	235	743.5	743.4				6708	KVLDLKNY	191	198	991.6	991.8			16302	DGEWVLLSTFLGGLVPR	534	550	1858	1858.2
		17845	GVDTVSVGNTLYYVNKQEGK	421	440	2170.1	2171.4				5562	LLEITR	230	235	743.5	743.4				12670	KVLDLKNYIDKQLLPILN	191	208	2139.3	2139.8			6916	VLLSTF	538	543	678.4	678.4
		18467	GVDTVSVGNTLYYVNKQEGK	421	440	2170.1	2171.2				5582	LLEITR	230	235	743.5	743.2				12699	KVLDLKNYIDKQLLPILN	191	208	2139.3	2139.4			6304	LSTFL	540	544	579.3	581.3
		18842	GVDTVSVGNTLYYVNKQEGK	421	440	2170.1	2171.3				5611	LLEITR	230	235	743.5	743.4				6713	KVLDLKNY	191	198	991.6	991.7			8314	STFLGGLVPR	541	550	1045.6	1045.8
		4979	GVDTVSVGN	421	429	846.4	846.5				5661	LLEITR	230	235	743.5	743.4				6714	KVLDLKNY	191	198	991.6	991.7			8325	STFLGGLVPR	541	550	1045.6	1043.9
		7949	GVDTVSVGNTLYYVNKQEGK	421	440	2170.1	2171.6				5713	LLEITR	230	235	743.5	743.4				12652	KVLDLKNYIDKQLLPILN	191	208	2139.3	2139.5			8256	TFLGGLVPR	542	550	958.6	958.7
		8049	GVDTVSVGNTLYYVNKQEGK	421	440	2170.1	2171.1				5767	LLEITR	230	235	743.5	743.4				6263	KVLDL	191	195	586.4	586.5			7223	FLGGLVPR	543	550	857.5	857.6
		8064	GVDTVSVGNTLYYVNKQEGK	421	440	2170.1	2171.8				5813	LLEITR	230	235	743.5	743.4				12127	KVLDLKNYIDKQLLP	191	205	1799.1	1799.3			7320	FLGGLVPR	543	550	857.5	857.1
		8109	GVDTVSVGNTLYYVNKQEGK	421	440	2170.1	2171.3				6013	LLEITR	230	235	743.5	743.5				12765	KVLDLKNYIDKQLLPILN	191	208	2139.3	2140.5			7323	FLGGLVPR	543	550	857.5	857.8
		8507	GVDTVSVGNTLYYVNKQEGK	421	440	2170.1	2171.2				15917	EFSVNAGVTTPVSTYMLTNSELLSLINDMPITNDQK	236	271	3941.9	3942.3				12699	VLDLKNYIDKQLLPILNK	192	209	2139.3	2139.4			7371	FLGGLVPR	543	550	857.5	857.8
		10517	GVDTVSVGNTLYYVNKQEGK	421	440	2170.1	2172.3				15653	EFSVNAGVTTPVSTYMLTNSELLSLINDMPITNDQKK	236	272	4070	4071.4				12670	VLDLKNYIDKQLLPILNK	192	209	2139.3	2139.8			7270	FLGGLVPR	543	550	857.5	856.8
		12690	GVDTVSVGNTLYYVNKQEGK	421	440	2170.1	2171.4				5532	AGVTTPVSTY	241	250	994.5	993.8				4858	VLDLK	192	196	586.4	584.8			7271	FLGGLVPR	543	550	857.5	857.7
		13349	GVDTVSVGNTLYYVNKQEGK	421	440	2170.1	2171.6				5534	AGVTTPVSTY	241	250	994.5	995.6				11713	DLKNYIDKQLLPILNKQSC	194	212	2302.2	2302.5			7222	FLGGLVPR	543	550	857.5	856.8
		13750	GVDTVSVGNTLYYVNKQEGK	421	440	2170.1	2172.1				7901	TTPVSTY	244	250	767.4	768.6				12127	DLKNYIDKQLLPILN	194	208	1799	1799.3			7224	FLGGLVPR	543	550	857.5	857.4
		14361	GVDTVSVGNTLYYVNKQEGK	421	440	2170.1	2171.7				5321	TYMLTNSELLSLINDM	249	264	1856.9	1857.1				12073	DLKNYIDKQLLPILN	194	208	1799	1799.2			7321	FLGGLVPR	543	550	857.5	857
		14709	GVDTVSVGNTLYYVNKQEGK	421	440	2170.1	2171.8				12821	MLTNSELLSLINDMPITNDQK	251	271	2389.2	2389.3				11749	DLKNYIDKQLLPILNKQ	194	210	2055.2	2055.4			5368	LGGLVPR	544	550	710.4	710.6
		14765	GVDTVSVGNTLYYVNKQEGK	421	440	2170.1	2171.6				12871	MLTNSELLSLINDMPITNDQK	251	271	2389.2	2389.3				12104	DLKNYIDKQLLPILN	194	208	1799	1799.7			5313	LGGLVPR	544	550	710.4	710.8
		14960	GVDTVSVGNTLYYVNKQEGK	421	440	2170.1	2172.2				13021	MLTNSELLSLINDMPITNDQK	251	271	2389.2	2389.3				4777	DLKNY	194	198	651.3	651.4			5250	LGGLVPR	544	550	710.4	710.5
		15063	GVDTVSVGNTLYYVNKQEGK	421	440	2170.1	2172.2				11922	MLTNSELLSLINDMPITNDQK	251	271	2389.2	2389.3				10012	KNYIDKQLLPILN	196	208	1570.9	1571.1			5254	LGGLVPR	544	550	710.4	710.5
		15411	GVDTVSVGNTLYYVNKQEGK	421	440	2170.1	2171.5				12622	MLTNSELLSLINDMPITNDQKK	251	272	2517.3	2517.3				10004	YIDKQLLPILN	198	208	1328.8	1329			5312	LGGLVPR	544	550	710.4	710.5
		16115	GVDTVSVGNTLYYVNKQEGK	421	440	2170.1	2171.6				12281	MLTNSELLSLINDMPITNDQK	251	271	2389.2	2389.3				8420	IDKQLLPILNKQSC	199	212	1668.9	1669.1			5362	LGGLVPR	544	550	710.4	710.5	481	#REF!
		16719	GVDTVSVGNTLYYVNKQEGK	421	440	2170.1	2171.8				12854	MLTNSELLSLINDMPITNDQK	251	271	2389.2	2391.3				9177	IDKQLLPILN	199	208	1165.7	1166
		17280	GVDTVSVGNTLYYVNKQEGK	421	440	2170.1	2171.7				12022	MLTNSELLSLINDMPITNDQK	251	271	2389.2	2390.3				9227	IDKQLLPILN	199	208	1165.7	1166
		4885	GVDTVSVGN	421	429	846.4	846.7				11925	MLTNSELLSLINDMPITNDQK	251	271	2389.2	2391.4				9129	IDKQLLPILN	199	208	1165.7	1166
		7195	GVDTVSVGNTLY	421	432	1223.6	1222.8				12572	MLTNSELLSLINDMPITNDQKK	251	272	2517.3	2518.3				9127	IDKQLLPILN	199	208	1165.7	1165.9
		8436	GVDTVSVGNTLYYVNKQEGK	421	440	2170.1	2171.2				13171	MLTNSELLSLINDMPITNDQK	251	271	2389.2	2390.3				9178	IDKQLLPILN	199	208	1165.7	1163.9
		8459	GVDTVSVGNTLYYVNKQEGK	421	440	2170.1	2171.2				11361	MLTNSELLSLINDMPITNDQKK	251	272	2517.3	2518.3				8375	IDKQLLPILNKQSC	199	212	1668.9	1670.1
		8354	VDTVSVGNTLYYVNK	422	436	1670.9	1671				11721	MLTNSELLSLINDMPITNDQK	251	271	2389.2	2390.3				8497	IDKQLLPILNKQ	199	210	1421.9	1423.9
		8453	VDTVSVGNTLYYVNKQEGK	422	440	2113.1	2113.5				12573	MLTNSELLSLINDMPITNDQKK	251	272	2517.3	2519.3				10599	KQSCSISNIETVIEF	209	223	1753.9	1754.1
		18985	DTVSVGNTLYYVNKQEGKS	423	441	2101	2100.5				12673	MLTNSELLSLINDMPITNDQKK	251	272	2517.3	2518.3				10417	KQSCSISNIETVIEF	209	223	1753.9	1754
		7991	TVSVGNTLYYVNKQEGK	424	440	1899	1898.9				12771	MLTNSELLSLINDMPITNDQK	251	271	2389.2	2390.3				10702	KQSCSISNIETVIEF	209	223	1753.9	1754.1
		6267	VGNTLYYVNKQEGK	427	440	1611.8	1611.9				12921	MLTNSELLSLINDMPITNDQK	251	271	2389.2	2390.3				10489	KQSCSISNIETVIEF	209	223	1753.9	1754.1
		5824	NTLYYVNKQEGK	429	440	1455.7	1455.8				12961	MLTNSELLSLINDMPITNDQK	251	271	2389.2	2390.3				10538	KQSCSISNIETVIEF	209	223	1753.9	1754
		5653	TLYYVNKQEGK	430	440	1341.7	1341.8				12971	MLTNSELLSLINDMPITNDQK	251	271	2389.2	2390.2				10647	KQSCSISNIETVIEF	209	223	1753.9	1754.1
		5699	TLYYVNKQEGK	430	440	1341.7	1341.8				12319	MLTNSELLSLINDMPITNDQK	251	271	2389.2	2391.3				10812	KQSCSISNIETVIEF	209	223	1753.9	1754.1
		5621	TLYYVNK	430	436	899.5	899.5				14659	MLTNSELLSLINDMPITNDQK	251	271	2389.2	2389.5				10764	KQSCSISNIETVIEF	209	223	1753.9	1754.1
		5634	TLYYVNK	430	436	899.5	899.5				18055	MLTNSELLSLINDMPITNDQK	251	271	2389.2	2390.6				10871	KQSCSISNIETVIEF	209	223	1753.9	1754
		5820	TLYYVNKQEGK	430	440	1341.7	1342.8				7021	MLTNSELL	251	258	919.5	918.5				10919	KQSCSISNIETVIEF	209	223	1753.9	1753.8
		5066	KSLYVK	440	445	736.4	735.6				12523	MLTNSELLSLINDMPITNDQK	251	271	2389.2	2390.4				11012	KQSCSISNIETVIEF	209	223	1753.9	1755.1
		14209	SLYVKGEPIINFYDPLVFPSDEFDASISQVNEK	441	473	3759.9	3760.6				12902	MLTNSELLSLINDMPITNDQK	251	271	2389.2	2391.3				10932	KQSCSISNIETVIEF	209	223	1753.9	1754.8
		14259	SLYVKGEPIINFYDPLVFPSDEFDASISQVNEK	441	473	3759.9	3760.3				13071	MLTNSELLSLINDMPITNDQK	251	271	2389.2	2391.1				10724	SISNIETVIEF	213	223	1250.6	1251.9
		13786	SLYVKGEPIINFYDPLVFPSDEFDASISQVNEK	441	473	3759.9	3760.1				13121	MLTNSELLSLINDMPITNDQK	251	271	2389.2	2390.3				10708	SISNIETVIEF	213	223	1250.6	1251.8
		13275	SLYVKGEPIINFYDPLVFPSDE	441	462	2541.3	2541.5				17609	MLTNSELLSLINDMPITNDQK	251	271	2389.2	2389.5				10664	SISNIETVIEF	213	223	1250.6	1251
		14163	SLYVKGEPIINFYDPLVFPSDEFDASISQVNEK	441	473	3759.9	3760				17919	MLTNSELLSLINDMPITNDQK	251	271	2389.2	2390.3				10770	SISNIETVIEFQQKNNRLLEITREFSVNAGVTT	213	245	3750	3751.2
		5039	SLYVK	441	445	608.4	608.3				7448	MLTNSELL	251	258	919.5	918.5				8722	LLEITREF	230	237	1019.6	1019.6
		5059	SLYVK	441	445	608.4	608.4				7618	MLTNSELL	251	258	919.5	920.5				5567	EITREF	232	237	793.4	793.5
		5089	SLYVK	441	445	608.4	608.4				11399	MLTNSELLSLINDMPITNDQKK	251	272	2517.3	2519.4				5547	EITREF	232	237	793.4	793
		5009	SLYVK	441	445	608.4	608.4				11558	MLTNSELLSLINDMPITNDQKK	251	272	2517.3	2518.3				5517	EITREF	232	237	793.4	791.6
		5590	SLYVK	441	445	608.4	608.4				11871	MLTNSELLSLINDMPITNDQK	251	271	2389.2	2391.2				6240	SVNAGVTTPVSTY	238	250	1294.6	1294.8
		4902	SLYVK	441	445	608.4	608.4				12122	MLTNSELLSLINDMPITNDQK	251	271	2389.2	2391.1				6228	SVNAGVTTPVSTY	238	250	1294.6	1296.1
		4922	SLYVK	441	445	608.4	608.5				12432	MLTNSELLSLINDMPITNDQKK	251	272	2517.3	2518.5				6243	SVNAGVTTPVSTY	238	250	1294.6	1296.9
		4970	SLYVK	441	445	608.4	608.5				13045	MLTNSELLSLINDMPITNDQK	251	271	2389.2	2391.5				6279	SVNAGVTTPVSTY	238	250	1294.6	1295
		5189	SLYVK	441	445	608.4	608.4				13342	MLTNSELLSLINDMPITNDQK	251	271	2389.2	2390.3				6277	SVNAGVTTPVSTYMLTNSE	238	256	1969.9	1967.6
		5541	SLYVK	441	445	608.4	608.3				13457	MLTNSELLSLINDMPITNDQK	251	271	2389.2	2390.1				6189	SVNAGVTTPVSTY	238	250	1294.6	1295.8
		5990	SLYVK	441	445	608.4	608.4				17468	MLTNSELLSLINDMPITNDQK	251	271	2389.2	2390.4				6812	SVNAGVTTPVSTYMLTNSE	238	256	1969.9	1968.2
		14189	GEPIINFYDPLVFPSDEFDASISQVNEK	446	473	3169.5	3169.5				19098	MLTNSELLSLINDMPITNDQK	251	271	2389.2	2390.3				5630	AGVTTPVSTY	241	250	994.5	994.7
		13670	GEPIINFYDPLVFPSDEFDASISQVNEK	446	473	3169.5	3169.4				7071	MLTNSELL	251	258	919.5	919.6				13279	MLTNSELLSLINDMPITNDQK	251	271	2389.2	2389.4
		14039	GEPIINFYDPLVFPSDEFDASISQVNEK	446	473	3169.5	3169.6				11771	MLTNSELLSLINDMPITNDQK	251	271	2389.2	2391.2				13599	MLTNSELLSLINDMPITNDQKKL	251	273	2630.4	2630.6
		14139	GEPIINFYDPLVFPSDEFDASISQVNEK	446	473	3169.5	3169.5				12674	MLTNSELLSLINDMPITNDQK	251	271	2389.2	2390.1				13234	MLTNSELLSLINDMPITNDQK	251	271	2389.2	2389.4
		14289	GEPIINFYDPLVFPSDEFDASISQVNEK	446	473	3169.5	3169.6				14075	MLTNSELLSLINDMPITNDQK	251	271	2389.2	2389.5				5720	MLTNSEL	251	257	806.4	804.5
		13722	GEPIINFYDPLVFPSDEFDASISQVNEK	446	473	3169.5	3169.5				19045	MLTNSELLSLINDMPITNDQK	251	271	2389.2	2390.3				13651	MLTNSELLSLINDMPITNDQKKL	251	273	2630.4	2631.8
		13889	GEPIINFYDPLVFPSDEFDASISQVNEK	446	473	3169.5	3169.5				7178	MLTNSELL	251	258	919.5	918.6				7397	MLTNSELL	251	258	919.5	918.6
		14440	GEPIINFYDPLVFPSDEFDASISQVNEK	446	473	3169.5	3169.7				12253	LTNSELLSLINDMPITNDQK	252	271	2258.1	2258.3				13138	MLTNSELLSLINDMPITNDQK	251	271	2389.2	2390.3
		14541	GEPIINFYDPLVFPSDEFDASISQVN	446	471	2912.4	2912.4				12305	LTNSELLSLINDMPITNDQK	252	271	2258.1	2258.2				13414	MLTNSELLSLINDMPITNDQK	251	271	2389.2	2390.4
		13939	GEPIINFYDPLVFPSDEFDASISQVNEK	446	473	3169.5	3169.4				12148	LTNSELLSLINDMPITNDQK	252	271	2258.1	2259.3				7398	MLTNSELL	251	258	919.5	919.8
		14089	GEPIINFYDPLVFPSDEFDASISQVNEK	446	473	3169.5	3169.6				10975	LTNSELLSLINDMPITNDQK	252	271	2258.1	2259.5				13535	MLTNSELLSLINDMPITNDQK	251	271	2389.2	2390.5
		13742	GEPIINFYDPLVFPSDEFDASISQVNEK	446	473	3169.5	3171.2				11254	SELLSLINDMPITNDQK	255	271	1930	1930.1				13784	MLTNSELLSLINDMPITNDQKKL	251	273	2630.4	2631.5
		13944	GEPIINFYDPLVFPSDEFDASISQVNEK	446	473	3169.5	3171.6				11299	SELLSLINDMPITNDQK	255	271	1930	1930.1				7670	MLTNSELL	251	258	919.5	918.8
		13989	GEPIINFYDPLVFPSDEFDASISQVNEK	446	473	3169.5	3169.9				11304	SELLSLINDMPITNDQK	255	271	1930	1930.1				12001	MLTNSELLSLINDMPITNDQK	251	271	2389.2	2390.6
		14059	GEPIINFYDPLVFPSDEFDASISQVNEK	446	473	3169.5	3169.7				11385	SELLSLINDMPITNDQK	255	271	1930	1931.1				12303	MLTNSELLSLINDMPITNDQKKL	251	273	2630.4	2632
		14180	GEPIINFYDPLVFPSDEFDASISQVNEK	446	473	3169.5	3171.1				11566	SELLSLINDMPITNDQK	255	271	1930	1931				13530	MLTNSELLSLINDMPITNDQKKL	251	273	2630.4	2631.8
		14239	GEPIINFYDPLVFPSDEFDASISQVNEK	446	473	3169.5	3169.9				10595	SELLSLINDMPITNDQKK	255	272	2058.1	2059				7347	MLTNSELL	251	258	919.5	920.6
		14389	GEPIINFYDPLVFPSDEFDASISQVNEK	446	473	3169.5	3169.5				11176	SELLSLINDMPITNDQK	255	271	1930	1931.1				7521	MLTNSELL	251	258	919.5	921.3
		13571	GEPIINFYDPLVFPSDEFDASISQVNEK	446	473	3169.5	3169.6				9935	SELLSLINDMPITNDQK	255	271	1930	1929.4				12351	MLTNSELLSLINDMPITNDQKKL	251	273	2630.4	2632.5
		13789	GEPIINFYDPLVFPSDEFDASISQVNEK	446	473	3169.5	3169.9				10068	SELLSLINDMPITNDQK	255	271	1930	1932				7454	MLTNSELL	251	258	919.5	920.6
		14085	GEPIINFYDPLVFPSDEFDASISQVNEK	446	473	3169.5	3171.6				9323	SELLSLINDMPITNDQKK	255	272	2058.1	2059				5980	LTNSELL	252	258	788.4	787.5
		13622	GEPIINFYDPLVFPSDEFDASISQVNEK	446	473	3169.5	3169.6				9993	SELLSLINDMPITNDQK	255	271	1930	1932				5128	TNSELL	253	258	675.3	675.5
		14502	GEPIINFYDPLVFPSDEFDASISQVNEK	446	473	3169.5	3169.6				7501	SLINDMPITNDQK	259	271	1487.7	1488.1				5177	TNSELL	253	258	675.3	675.4
		14553	GEPIINFYDPLVFPSDEFDASISQVNEK	446	473	3169.5	3169.8				7451	SLINDMPITNDQK	259	271	1487.7	1487.9				12041	SELLSLINDMPITNDQKKL	255	273	2171.2	2172.5
		14776	GEPIINFYDPLVFPSDEFDASISQVNEK	446	473	3169.5	3169.6				7194	SLINDMPITNDQKK	259	272	1615.8	1615.9				9757	LLSLINDMPITNDQKK	257	272	1842	1842.2
		14339	GEPIINFYDPLVFPSDEFDASISQVNEK	446	473	3169.5	3170.5				6816	SLINDMPITNDQK	259	271	1487.7	1487.8				9757	LSLINDMPITNDQKKL	258	273	1842	1842.2
		14452	GEPIINFYDPLVFPSDEFDASISQVNEK	446	473	3169.5	3171.5				7306	SLINDMPITNDQK	259	271	1487.7	1488.3				8687	LSLINDMPITNDQKK	258	272	1728.9	1729.1
		14565	GEPIINFYDPLVFPSDEFDASISQVN	446	471	2912.4	2914.4				7557	SLINDMPITNDQK	259	271	1487.7	1489				8687	SLINDMPITNDQKKL	259	273	1728.9	1729.1
		14281	GEPIINFYDPLVFPSDEFDASISQVNEK	446	473	3169.5	3171.8				7352	SLINDMPITNDQK	259	271	1487.7	1488.8				7550	SLINDMPITNDQKK	259	272	1615.8	1616
		14405	GEPIINFYDPLVFPSDEF	446	463	2098	2100.1				7056	SLINDMPITNDQK	259	271	1487.7	1488.8				7737	SLINDMPITNDQK	259	271	1487.7	1487.9
		12269	FYDPLVFPSDEFDASISQVNEK	452	473	2546.2	2546.2				18115	SLINDMPITNDQK	259	271	1487.7	1488				8737	SLINDMPITNDQKKL	259	273	1728.9	1729.1
		12173	FYDPLVFPSDEFDASISQVNEK	452	473	2546.2	2546.2				7102	SLINDMPITNDQK	259	271	1487.7	1488.9				8787	SLINDMPITNDQKKL	259	273	1728.9	1729.1
		11976	FYDPLVFPSDEFDASISQVNEK	452	473	2546.2	2546.2				7143	SLINDMPITNDQKK	259	272	1615.8	1616.9				9537	SLINDMPITNDQKKLM	259	274	1859.9	1860.2
		12220	FYDPLVFPSDEFDASISQVNEK	452	473	2546.2	2547.3				7601	SLINDMPITNDQK	259	271	1487.7	1488.9				9493	SLINDMPITNDQKKLM	259	274	1859.9	1860.8
		12345	FYDPLVFPSDEFDASISQVNEK	452	473	2546.2	2547.2				7833	NDMPITNDQK	262	271	1174.5	1172.4				9587	SLINDMPITNDQKKLM	259	274	1859.9	1860.1
		10634	DPLVFPSDEFDASISQVNEK	454	473	2236.1	2236.2				18017	QKKL	270	273	515.3	514.3				7888	SLINDMPITN	259	268	1116.5	1116.8
		10414	PLVFPSDEFDASISQVNEK	455	473	2121	2121.2				19383	QKKL	270	273	515.3	514.4				8090	SLINDMPITNDQKKL	259	273	1728.9	1729.7
		14029	PLVFPSDEFDASISQVNEK	455	473	2121	2121.3				19635	QKKL	270	273	515.3	514.3				7592	SLINDMPITNDQK	259	271	1487.7	1489
		14079	PLVFPSDEFDASISQVNEK	455	473	2121	2121.3				6393	QKKL	270	273	515.3	514.3				9593	SLINDMPITNDQKKL	259	273	1728.9	1729.8
		10515	PLVFPSDEFDASISQVNEK	455	473	2121	2121.2				6262	KLMSNNVQIVR	272	282	1300.7	1300.9				9810	SLINDMPITNDQKKL	259	273	1728.9	1729.3
		14131	PLVFPSDEFDASISQVNEK	455	473	2121	2121.4				6211	KLMSNNVQIVR	272	282	1300.7	1300.8				7451	SLINDMPITNDQKK	259	272	1615.8	1616.8
		13980	PLVFPSDEFDASISQVNEK	455	473	2121	2121				6311	KLMSNNVQIVR	272	282	1300.7	1301.9				9482	SLINDMPITNDQKKL	259	273	1728.9	1729.3
		11101	ASISQVNEKINQSLAFIR	465	482	2017.1	2018.3				6362	KLMSNNVQIVR	272	282	1300.7	1301.9				9712	SLINDMPITNDQKKL	259	273	1728.9	1729.1
		10703	SISQVNEKINQSLAFIR	466	482	1946.1	1947.2				6479	KLMSNNVQIVR	272	282	1300.7	1301.9				9761	SLINDMPITNDQKKL	259	273	1728.9	1729.4
		6082	NEKINQ	471	476	744.4	743.4				6523	KLMSNNVQIVR	272	282	1300.7	1301.9				7643	SLINDMPITNDQK	259	271	1487.7	1488.9
		8369	EKINQSLAFIR	472	482	1317.7	1318.9				6103	LMSNNVQIVR	273	282	1172.6	1172.8				8440	SLINDMPITNDQKKL	259	273	1728.9	1730.1
		8074	KINQSLAFIR	473	482	1188.7	1189.8				6051	LMSNNVQIVR	273	282	1172.6	1173.9				8587	SLINDMPITNDQKKL	259	273	1728.9	1730.1
		7313	INQSLAFIRK	474	483	1188.7	1188.9				14816	EEVLAYVVQLPLYGVIDTPCWK	294	315	2591.3	2591.3				8637	SLINDMPITNDQKKL	259	273	1728.9	1730.1
		7692	INQSLAFIR	474	482	1060.6	1060.8				14861	EEVLAYVVQLPLYGVIDTPCWK	294	315	2591.3	2591.2				8941	SLINDMPITNDQKKL	259	273	1728.9	1730
		7740	INQSLAFIR	474	482	1060.6	1060.8				14862	EEVLAYVVQLPLYGVIDTPCWK	294	315	2591.3	2593.3				9439	SLINDMPITNDQKKLM	259	274	1859.9	1860.2
		7689	INQSLAFIR	474	482	1060.6	1059.8				5544	EEVLAY	294	299	722.3	722.6				9541	SLINDMPITNDQKKL	259	273	1728.9	1729.8
		7690	INQSLAFIR	474	482	1060.6	1060.8				12556	AYVVQLPLYGVIDTPCWK	298	315	2121.1	2120.8				7690	SLINDMPITNDQK	259	271	1487.7	1488.9
		16946	INQSLAFIR	474	482	1060.6	1061.8				12606	AYVVQLPLYGVIDTPCWK	298	315	2121.1	2121.1				7840	SLINDMPITN	259	268	1116.5	1116.7
		7739	INQSLAFIR	474	482	1060.6	1060.2				9185	YVVQLPL	299	305	830.5	830.4				7889	SLINDMPITNDQK	259	271	1487.7	1488.8
		8637	INQSLAFI	474	481	904.5	903.7				9232	YVVQLPL	299	305	830.5	830.5				8287	SLINDMPITNDQKKL	259	273	1728.9	1730.1
		15417	INQSLAFIR	474	482	1060.6	1061.8				11577	VVQLPLYGVIDTPCWK	300	315	1887	1887.1				8713	SLINDMPITNDQKKL	259	273	1728.9	1731.1
		6703	INQSLAF	474	480	791.4	790.5				11621	VVQLPLYGVIDTPCWK	300	315	1887	1887.2				8838	SLINDMPITNDQKKL	259	273	1728.9	1730.1
		6960	SLAFIR	477	482	705.4	704.5				11626	VVQLPLYGVIDTPCWK	300	315	1887	1887.3				8887	SLINDMPITNDQKKL	259	273	1728.9	1730.1
		10507	IRKSDEVVSAIGGFIPEAPRDGQAY	481	505	2674.4	2674.4				11671	VVQLPLYGVIDTPCWK	300	315	1887	1887.1				8987	SLINDMPITNDQKKL	259	273	1728.9	1730.1
		9634	RKSDEVVSAIGGFIPEAPR	482	500	2027.1	2027.2				11724	VVQLPLYGVIDTPCWK	300	315	1887	1887.1				9339	SLINDMPITNDQKKLM	259	274	1859.9	1861
		17487	KSDEVVSAIGGFIPEAPR	483	500	1871	1871.1				6738	GVIDTPCWK	307	315	1074.5	1074.7				9643	SLINDMPITNDQKKLM	259	274	1859.9	1860.1
		9859	KSDEVVSAIGGFIPEAPR	483	500	1871	1871.1				6772	GVIDTPCWK	307	315	1074.5	1074				6758	INDMPITNDQKKL	261	273	1528.8	1529
		10029	KSDEVVSAIGGFIPEAPR	483	500	1871	1871.3				6713	GVIDTPCWK	307	315	1074.5	1074.6				6709	INDMPITNDQKKL	261	273	1528.8	1529.8
		10079	KSDEVVSAIGGFIPEAPR	483	500	1871	1871.3				6755	GVIDTPCWK	307	315	1074.5	1074.7				6085	DMPITNDQKKL	263	273	1301.7	1301.8
		10301	KSDEVVSAIGGFIPEAPR	483	500	1871	1871.1				5368	KLHTSPLCTTNTK	315	327	1499.8	1499.9				6762	DMPITNDQKKLM	263	274	1432.7	1432.8
		11121	KSDEVVSAIGGFIPEAPR	483	500	1871	1871.1				5348	KLHTSPL	315	321	794.5	794.7				4823	DQKKLM	269	274	761.4	761.5
		19023	KSDEVVSAIGGFIPEAPR	483	500	1871	1871.2				5414	KLHTSPLCTTNTK	315	327	1499.8	1498.3				4859	DQKKLMSNNVQ	269	279	1303.7	1303.7
		10081	KSDEVVSAIGGFIPEAPR	483	500	1871	1871.3				5268	LHTSPLCTTNTK	316	327	1371.7	1371.9				6288	MSNNVQIVRQQSY	274	286	1565.8	1565.9
		10129	KSDEVVSAIGGFIPEAPR	483	500	1871	1871.3				6968	LHTSPLCTTNTKEGSNICLTR	316	336	2402.2	2402.4				6338	MSNNVQIVRQQSY	274	286	1565.8	1567
		10151	KSDEVVSAIGGFIPEAPR	483	500	1871	1871.2				5331	LHTSPLCTTNTK	316	327	1371.7	1372				5769	SNNVQIVRQQSY	275	286	1434.7	1434.9
		10180	KSDEVVSAIGGFIPEAPR	483	500	1871	1871.1				7011	LHTSPLCTTNTKEGSNICLTR	316	336	2402.2	2402.5				5819	SNNVQIVRQQSY	275	286	1434.7	1435.9
		10242	KSDEVVSAIGGFIPEAPR	483	500	1871	1871.1				5281	LHTSPLCTTNTK	316	327	1371.7	1371.9				6263	NNVQI	276	280	586.3	586.5
		10353	KSDEVVSAIGGFIPEAPR	483	500	1871	1871.1				5193	LHTSPLCTTN	316	325	1142.5	1142.7				4797	IVRQQSY	280	286	892.5	891.7
		10402	KSDEVVSAIGGFIPEAPR	483	500	1871	1871.2				5385	LHTSPLCTTNTK	316	327	1371.7	1371.9				12049	VVQLPLYGVIDTPCWK	300	315	1887	1887.2
		10796	KSDEVVSAIGGFIPEAPR	483	500	1871	1871.1				5213	LHTSPLCTTN	316	325	1142.5	1144.5				13085	VVQLPLYGVIDTPCW	300	314	1758.9	1759.1
		10943	KSDEVVSAIGGFIPEAPR	483	500	1871	1871.1				5319	LHTSPLCTTNTK	316	327	1371.7	1372.8				12000	VVQLPLYGVIDTPCWK	300	315	1887	1887.2
		11055	KSDEVVSAIGGFIPEAPR	483	500	1871	1871.1				5069	LHTSPLC	316	322	826.4	826.6				12353	VVQLPLYGVIDTPCWKLH	300	317	2137.1	2137.3
		14384	KSDEVVSAIGGFIPEAPR	483	500	1871	1871.2				5156	LHTSPL	316	321	666.4	667				13662	VVQLPLYGVIDTPCWKL	300	316	2000.1	2000.4
		16673	KSDEVVSAIGGFIPEAPR	483	500	1871	1871.1				5217	LHTSPL	316	321	666.4	666.9				13140	VVQLPLYGVIDTPCWKLHTSPL	300	321	2535.4	2535.4
		16846	KSDEVVSAIGGFIPEAPR	483	500	1871	1871.2				5232	LHTSPLCTTNTK	316	327	1371.7	1371.9				8230	VVQLPLY	300	306	830.5	830.6
		9350	KSDEVVSAIGGFIPEAPR	483	500	1871	1871.1				5259	LHTSPLCTTN	316	325	1142.5	1142.7				7524	VVQLPL	300	305	667.4	666.6
		9809	KSDEVVSAIGGFIPEAPR	483	500	1871	1871.2				19559	LHTSPLCTTNTK	316	327	1371.7	1371.6				7667	VVQLPL	300	305	667.4	667.2
		9900	KSDEVVSAIGGFIPEAPR	483	500	1871	1871.4				19399	LHTSPLCTTNTK	316	327	1371.7	1372.1				7567	VVQLPL	300	305	667.4	667.4
		9961	KSDEVVSAIGGFIPEAPR	483	500	1871	1871.2				5152	LHTSPL	316	321	666.4	666.5				7617	VVQLPL	300	305	667.4	666.5
		9979	KSDEVVSAIGGFIPEAPR	483	500	1871	1871.3				5202	LHTSPL	316	321	666.4	666.5				8591	YGVIDTPCWKLH	306	317	1487.7	1487.9
		10486	KSDEVVSAIGGFIPEAPR	483	500	1871	1871.1				5607	LHTSPLCTTNTK	316	327	1371.7	1371.6				8617	YGVIDTPCW	306	314	1109.5	1109.6
		10666	KSDEVVSAIGGFIPEAPR	483	500	1871	1871				6989	LHTSPLCTTNTK	316	327	1371.7	1371.4				8601	YGVIDTPCW	306	314	1109.5	1109.7
		11184	KSDEVVSAIGGFIPEAPR	483	500	1871	1871.1				7061	LHTSPLCTTNTKEGSNICLTR	316	336	2402.2	2403.3				8648	YGVIDTPCW	306	314	1109.5	1109.7
		14057	KSDEVVSAIGGFIPEAPR	483	500	1871	1871.1				5535	LHTSPLCTTNTK	316	327	1371.7	1372.6				7787	GVIDTPCW	307	314	946.4	946.6
		14293	KSDEVVSAIGGFIPEAPR	483	500	1871	1871.1				5658	LHTSPLCTTNTK	316	327	1371.7	1371.8				7745	GVIDTPCW	307	314	946.4	946.7
		14537	KSDEVVSAIGGFIPEAPR	483	500	1871	1871.2				5799	LHTSPLCTTNTK	316	327	1371.7	1371.9				7822	GVIDTPCW	307	314	946.4	946.7
		15817	KSDEVVSAIGGFIPEAPR	483	500	1871	1871.1				5867	LHTSPLCTTNTK	316	327	1371.7	1371.8				9794	GVIDTPCWKLHTSPL	307	321	1722.9	1723.2
		16314	KSDEVVSAIGGFIPEAPR	483	500	1871	1871.2				19445	LHTSPLCTTNTK	316	327	1371.7	1371.4				7775	GVIDTPCW	307	314	946.4	948.3
		17017	KSDEVVSAIGGFIPEAPR	483	500	1871	1871.2				5431	LHTSPLCTTNTK	316	327	1371.7	1372				7769	KLHTSPLCTTNTKEGSNICL	315	334	2273.1	2273.3
		17133	KSDEVVSAIGGFIPEAPR	483	500	1871	1871.1				6209	LHTSPLCTTNTK	316	327	1371.7	1371.8				5397	KLHTSPL	315	321	794.5	794.5
		18946	KSDEVVSAIGGFIPEAPR	483	500	1871	1871.1				7207	LHTSPLCTTNTK	316	327	1371.7	1372.2				5351	KLHTSPL	315	321	794.5	794.5
		9851	KSDEVVSAIGGFIPEAPR	483	500	1871	1871.8				8648	LHTSPL	316	321	666.4	666.6				7825	KLHTSPLCTTNTKEGSNICL	315	334	2273.1	2273.7
		10543	KSDEVVSAIGGFIPEAPR	483	500	1871	1871.1				4869	TSPLCTTNTK	318	327	1121.5	1121.7				5657	KLHTSPLCTTNTKEGSNICL	315	334	2273.1	2271.7
		10602	KSDEVVSAIGGFIPEAPR	483	500	1871	1871.2				5061	EGSNICLTR	328	336	1048.5	1049.8				8952	KLHTSPL	315	321	794.5	793.8
		10991	KSDEVVSAIGGFIPEAPR	483	500	1871	1871.1				5081	EGSNICLTR	328	336	1048.5	1049.8				9612	KLHTSPL	315	321	794.5	794.5
		14485	KSDEVVSAIGGFIPEAPR	483	500	1871	1871.1				5121	EGSNICLTR	328	336	1048.5	1049.6				5498	KLHTSPL	315	321	794.5	792.6
		15977	KSDEVVSAIGGFIPEAPR	483	500	1871	1871.1				5382	EGSNICLTR	328	336	1048.5	1050.9				5277	LHTSPLCTTNTK	316	327	1371.7	1371.9
		16897	KSDEVVSAIGGFIPEAPR	483	500	1871	1871.2				5434	EGSNICLTR	328	336	1048.5	1050.5				5253	LHTSPL	316	321	666.4	666.4
		16963	KSDEVVSAIGGFIPEAPR	483	500	1871	1871.1				5528	EGSNICLTR	328	336	1048.5	1049.7				4767	HTSPL	317	321	553.3	553.3
		17253	KSDEVVSAIGGFIPEAPR	483	500	1871	1871.2				5877	EGSNICLTR	328	336	1048.5	1049.8				7443	TSPLCTTNTKEGSNICL	318	334	1894.9	1895.1
		17305	KSDEVVSAIGGFIPEAPR	483	500	1871	1871.1				19407	EGSNICLTR	328	336	1048.5	1046.3				7495	TSPLCTTNTKEGSNICL	318	334	1894.9	1895
		17357	KSDEVVSAIGGFIPEAPR	483	500	1871	1871.2				5045	EGSNICLTR	328	336	1048.5	1047.8				5661	CTTNTKEGSNICL	322	334	1496.7	1496.9
		9795	KSDEVVSAIGGFIPEAPRDG	483	502	2043	2043.1				5437	EGSNICL	328	334	791.3	791.5				5697	CTTNTKEGSNICL	322	334	1496.7	1497
		9919	KSDEVVSAIGGFIPEAPR	483	500	1871	1871.5				8802	TDRGWYCDNAGSVSFFPQAETCK	337	359	2695.1	2695.3				5737	CTTNTKEGSNICL	322	334	1496.7	1496.9
		9947	KSDEVVSAIGGFIPEAPRDGQA	483	504	2242.1	2242.4				8852	TDRGWYCDNAGSVSFFPQAETCK	337	359	2695.1	2695.3				5787	CTTNTKEGSNICL	322	334	1496.7	1496.9
		10551	KSDEVVSAIGGFIPEAPRDGQAY	483	505	2405.2	2405.3				8902	TDRGWYCDNAGSVSFFPQAETCK	337	359	2695.1	2695.3				5812	CTTNTKEGSNICL	322	334	1496.7	1497
		19127	KSDEVVSAIGGFIPEAPR	483	500	1871	1871.2				8758	TDRGWYCDNAGSVSFFPQAETCK	337	359	2695.1	2695.3				5937	CTTNTKEGSNICL	322	334	1496.7	1496.9
		9815	KSDEVVSAIGGFIPEAPRD	483	501	1986	1986.1				9066	TDRGWYCDNAGSVSFFPQAETCK	337	359	2695.1	2696.2				6617	CTTNTKEGSNICL	322	334	1496.7	1496.9
		10505	KSDEVVSAIGGFIPEAPRDGQAY	483	505	2405.2	2405.3				9002	TDRGWYCDNAGSVSFFPQAETCK	337	359	2695.1	2695.7				6883	CTTNTKEGSNICL	322	334	1496.7	1496.8
		15744	KSDEVVSAIGGFIPEAPR	483	500	1871	1871.1				8645	GWYCDNAGSVSFFPQAETCK	340	359	2323	2323				6135	CTTNTKEGSNICL	322	334	1496.7	1496.9
		19076	KSDEVVSAIGGFIPEAPR	483	500	1871	1871.2				9114	GWYCDNAGSVSFFPQAETCK	340	359	2323	2323				7981	CTTNTKEGSNICL	322	334	1496.7	1496.9
		10329	KSDEVVSAIGGFIPEAPRDGQAYVR	483	507	2660.4	2660.6				9211	GWYCDNAGSVSFFPQAETCK	340	359	2323	2323.1				5750	CTTNTKEGSNICL	322	334	1496.7	1498.6
		10429	KSDEVVSAIGGFIPEAPRDGQAYVR	483	507	2660.4	2660.6				8543	GWYCDNAGSVSFFPQAETCK	340	359	2323	2323				6223	CTTNTKEGSNICL	322	334	1496.7	1496.9
		11231	KSDEVVSAIGGFIPEAPR	483	500	1871	1871.1				8592	GWYCDNAGSVSFFPQAETCK	340	359	2323	2323				6080	CTTNTKEGSNICL	322	334	1496.7	1496.9
		12933	KSDEVVSAIGGFIPEAPR	483	500	1871	1871.4				9564	GWYCDNAGSVSFFPQAETCK	340	359	2323	2323				6567	CTTNTKEGSNICL	322	334	1496.7	1496.8
		17061	KSDEVVSAIGGFIPEAPR	483	500	1871	1871.1				11543	GWYCDNAGSVSFFPQAETCK	340	359	2323	2323				6667	CTTNTKEGSNICL	322	334	1496.7	1496.9
		10279	KSDEVVSAIGGFIPEAPRDGQAYVR	483	507	2660.4	2660.5				19031	GWYCDNAGSVSFFPQAETCK	340	359	2323	2323.1				6933	CTTNTKEGSNICL	322	334	1496.7	1497
		9827	KSDEVVSAIGGFIPEAPRDGQA	483	504	2242.1	2242.2				8499	GWYCDNAGSVSFFPQAETCK	340	359	2323	2323.2				7069	CTTNTKEGSNICL	322	334	1496.7	1496.9
		9897	KSDEVVSAIGGFIPEAPRDGQA	483	504	2242.1	2242.2				9161	GWYCDNAGSVSFFPQAETCK	340	359	2323	2323.1				5837	CTTNTKEGSNICL	322	334	1496.7	1496
		10379	KSDEVVSAIGGFIPEAPRDGQAYVR	483	507	2660.4	2660.6				12293	GWYCDNAGSVSFFPQAETCK	340	359	2323	2323.1				6517	CTTNTKEGSNICL	322	334	1496.7	1496.9
		9589	KSDEVVSAIGGFIPEAPRDGQAYVR	483	507	2660.4	2660.6				9067	GWYCDNAGSVSFFPQAETCK	340	359	2323	2323				7139	CTTNTKEGSNICL	322	334	1496.7	1496.8
		10115	KSDEVVSAIGGFIPEAPRDGQA	483	504	2242.1	2242.1				11663	GWYCDNAGSVSFFPQAETCK	340	359	2323	2323				9195	CTTNTKEGSNICL	322	334	1496.7	1496.9
		10136	KSDEVVSAIGGFIPEAPR	483	500	1871	1871.1				17735	GWYCDNAGSVSFFPQAETCK	340	359	2323	2323.1				6467	CTTNTKEGSNICL	322	334	1496.7	1496.9
		10479	KSDEVVSAIGGFIPEAPRDGQAYVR	483	507	2660.4	2660.6				17858	GWYCDNAGSVSFFPQAETCK	340	359	2323	2323.1				7343	CTTNTKEGSNICL	322	334	1496.7	1496.8
		9250	KSDEVVSAIGGFIPEAPRDGQAYVRK	483	508	2788.5	2788.8				19183	GWYCDNAGSVSFFPQAETCK	340	359	2323	2323.1				9513	CTTNTKEGSNICL	322	334	1496.7	1496.9
		9669	KSDEVVSAIGGFIPEAPRDGQAYVRK	483	508	2788.5	2788.7				11046	GWYCDNAGSVSFFPQAETCK	340	359	2323	2323.1				5887	CTTNTKEGSNICL	322	334	1496.7	1497.7
		9829	KSDEVVSAIGGFIPEAPRDGQAYVRK	483	508	2788.5	2788.7				11597	GWYCDNAGSVSFFPQAETCK	340	359	2323	2323.1				6268	CTTNTKEGSNICL	322	334	1496.7	1496.8
		9880	KSDEVVSAIGGFIPEAPRDGQAYVRK	483	508	2788.5	2788.6				17406	GWYCDNAGSVSFFPQAETCK	340	359	2323	2323.1				6367	CTTNTKEGSNICL	322	334	1496.7	1496.8
		9955	KSDEVVSAIGGFIPEAPR	483	500	1871	1871.1				17516	GWYCDNAGSVSFFPQAETCK	340	359	2323	2323.2				6417	CTTNTKEGSNICL	322	334	1496.7	1496.9
		10001	KSDEVVSAIGGFIPEAPR	483	500	1871	1871.1				17565	GWYCDNAGSVSFFPQAETCK	340	359	2323	2323.1				6831	CTTNTKEGSNICL	322	334	1496.7	1496.9
		10229	KSDEVVSAIGGFIPEAPRDGQAYVR	483	507	2660.4	2660.5				18598	GWYCDNAGSVSFFPQAETCK	340	359	2323	2323.2				7662	CTTNTKEGSNICL	322	334	1496.7	1496.8
		10504	KSDEVVSAIGGFIPEAPRDGQAYVR	483	507	2660.4	2662				19132	GWYCDNAGSVSFFPQAETCK	340	359	2323	2323.2				7922	CTTNTKEGSNICL	322	334	1496.7	1496.9
		10646	KSDEVVSAIGGFIPEAPRDGQAYVR	483	507	2660.4	2660.5				19233	GWYCDNAGSVSFFPQAETCK	340	359	2323	2323.1				8275	CTTNTKEGSNICL	322	334	1496.7	1496.8
		15171	KSDEVVSAIGGFIPEAPR	483	500	1871	1872.6				9677	GWYCDNAGSVSFFPQAETCK	340	359	2323	2323				6777	CTTNTKEGSNICL	322	334	1496.7	1496.9
		9623	KSDEVVSAIGGFIPEAPRDGQAYVRK	483	508	2788.5	2788.6				9824	GWYCDNAGSVSFFPQAETCK	340	359	2323	2323				7012	CTTNTKEGSNICL	322	334	1496.7	1496.7
		9719	KSDEVVSAIGGFIPEAPRDGQAYVRK	483	508	2788.5	2788.7				10755	GWYCDNAGSVSFFPQAETCK	340	359	2323	2323.1				7193	CTTNTKEGSNICL	322	334	1496.7	1497
		9779	KSDEVVSAIGGFIPEAPRDGQAYVRK	483	508	2788.5	2788.7				13027	GWYCDNAGSVSFFPQAETCK	340	359	2323	2323.2				7263	CTTNTKEGSNICL	322	334	1496.7	1496.9
		9802	KSDEVVSAIGGFIPEAPR	483	500	1871	1871.2				16805	GWYCDNAGSVSFFPQAETCK	340	359	2323	2323.1				7844	CTTNTKEGSNICL	322	334	1496.7	1496.9
		10179	KSDEVVSAIGGFIPEAPRDGQAYVR	483	507	2660.4	2660.5				17358	GWYCDNAGSVSFFPQAETCK	340	359	2323	2323.1				5990	CTTNTKEGSNICL	322	334	1496.7	1497
		10281	KSDEVVSAIGGFIPEAPRDGQAYVR	483	507	2660.4	2662.5				17683	GWYCDNAGSVSFFPQAETCK	340	359	2323	2323				5621	TTNTKEGSNICL	323	334	1336.6	1336.7
		11022	KSDEVVSAIGGFIPEAPRDGQAYVR	483	507	2660.4	2660.5				17969	GWYCDNAGSVSFFPQAETCK	340	359	2323	2323.3				5620	TNTKEGSNICL	324	334	1235.6	1235.7
		9940	KSDEVVSAIGGFIPEAPRDGQAYVRK	483	508	2788.5	2788.8				18037	GWYCDNAGSVSFFPQAETCK	340	359	2323	2323.1				5519	TKEGSNICL	326	334	1020.5	1020.4
		10181	KSDEVVSAIGGFIPEAPRDGQAYVR	483	507	2660.4	2662.3				18327	GWYCDNAGSVSFFPQAETCK	340	359	2323	2323.1				5609	TKEGSNICL	326	334	1020.5	1018.8
		10235	KSDEVVSAIGGFIPEAPRDGQAYVR	483	507	2660.4	2662.6				18748	GWYCDNAGSVSFFPQAETCK	340	359	2323	2323.1				5508	TKEGSNICL	326	334	1020.5	1020.8
		10343	KSDEVVSAIGGFIPEAPRDGQAYVR	483	507	2660.4	2662.4				9262	GWYCDNAGSVSFFPQAETCK	340	359	2323	2323.1				5684	TKEGSNICL	326	334	1020.5	1021
		10452	KSDEVVSAIGGFIPEAPRDGQAYVR	483	507	2660.4	2662.2				10841	GWYCDNAGSVSFFPQAETCK	340	359	2323	2323				5401	EGSNICL	328	334	791.3	791.4
		9923	KSDEVVSAIGGFIPEAPRDGQAYVRK	483	508	2788.5	2790.2				11748	GWYCDNAGSVSFFPQAETCK	340	359	2323	2323.1				5627	TRTDRGWY	335	342	1053.5	1053.8
		10355	KSDEVVSAIGGFIPEAPR	483	500	1871	1871.3				14246	GWYCDNAGSVSFFPQAETCK	340	359	2323	2323.1				5618	TRTDRGWY	335	342	1053.5	1053.6
		16219	KSDEVVSAIGGFIPEAPR	483	500	1871	1872.4				14488	GWYCDNAGSVSFFPQAETCK	340	359	2323	2323.1				4967	TRTDRGW	335	341	890.4	890.6
		9720	KSDEVVSAIGGFIPEAPRDGQ	483	503	2171.1	2170.5				17234	GWYCDNAGSVSFFPQAETCK	340	359	2323	2323.1				4998	TRTDRGW	335	341	890.4	890.7
		9741	KSDEVVSAIGGFIPEAPRDGQAYVRK	483	508	2788.5	2790.4				17462	GWYCDNAGSVSFFPQAETCK	340	359	2323	2323.3				5017	TRTDRGW	335	341	890.4	889.9
		10232	KSDEVVSAIGGFIPEAPRDGQAYVRKDG	483	510	2960.5	2962.5				18428	GWYCDNAGSVSFFPQAETCK	340	359	2323	2323.5				4940	RTDRGW	336	341	789.4	789.6
		10541	KSDEVVSAIGGFIPEAPRDGQAYVR	483	507	2660.4	2660.7				18897	GWYCDNAGSVSFFPQAETCK	340	359	2323	2323.1				9927	GWYCDNAGSVSFFPQAETCK	340	359	2323	2323.1
		10591	KSDEVVSAIGGFIPEAPRDGQAYVR	483	507	2660.4	2660.5				9127	GWYCDNAGSVSFFPQAETCK	340	359	2323	2325.1				9878	GWYCDNAGSVSFFPQAETCK	340	359	2323	2323.1
		9692	KSDEVVSAIGGFIPEAPRDGQAYVRK	483	508	2788.5	2790.4				14436	GWYCDNAGSVSFFPQAETCK	340	359	2323	2323.4				9923	GWYCDNAGSVSFFPQAETCK	340	359	2323	2325.1
		9990	KSDEVVSAIGGFIPEAPRDGQAYVRK	483	508	2788.5	2788.8				14647	GWYCDNAGSVSFFPQAETCK	340	359	2323	2323				9834	GWYCDNAGSVSFFPQAETCK	340	359	2323	2322.6
		10710	SDEVVSAIGGFIPEAPR	484	500	1742.9	1743				14929	GWYCDNAGSVSFFPQAETCK	340	359	2323	2323.7				9978	GWYCDNAGSVSFFPQAETCK	340	359	2323	2324.2
		10559	SDEVVSAIGGFIPEAPR	484	500	1742.9	1743.3				15979	GWYCDNAGSVSFFPQAETCK	340	359	2323	2324.1				8239	YCDNAGSVSFFPQAETC	342	358	1951.8	1951.9
		10510	SDEVVSAIGGFIPEAPR	484	500	1742.9	1743				16731	GWYCDNAGSVSFFPQAETCK	340	359	2323	2323.1				8467	YCDNAGSVSFFPQAETCKVQ	342	361	2307	2307.2
		10609	SDEVVSAIGGFIPEAPR	484	500	1742.9	1743				16979	GWYCDNAGSVSFFPQAETCK	340	359	2323	2323.3				8261	YCDNAGSVSFFPQAETCKVQ	342	361	2307	2307.1
		10660	SDEVVSAIGGFIPEAPR	484	500	1742.9	1743				17054	GWYCDNAGSVSFFPQAETCK	340	359	2323	2323.4				8407	YCDNAGSVSFFPQAETCKVQ	342	361	2307	2307.2
		10739	SDEVVSAIGGFIPEAPRDGQAYVR	484	507	2532.3	2532.4				17113	GWYCDNAGSVSFFPQAETCK	340	359	2323	2323.1				8417	YCDNAGSVSFFPQAETCKVQ	342	361	2307	2307.1
		10789	SDEVVSAIGGFIPEAPRDGQAYVR	484	507	2532.3	2532.3				18277	GWYCDNAGSVSFFPQAETCK	340	359	2323	2323				8000	YCDNAGSVSFFPQAETCKVQ	342	361	2307	2307.2
		11067	SDEVVSAIGGFIPEAPRDGQAY	484	505	2277.1	2277.1				9273	GWYCDNAGSVSFFPQAETCK	340	359	2323	2324.1				8458	YCDNAGSVSFFPQAETCKVQ	342	361	2307	2308
		10146	SDEVVSAIGGFIPEAPRDGQAYVR	484	507	2532.3	2532.5				9725	GWYCDNAGSVSFFPQAETCK	340	359	2323	2323				8034	YCDNAGSVSFFPQAETCK	342	359	2079.9	2080.1
		10839	SDEVVSAIGGFIPEAPRDGQAYVR	484	507	2532.3	2532.4				9774	GWYCDNAGSVSFFPQAETCK	340	359	2323	2323.1				8368	YCDNAGSVSFFPQAETCKVQ	342	361	2307	2307.3
		10821	SDEVVSAIGGFIPEAPRDGQAYVR	484	507	2532.3	2534.4				13328	GWYCDNAGSVSFFPQAETCK	340	359	2323	2323.1				8325	YCDNAGSVSFFPQAETCKVQ	342	361	2307	2306.2
		10721	SDEVVSAIGGFIPEAPRDGQAYVR	484	507	2532.3	2534				13609	GWYCDNAGSVSFFPQAETCK	340	359	2323	2322.9				8193	YCDNAGSVSFFPQAETC	342	358	1951.8	1953
		10771	SDEVVSAIGGFIPEAPRDGQAYVR	484	507	2532.3	2533.9				14769	GWYCDNAGSVSFFPQAETCK	340	359	2323	2323.2				6233	YCDNAGSVSF	342	351	1118.4	1117.7
		10313	DEVVSAIGGFIPEAPR	485	500	1655.9	1656				14977	GWYCDNAGSVSFFPQAETCK	340	359	2323	2322.3				8510	YCDNAGSVSFFPQAETCKVQ	342	361	2307	2309.3
		10650	DEVVSAIGGFIPEAPRDGQAYVR	485	507	2445.2	2445.5				16917	GWYCDNAGSVSFFPQAETCK	340	359	2323	2323.8				8517	YCDNAGSVSFFPQAETCKVQ	342	361	2307	2308.2
		10623	DEVVSAIGGFIPEAPRDGQAYVR	485	507	2445.2	2447.4				17286	GWYCDNAGSVSFFPQAETCK	340	359	2323	2322.9				6069	YCDNAGSVSF	342	351	1118.4	1118.7
		8366	SAIGGFIPEAPR	489	500	1213.6	1213.8				17625	GWYCDNAGSVSFFPQAETCK	340	359	2323	2324				8294	YCDNAGSVSFFPQAETC	342	358	1951.8	1952.8
		9005	SAIGGFIPEAPRDGQAYVR	489	507	2003	2003.3				18104	GWYCDNAGSVSFFPQAETCK	340	359	2323	2323.1				8342	YCDNAGSVSFFPQAETC	342	358	1951.8	1953
		8755	AIGGFIPEAPRDGQAYVR	490	507	1916	1916.2				18166	GWYCDNAGSVSFFPQAETCK	340	359	2323	2323				8392	YCDNAGSVSFFPQAETC	342	358	1951.8	1952.4
		8396	IGGFIPEAPRDGQAYVR	491	507	1845	1845.1				18217	GWYCDNAGSVSFFPQAETCK	340	359	2323	2323				8568	YCDNAGSVSFFPQAETCKVQ	342	361	2307	2308.2
		7902	GFIPEAPRDGQAYVR	493	507	1674.8	1675				18475	GWYCDNAGSVSFFPQAETCK	340	359	2323	2323.4				8669	YCDNAGSVSFFPQAETCKVQ	342	361	2307	2307.8
		7172	FIPEAPRDGQAYVR	494	507	1617.8	1618.1				18536	GWYCDNAGSVSFFPQAETCK	340	359	2323	2323.2				9755	YCDNAGSVSFFPQAETCKVQ	342	361	2307	2307.7
		15021	DGQAYVRKDGEWVLLSTFLGGLVPR	501	525	2775.5	2777.1				8798	GWYCDNAGSVSFFPQAETCK	340	359	2323	2323.3				4678	YCDNAGSVS	342	350	971.4	971.6
		15059	DGQAYVRKDGEWVLLSTFLGGLVPR	501	525	2775.5	2775.6				10894	GWYCDNAGSVSFFPQAETCK	340	359	2323	2323.1				6037	YCDNAGSVSF	342	351	1118.4	1117.8
		15290	DGQAYVRKDGEWVLLSTFLGGLVPR	501	525	2775.5	2775.6				11096	GWYCDNAGSVSFFPQAETCK	340	359	2323	2323.1				6087	YCDNAGSVSF	342	351	1118.4	1118.7
		4719	DGQAYVR	501	507	807.4	807.5				11378	GWYCDNAGSVSFFPQAETCK	340	359	2323	2323.2				8125	YCDNAGSVSFFPQAETCK	342	359	2079.9	2081.1
		4800	DGQAYVRK	501	508	935.5	935.7				18375	GWYCDNAGSVSFFPQAETCK	340	359	2323	2323.5				8620	YCDNAGSVSFFPQAETCKVQ	342	361	2307	2307.8
		4829	DGQAYVR	501	507	807.4	806.9				8548	GWYCDNAGSVSFFPQAETCK	340	359	2323	2325.1				7531	CDNAGSVSFFPQAETCK	343	359	1916.8	1917
		15009	DGQAYVRKDGEWVLLSTFLGGLVPR	501	525	2775.5	2775.6				8669	GWYCDNAGSVSFFPQAETCK	340	359	2323	2325.2				7809	CDNAGSVSFFPQAETC	343	358	1788.7	1788.9
		15040	DGQAYVRKDGEWVLLSTFLGGLVPR	501	525	2775.5	2776.1				8748	GWYCDNAGSVSFFPQAETCK	340	359	2323	2323.1				8078	CDNAGSVSFFPQAETCKVQ	343	361	2143.9	2144.1
		15110	DGQAYVRKDGEWVLLSTFLGGLVPR	501	525	2775.5	2775.6				9222	GWYCDNAGSVSFFPQAETCK	340	359	2323	2325.2				7762	CDNAGSVSFFPQAETC	343	358	1788.7	1788.7
		15192	DGQAYVRKDGEWVLLSTFLGGLVPR	501	525	2775.5	2775.6				10948	GWYCDNAGSVSFFPQAETCK	340	359	2323	2323				7864	CDNAGSVSFFPQAETC	343	358	1788.7	1789.1
		15070	DGQAYVRKDGEWVLLSTFLGGLVPR	501	525	2775.5	2777.6				12205	GWYCDNAGSVSFFPQAETCK	340	359	2323	2323.3				8048	CDNAGSVSFFPQAETCKVQ	343	361	2143.9	2144.1
		15240	DGQAYVRKDGEWVLLSTFLGGLVPR	501	525	2775.5	2775.7				13548	GWYCDNAGSVSFFPQAETCK	340	359	2323	2323.3				8127	CDNAGSVSFFPQAETCKVQ	343	361	2143.9	2145.1
		4632	DGQAYVR	501	507	807.4	806.5				13699	GWYCDNAGSVSFFPQAETCK	340	359	2323	2323.1				7674	CDNAGSVSFFPQAETCK	343	359	1916.8	1917.9
		4673	DGQAYVR	501	507	807.4	807.6				14714	GWYCDNAGSVSFFPQAETCK	340	359	2323	2323.9				7915	CDNAGSVSFFPQAETC	343	358	1788.7	1789.4
		4771	DGQAYVR	501	507	807.4	807.6				14819	GWYCDNAGSVSFFPQAETCK	340	359	2323	2322.9				8007	DNAGSVSFFPQAETCKVQ	344	361	1983.9	1984
		4779	DGQAYVR	501	507	807.4	807.5				17909	GWYCDNAGSVSFFPQAETCK	340	359	2323	2322.5				8057	DNAGSVSFFPQAETCKVQ	344	361	1983.9	1983.9
		4679	DGQAYVR	501	507	807.4	807.4				18981	GWYCDNAGSVSFFPQAETCK	340	359	2323	2323				7924	AGSVSFFPQAETCKVQ	346	361	1754.8	1755
		4729	DGQAYVR	501	507	807.4	805.5				19305	GWYCDNAGSVSFFPQAETCK	340	359	2323	2323.6				7968	AGSVSFFPQAETCKVQ	346	361	1754.8	1754.9
[truncated: 6,742 more rows]

## Sheet: Figure 4
		All relevant data is included in the images provided

## Sheet: Figure 5
	Figure 5A
			Week 3 Data
				DS-CAV1 fresh			DS-Cav1 4°C						DT-preF fresh			DT-preF 4°C
			Dilution	Batch 1	Batch 2	Batch 2	Batch 1	Batch 2	Batch 2			Dilution	Batch 1	Batch 2	Batch 2	Batch 1	Batch 2	Batch 2
			1	4.5	4.5	4.2426	4.5	4.5	4.5			1	4.4298	4.5	4.5	4.4298	4.5	4.5
			3	4.5	4.1945	4.5	4.5	4.3706	4.2426			3	4.5	4.369	4.2427	3.7766	4.193	4.4188
			9	4.5	4.5	4.2426	3.8857	3.4411	4.4187			9	2.6305	3.9711	3.2285	2.4066	3.2551	2.7561
			27	3.9527	4.0695	4.5	2.4149	1.9657	3.441			27	1.4487	2.0479	1.5606	1.1392	1.7276	1.3199
			81	2.2271	2.4984	3.7198	0.972	1.0269	1.68			81	0.724	1.3838	1.0128	0.8327	1.1737	0.83
			243	1.1683	1.1409	1.9344	0.8073	0.7417	0.9432			243	0.7122	1.0438	0.7174	0.6438	1.0812	0.6915
			729	0.6316	0.7937	1.1008	0.4608	0.4975	0.6048			729	0.5524	0.8996	0.6701	0.5807	0.9364	0.6355
				0.6456	0.5709	0.472	0.578	0.5407	0.5031				0.5576	1.009	0.623	0.5357	0.9658	0.6246
			Replicate	1	2	3	1	2	3			Replicate	1	2	3	1	2	3
			Week 5 Data
				DS-CAV1 fresh			DS-Cav1 4C						DT-preF fresh			DT-preF 4C
			Dilution	Batch 1	Batch 2	Batch 2	Batch 1	Batch 2	Batch 2			Dilution	Batch 1	Batch 2	Batch 2	Batch 1	Batch 2	Batch 2
			1	4.5	4.4373	4.4308	4.4151	4.5	4.4308			1	4.5	4.2606	4.4309	4.5	4.4367	4.4309
			3	4.5	4.5	4.5	4.5	4.5	3.7318			3	4.4151	4.4367	4.5	2.9919	4.5	4.4309
			9	4.5	4.4373	4.0329	1.8843	4.4373	1.9325			9	1.7435	2.6885	2.8569	1.3943	2.1814	1.9117
			27	3.3737	4.4373	2.6455	1.0592	2.2387	0.8491			27	1.1036	1.2615	1.2719	1.0264	1.1522	1.0205
			81	1.7144	3.4831	1.4593	0.832	0.9838	0.5736			81	0.8058	0.902	0.8383	0.7953	0.8399	0.655
			243	0.9956	1.6067	0.6271	0.738	0.6262	0.4755			243	0.7121	0.6366	0.5667	0.7334	0.6144	0.5477
			729	0.6883	0.93	0.5647	0.5976	0.5048	0.4372			729	0.6482	0.6807	0.5714	0.7571	0.6369	0.5499
				0.2596	0.4672	0.4705	0.2801	0.4536	0.4404				0.775	0.5305	0.4504	0.7947	0.5767	0.5359
			Replicate	1	2	3	1	2	3			Replicate	1	2	3	1	2	3
	Figure 5B
																22448.5	48329	998.15	33147.5	3910.45
				IC50 is indicated for each animal
				Neutralization assay 4th time					3rd time					2nd time					1st time
		Replicates	Animal number	DT-preF 4˚C	DT-preF Fresh	DS-Cav1 4˚C	DS-Cav1 Fresh	Animal number	DT-preF 4˚C	DT-preF Fresh	DS-Cav1 4˚C	DS-Cav1 Fresh	Animal number	DT-preF 4˚C	DT-preF Fresh	DS-Cav1 4˚C	DS-Cav1 Fresh	Animal number	DT-preF 4˚C	DT-preF Fresh	DS-Cav1 4˚C	DS-Cav1 Fresh
			1	9180	11779	245.9	14326	1	3890	2377	1656	17100	1	13705	4236	3491	3889	1	3643	6494	450.5	3985
			2	10071	200222	3774	54309	2	7266	22991	4783	9010	2	12762	76053	24329	10704	2	98708	207414	3144	10999
			3	5399	17029	7034	3605	3	3229	17546	9175	1986	3	6463	8255	3979	2614	3	49133	16061	8028	1756
			4	19816	6414	10806	13297	4	24288	2291	2529	2844	4	33243	5985	5605	2530	4	10456	7636	4373	2956
			5	58581	30558	9874	31781	5	21832	5005	1552	6761	5	76935	7534	538.2	8270	5	61331	10101	5432	16037
			6	90405	6108	1422	57311	6	24347	3791	4694	19053	6	19596	6104	2569	10721	6	45497	15625	4906	10672
			7	6569	8060	22425	5907	7	9191	4554	17083	2582	7	7461	22387	11091	5690	7	12527	38169	20179	13627
			8	7632	7856	1253	25805	8	4882	3951	582.5	2898	8	4904	8948	2488	6529	8	5718	6312	3022	10713
			9	8100	3448	3591	15271	9	2259	1821	2360	11820	9	1818	2003	1573	10939	9	3371	8122	3581	10075
			10	22982	41371	604.3	35568	10	22955	12191	501.5	3078	10	10418	107.3	103.4	1796	10	21915	55287	1392	30727
				Animal number	DT-preF 4˚C	DT-preF Fresh	DS-Cav1 4˚C	DS-Cav1 Fresh
			Averages all4	1	7604.5	6221.5	1460.85	9825
			These are the plotted data	2	32201.8	126670	9007.5	21255.5
		Finals		3	16056	14722.8	7054	2490.25
				4	21950.8	5581.5	5828.25	5406.75
				5	54669.8	13299.5	4349.05	15712.2
				6	44961.2	7907	3397.75	24439.2
				7	8937	18292.5	17694.5	6951.5
				8	5784	6766.75	1836.38	11486.2
				9	3887	3848.5	2776.25	12026.2
				10	19567.5	27239.1	650.3	17792.2
				Averages (Mean)	21562	23054.9	5405.48	12738.5
				% of Fresh mean titer	93.5243		42.4341
	Figure 5C
			DT-preF Fresh	DT-preF 4˚C	DSCAV1 Fresh	DSCAV1 4˚C
			100	93.5243	100	42.4341

## Sheet: Figure 6
Figure 6A Neutralization titers
IC50 is reported-calculated from Graphpad PRISM
Figure 6A	Neutralization assay	DS-CAV1		DT-preF
Neutralization Titers	Replicate 1	Animal #	Neut titer	Animal #	Neut titer
		#51	1783	#71	32466
		#52	723.7	#72	47160
		#53	823.6	#73	8291
		#54	1699	#74	28508
		#55	1972	#75	8984
		#56	1956	#76	21300
		#57	381.8	#77	24208
		#58	8454	#78	8404
		#59	6617	#79	45729
		#60	3867	#80	Died before expt
	Geo mean		1887.92		20517.2
	Fold over geo		1		10.8676
	Neutralization assay	DS-CAV1		DT-preF				Neutralization assay	DS-CAV1		DT-preF
	Replicate 2	Animal #	Neut titer	Animal #	Neut titer			Finals	Animal #	Neut titer	Animal #	Neut titer
		#51	2204	#71	95700			Average of Replicate 1 and 2	#51	1993.5	#71	64083
		#52	757.1	#72	32161				#52	740.4	#72	39660.5
		#53	1282	#73	5272				#53	1052.8	#73	6781.5
		#54	337	#74	37595				#54	1018	#74	33051.5
		#55	1956	#75	13102				#55	1964	#75	11043
		#56	2864	#76	14513				#56	2410	#76	17906.5
		#57	332	#77	26834				#57	356.9	#77	25521
		#58	14563	#78	12371				#58	11508.5	#78	10387.5
		#59	5178	#79	12361				#59	5897.5	#79	29045
		#60	3245	#80	Died before expt				#60	3556	#80
	Geo mean		1784.84		19838.5			Geo mean		1909.65		21206.4
	Fold over geo		1		11.115			Fold over geo		1		11.1049
Figure 6B			preF binding titers		DS-CAV1	Animal numbers 51-60
preF Binding titers (ELISA)			2 replicates on separate plates		DT-preF	Animal numbers 71-79
			Mota	Mota	#51	#51	#71	#71	#52	#52	#72	#72	#53	#53	#73	#73	#54	#54	#74	#74	#55	#55	#75	#75
			4.02265	3.73134	1.8773	1.6914	2.2617	2.2517	1.1222	1.0222	1.5464	1.5886	1.6478	1.7163	1.6868	1.6746	1.621	1.601	2.1592	1.8884	1.221	1.6741	3.2504	3.1379
			3.54555	4.03234	1.6278	1.5912	2.2106	2.202	0.7919	0.7086	1.7944	1.8206	1.6239	1.5848	1.6832	1.6998	1.5287	1.5142	1.9063	1.7551	1.3262	1.4011	3.1924	3.0129
			3.32365	2.85624	1.2177	1.1865	1.7196	1.8564	0.5066	0.4802	1.5935	1.5608	1.2529	1.2421	1.3611	1.3573	1.1601	1.1572	1.5274	1.3437	0.9715	1.0879	2.7338	2.7119
			1.74625	1.54384	0.8404	0.7992	1.3	1.3421	0.2536	0.2052	1.1519	1.1749	0.87	0.8597	0.88	0.9837	0.7592	0.7651	0.9031	0.7797	0.6127	0.6598	2.2205	2.2056
			0.725145	0.674236	0.5686	0.5383	0.9036	0.9523	0.1533	0.1502	0.8109	0.8338	0.5532	0.6101	0.6723	0.6806	0.4836	0.5202	0.6573	0.4595	0.453	0.4641	1.6084	1.7047
			0.265645	0.267836	0.3067	0.3125	0.5495	0.5893	0.0402	0.014	0.5039	0.4994	0.3029	0.3017	0.3573	0.3846	0.2363	0.2355	0.3053	0.1429	0.2308	0.1986	1.0764	1.0394
			0.159745	0.166436	0.201	0.2071	0.3621	0.3953	0.0397	0.0507	0.3717	0.3535	0.1773	0.2055	0.286	0.265	0.1387	0.1533	0.2406	0.0717	0.1478	0.1519	0.595	0.7056
			0.0710455	0.0727364	0.0048	0.0111	0.0882	0.0426	-0.0109	-0.0088	0.0355	0.1105	-0.0048	-0.0342	0.0307	0.0043	-0.002	-0.0316	-0.0186	-0.1854	-0.0516	-0.0538	0.0199	0.0053
				#51	#71	#52	#72	#53	#73	#54	#74	#55	#75						Finals	#51	1721.2	#71	3776.94
			Dilution (log X)	3.23583	3.57714	2.56773	3.49276	3.27654	3.34454	3.19839	3.26799	3.10483	3.98244							#52	369.602	#72	3109.97
			Antilog	1721.2	3776.94	369.602	3109.97	1890.35	2210.74	1579.01	1853.48	1273	9603.8							#53	1890.35	#73	2210.74
																				#54	1579.01	#74	1853.48
																				#55	1273	#75	9603.8
				#56	#76	#57	#77	#58	#78	#59	#79	#60								#56	3492.21	#76	2618.22
			Dilution (log X)	3.5431	3.41801	3.58308	3.49384	3.17387	3.37899	3.34531	3.23842	3.26722								#57	3828.95	#77	3117.72
			Antilog	3492.21	2618.22	3828.95	3117.72	1492.36	2393.24	2214.67	1731.5	1850.23								#58	1492.36	#78	2393.24
																				#59	2214.67	#79	1731.5
																				#60	1850.23
																				Mean	1971.16		3379.51
																				Fold over	1.71448
																				Geomean	1696.64		2924.24
																				Fold over	1.72354
			Mota	Mota	#56	#56	#76	#76	#57	#57	#77	#77	#58	#58	#78	#78	#59	#59	#79	#79	#60	#60
			3.72881	4.03952	3.1652	2.677	1.8288	1.2307	2.5443	2.4879	2.7127	2.1563	2.1822	1.7732	2.7987	2.2596	2.0331	1.7506	1.9674	1.6945	2.12	1.7766
			3.55271	4.03952	2.519	2.5423	1.7056	1.3946	2.062	1.9832	2.3669	2.1061	1.7672	1.4225	2.2386	1.9585	1.7561	1.7039	1.6066	1.4716	1.7537	1.5826
			3.72881	3.13642	1.9534	1.9402	1.4507	1.1894	1.6776	1.7545	1.8841	1.6942	1.3221	1.0768	1.7786	1.517	1.3671	1.4426	1.2325	1.2228	1.3181	1.3535
			1.75801	1.76532	1.3201	1.3381	1.1623	0.8984	1.1317	1.0867	1.3711	1.1634	0.8219	0.6591	1.1485	0.9983	0.9051	0.9949	0.8002	0.8221	0.8103	0.8631
			0.79101	0.75462	0.8931	0.9018	0.8582	0.5885	0.7306	1.2037	0.8897	0.7276	0.5401	0.4039	0.7503	0.5247	0.6126	0.7135	0.5546	0.5979	0.5411	0.6257
			0.30511	0.31972	0.4478	0.5067	0.5387	0.3008	0.3458	0.7726	0.5316	0.3027	0.2388	0.0923	0.374	0.195	0.2768	0.357	0.2563	0.3341	0.2314	0.3135
			0.17591	0.17122	0.2859	0.3142	0.3555	0.1495	0.2128	0.6239	0.3306	0.1308	0.1566	0.0669	0.2539	0.042	0.1847	0.2571	0.2074	0.2567	0.1655	0.2299
			0.08741	0.09032	-0.0279	-0.0156	0.1135	-0.1575	-0.0677	0.2817	0.0953	-0.1607	-0.0679	-0.154	0.022	-0.237	-0.0497	-0.0548	0.0185	0.0223	-0.0559	-0.0524
Figure 6C	Alum F binding antibodies	ELISA-OD reported
		Young	Young	Young	Old	Old	Old
	Day	t0	t21	t35	t0	t21	t35
			0.215	1.891				Young#1
			0.315	1.875				Young#3
			0.163	1.65				Young#5
					0.055	0.434	1.756	Old#2
					0.057	0.204	1.494	Old#3
					0.055	0.153	1.315	Old#4
					0.054	0.245	1.346	Old#5
					0.056	0.132	0.611	Old#6
					0.056	0.135	0.643	Old#7
Figure 6D	Young (Low dose)	Old-High Dose
ASC x 10^6 (Vaccine-specific IgG reported)	0.4		Young#1
	0.7		Young#3
	0.4		Young#5
		1.2	Old#1
		0.5	Old#2
		0.3	Old#3
		0.1	Old#4
		0.1	Old#7
		0.1	Old#8
Figure 6E-Immunosenescence Neutralization titers	Data=average of 2 plates for each animal
	Y=Young	O=Old
	LD=low dose	HD=High dose
	F=Female	M=Male
	Murine Neutalization titers
	Y1 LD Female (F)	317.8	O1 LD F	100	O1 HD F	9009
	Y2 LD F	219.7	O2 LD F	1438	O2 HD F	123.2
	Y3 LD F	698.1	O3 LD F	100	O3 HD F	722
	Y4 LD F	1094	O4 LD F	100	O4 HD F	20982
	Y5 LD F	763.2	O5 LD F	100	O5 HD F	518.9
	Y6 LD F	4038	O6 LD F	100	O6 HD F	2038
	Y1LD Male (M)	651.3	O7LD F	100	O7HD F	126
	Y2LD M	200	O1LD M	828.9	O7HD M	279
	Y3LD M	959.3	O2LD M	200	O2HD M	860.6
	Y4LD M	686.3	O3LD M	2012	O3HD M	200
	Y5LD M	26140	O4LD M	200	O4HD M	200
	Y6LD M	200	O5LD M	527.5	O5HD M	3620
			O6LD M	648.7	O6HD M	200
	Geo mean	804.658		246.612		808.398

## Sheet: Figure 7
	Figure 7B
			Cotton Rat Lung titers	PBS	Live RSV/A/Tracy	DT-preF (2 ug/dose, Alum)	DT-preF (10ug/dose, Alum)
				5.25	1.23	1.23	1.34
				5.25		1.11	1.1
				5.39	1.27	1.08	1.27
				5.38	1.41	1.27	1.16
				5.26	1.19	1.18	1.46
				PBS	Live RSV/A/Tracy	DT-preF (2 ug/dose, Alum)	DT-preF (10ug/dose, Alum)
			Mean	5.31	1.28	1.18	1.27
			Std deviations	0.07	0.1	0.08	0.14
	Figure 7C		Table 1: RSV/A/Tracy Serum Neutralizing Titer on Day 0										Table 2: RSV/A/Tracy Serum Neutralizing Titer on Day +21
			Group	Vaccine	RSV/A Neutralizing Titer (log2) in Cotton Rat								Group	Vaccine	RSV/A Neutralizing Titer (log2) in Cotton Rat								Table 3: RSV/A/Tracy Serum Neutralizing Titer on Day +35										Table 4: RSV/A/Tracy Serum Neutralizing Titer on Day +39
					A	B	C	D	E		Mean				A	B	C	D	E	Cotton Rat	Mean		Group	Vaccine	RSV/A Neutralizing Titer (log2) in Cotton Rat									Vaccine	RSV/A Neutralizing Titer (log2) in Cotton Rat
			1	Saline	2						2		1	Saline	2	2	2	2	2		2				A	B	C	D	E	Cotton Rat	Mean		Group		A	B	C	D	E	Cotton Rat	Mean
			2	Live RSV/A/Tracy Day 0	2						2		2	Live RSV/A/Tracy Day 0	6.5	d	5	5	5.5		5.5		1	Saline	2	2	2	2	2		2		1	Saline	2	2	2	2	2		2
			3	DT-preF (2 µg) + ALH	2						2		3	DT-preF (2 µg) + ALH	2	2.5	2	4	4		2.9		2	Live RSV/A/Tracy Day 0	6	d	6	4.5	6		5.6		2	Live RSV/A/Tracy Day 0	5	d	6.5	5.5	6		5.8
			4	DT-preF (10 µg) + ALH	2						2		4	DT-preF (10 µg) + ALH	3	2.5	4	2	2		2.7		3	DT-preF (2 µg) + ALH	8.5	8.5	8	9	9.5		8.7		3	DT-preF (2 µg) + ALH	8	8	7	9	10		8.4
																							4	DT-preF (10 µg) + ALH	9	9	9	8.5	9.5		9		4	DT-preF (10 µg) + ALH	9	9	8.5	9	7.5		8.6
				MEANS
				RSV A Neut titers	Titers	0	21	35	39	Day
					PBS	2	2	2	2
					Live RSV/A/Tracy	2	5.5	5.6	5.8
					DT-preF (2 ug)	2	2.9	8.7	8.4
					DT-preF (10ug)	2	2.7	9	8.6
					Std deviations
					PBS	0	0	0	0
					Live RSV/A/Tracy	0	0.7	0.8	0.6
					DT-preF (2 ug)	0	1	0.6	1.1
					DT-preF (10ug)	0	0.8	0.4	0.7
	Figure 7D
				Table 5: RSV/B/18537 Serum Neutralizing Titer on Day 0										Table 6: RSV/B/18537 Serum Neutralizing Titer on Day +21
				Group	Vaccine	RSV/B Neutralizing Titer (log2) in Cotton Rat								Group	Vaccine	RSV/B Neutralizing Titer (log2) in Cotton Rat								Table 7: RSV/B/18537 Serum Neutralizing Titer on Day +35										Table 8: RSV/B/18537 Serum Neutralizing Titer on Day +39
						A	B	C	D	E	Cotton Rat	Mean				A	B	C	D	E	Cotton Rat	Mean		Group	Vaccine	RSV/B Neutralizing Titer (log2) in Cotton Rat									Vaccine	RSV/B Neutralizing Titer (log2) in Cotton Rat
				1	Saline	2						2		1	Saline	2	2	2	2	2		2				A	B	C	D	E	Cotton Rat	Mean		Group		A	B	C	D	E	Cotton Rat	Mean
				2	Live RSV/A/Tracy Day 0	2						2		2	Live RSV/A/Tracy Day 0	5	d	3	3	2		3.3		1	Saline	2	2	2	2	2		2		1	Saline	2	2	2	2	2		2
				3	DT-preF (2 µg) + ALH	2						2		3	DT-preF (2 µg) + ALH	2	2	2	4	3.5		2.7		2	Live RSV/A/Tracy Day 0	5	d	3	2.5	2		3.1		2	Live RSV/A/Tracy Day 0	5	d	3	3.5	3		3.6
				4	DT-preF (10 µg) + ALH	2						2		4	DT-preF (10 µg) + ALH	2	2	2	2	2		2		3	DT-preF (2 µg) + ALH	8	7	7	9	8		7.8		3	DT-preF (2 µg) + ALH	8	7	7	8.5	8		7.7
																								4	DT-preF (10 µg) + ALH	8	8.5	7.5	7.5	4		7.1		4	DT-preF (10 µg) + ALH	8	8	7	5	7		7
				MEANS
				RSV B Neut titers	Titers	0	21	35	39	Day
					PBS	2	2	2	2
					Live RSV/A/Tracy	2	3.3	3.1	3.6
					DT-preF (2 ug)	2	2.7	7.8	7.7
					DT-preF (10ug)	2	2	7.1	7
					Std deviations
					PBS	0	0	0	0
					Live RSV/A/Tracy	0	1.3	1.3	0.9
					DT-preF (2 ug)	0	1	0.8	0.7
					DT-preF (10ug)	0	0	1.8	1.2

## Sheet: Supp.Fig.1
Supplemental Figure 1A
Mota
	Conc. (ug/mL)	DS-Cav1	DT-PreF
	0.5	3.75925	4.06025
	0.25	3.36135	3.45825
	0.125	1.55925	1.95995
	0.0625	0.73475	0.96305
	0.03125	0.39535	0.43715
	0.015625	0.20335	0.24025
	0.007813	0.09555	0.11245
D25
	Conc. (ug/mL)	DS-Cav1	DT-PreF
	10	3.81865	3.51765
	5	3.81865	3.51765
	2.5	3.51765	2.11965
	1.25	1.07745	0.78445
	0.625	0.29045	0.30545
	0.3125	0.16245	0.11665
	0.15625	-0.02975	0.05645
	0.078125	0.00475	0.02685
MPE8
	Conc. (ug/mL)	DS-Cav1	DT-PreF
	10	3.69755	3.69755
	5	3.69755	3.39645
	2.5	1.56395	1.66405
	1.25	0.23025	0.69705
	0.625	-0.11025	0.16885
	0.3125	-0.21095	0.07065
	0.15625	-0.15925	0.08045
	0.078125	-0.19235	-0.04305
Supplemental Figure 1B
	Protein concentration (ug/mL)	Fluorescence 1
	304	60515	61256	62178
	152	60098	60967	55517
	76	42968	42240	47078
	38	19626	25181	27361
	19	20558	16424	15622
	9.5	11458	12183	15855
	4.75	13784	14490	12563
	2.375	11377	10891	11433

## Sheet: Supplemental Fig. 2
			All data is included in the figure

## Sheet: Supp.Fig.3
Supplemental Figure 3A				Average
		Uncrosslinked preFC		Uncrosslinked preFC
		53.98	Inflection point 1 (°C)	54.19	Inflection point 1 (°C)
		80.02	Inflection point 2 (°C)	80.05	Inflection point 2 (°C)
		Uncrosslinked preFC Replicate
		54.4	Inflection point 1 (°C)
		80.08	Inflection point 2 (°C)
				Average
		Crosslinked DT-preF		Crosslinked DT-preF
		79.73	Inflection point 1 (°C)	79.63	Inflection point 1 (°C)
		N/A	Inflection point 2 (°C)	N/A	Inflection point 2 (°C)
		Crosslinked DT-preF replicate
		79.53	Inflection point 1 (°C)
		N/A	Inflection point 2 (°C)
Supplemental Figure 3B
5C4/AM14-Week8
	Raw					Background Corrected
	DSCav1-Fresh-I	DSCav1-Fresh-II	DSCav1-4°C-I	DSCav1-4°C-II		DSCav1-Fresh-I	DSCav1-Fresh-II	DSCav1-4°C-I	DSCav1-4°C-II
	4.1394	4.1394	4.1394	4.1394		3.83568	3.83568	3.83568	3.83568
	3.6623	3.8383	2.8606	2.9633		3.35858	3.53457	2.55687	2.65957
	4.1394	4.1394	1.7244	1.7311		3.83568	3.83568	1.42067	1.42738
	2.677	2.5373	0.9533	0.9822		2.37328	2.23358	0.649575	0.678475
	1.7891	1.6891	0.6059	0.6206		1.48537	1.38538	0.302175	0.316875
	1.01	0.9843	0.4525	0.4447		0.706275	0.680575	0.148775	0.140975
	0.6426	0.6252	0.379	0.3916	Avg/ Background	0.338875	0.321475	0.075275	0.087875
	0.3041	0.311	0.3117	0.2881	0.303725
	Raw					Background Corrected
	DT-preF-Fresh-I	DT-preF-Fresh-II	DT-preF-4°C-I	DT-preF-4°C-II		DT-preF-Fresh-I	DT-preF-Fresh-II	DT-preF-4°C-I	DT-preF-4°C-II
	4.1355	4.1355	3.8345	4.1355		3.65445	3.65445	3.35345	3.65445
	3.3574	3.0563	2.6442	2.4921		2.87635	2.57525	2.16315	2.01105
	1.4418	1.4607	1.217	1.283		0.96075	0.97965	0.73595	0.80195
	0.8849	0.8206	0.7455	0.7219		0.40385	0.33955	0.26445	0.24085
	0.6096	0.6115	0.5745	0.5744		0.12855	0.13045	0.09345	0.09335
	0.539	0.5127	0.5135	0.4687		0.05795	0.03165	0.03245	-0.01235
	0.5046	0.5158	0.4959	0.5068	Avg/ Background	0.02355	0.03475	0.01485	0.02575
	0.4921	0.4786	0.4827	0.4708	0.48105
D25-Week8
	Raw					Background Corrected
	DSCav1-Fresh-I	DSCav1-Fresh-II	DSCav1-4°C-I	DSCav1-4°C-II		DSCav1-Fresh-I	DSCav1-Fresh-II	DSCav1-4°C-I	DSCav1-4°C-II
	4.1376	4.1376	3.6605	3.8366		3.48765	3.48765	3.01055	3.18665
	3.6605	4.1376	3.8366	3.8366		3.01055	3.48765	3.18665	3.18665
	3.2345	3.0585	3.3595	3.4387		2.58455	2.40855	2.70955	2.78875
	1.9228	1.9202	2.0695	2.0769		1.27285	1.27025	1.41955	1.42695
	1.3227	1.0603	1.2356	1.1442		0.67275	0.41035	0.58565	0.49425
	0.8674	0.9715	1.0349	0.886		0.21745	0.32155	0.38495	0.23605
	0.6582	0.8323	0.665	0.783	Avg/ Background	0.00825	0.18235	0.01505	0.13305
	0.4887	0.638	0.7318	0.7413	0.64995
	Raw					Background Corrected
	DT-preF-Fresh-I	DT-preF-Fresh-II	DT-preF-4°C-I	DT-preF-4°C-II		DT-preF-Fresh-I	DT-preF-Fresh-II	DT-preF-4°C-I	DT-preF-4°C-II
	4.1346	3.6574	4.1346	4.1346		3.6591	3.1819	3.6591	3.6591
	3.5325	3.8335	4.1346	3.6574		3.057	3.358	3.6591	3.1819
	2.2155	2.3942	2.7728	2.5113		1.74	1.9187	2.2973	2.0358
	1.4347	1.4872	1.4765	1.5491		0.9592	1.0117	1.001	1.0736
	0.7256	1.0999	1.391	1.1651		0.2501	0.6244	0.9155	0.6896
	0.6828	0.8258	1.0097	0.9963		0.2073	0.3503	0.5342	0.5208
	0.4031	0.4332	0.6843	1.0332	Avg/ Background	-0.0724	-0.0423	0.2088	0.5577
	0.522	0.4898	0.2936	0.5966	0.4755
5C4/AM14-Week11
	Raw					Background Corrected
	DSCav1-Fresh-I	DSCav1-Fresh-II	DSCav1-4°C-I	DSCav1-4°C-II		DSCav1-Fresh-I	DSCav1-Fresh-II	DSCav1-4°C-I	DSCav1-4°C-II
	4.2312	4.2312	2.4988	2.2489		3.94435	3.94435	2.21195	1.96205
	4.2312	4.2312	1.6089	1.4156		3.94435	3.94435	1.32205	1.12875
	3.5322	3.453	0.9817	0.8929		3.24535	3.16615	0.69485	0.60605
	2.3619	2.3281	0.6141	0.5542		2.07505	2.04125	0.32725	0.26735
	1.4064	1.3948	0.496	0.4598		1.11955	1.10795	0.20915	0.17295
	0.7447	0.804	0.3498	0.3252		0.45785	0.51715	0.06295	0.03835
	0.5603	0.5548	0.349	0.343	Avg/ Background	0.27345	0.26795	0.06215	0.05615
	0.2855	0.3086	0.2755	0.2778	0.28685
	Raw					Background Corrected
	DT-preF-Fresh-I	DT-preF-Fresh-II	DT-preF-4°C-I	DT-preF-4°C-II		DT-preF-Fresh-I	DT-preF-Fresh-II	DT-preF-4°C-I	DT-preF-4°C-II
	3.9304	3.7543	3.6294	3.5325		3.43735	3.26125	3.13635	3.03945
	3.0554	3.001	2.345	2.2144		2.56235	2.50795	1.85195	1.72135
	1.7277	1.5171	1.1519	1.2136		1.23465	1.02405	0.65885	0.72055
	0.9306	0.8489	0.7416	0.7178		0.43755	0.35585	0.24855	0.22475
	0.6709	0.6352	0.6239	0.594		0.17785	0.14215	0.13085	0.10095
	0.5546	0.5081	0.5074	0.4906		0.06155	0.01505	0.01435	-0.00245
	0.5455	0.5461	0.5359	0.511	Avg/ Background	0.05245	0.05305	0.04285	0.01795
	0.5115	0.4855	0.4934	0.4818	0.49305
D25-Week11
	Raw					Background Corrected
	DSCav1-Fresh-I	DSCav1-Fresh-II	DSCav1-4°C-I	DSCav1-4°C-II		DSCav1-Fresh-I	DSCav1-Fresh-II	DSCav1-4°C-I	DSCav1-4°C-II
	3.532	3.3858	3.532	3.2309		2.43302	2.28683	2.43302	2.13192
	3.1895	3.3858	3.0548	3.1895		2.09052	2.28683	1.95583	2.09052
	2.9299	2.7996	2.7838	2.6512		1.83092	1.70062	1.68482	1.55222
	2.0161	2.0135	2.0696	2.0636		0.917125	0.914525	0.970625	0.964625
	1.5183	1.4789	1.3933	1.5311		0.419325	0.379925	0.294325	0.432125
	1.4705	1.301	1.2455	1.3652		0.371525	0.202025	0.146525	0.266225
	1.1254	1.0375	1.0169	1.0005	Avg/ Background	0.026425	-0.061475	-0.082075	-0.098475
	1.1907	1.1333	1.1258	0.9461	1.09898
	Raw					Background Corrected
	DT-preF-Fresh-I	DT-preF-Fresh-II	DT-preF-4°C-I	DT-preF-4°C-II		DT-preF-Fresh-I	DT-preF-Fresh-II	DT-preF-4°C-I	DT-preF-4°C-II
	3.2309	3.2767	3.2309	3.1895		2.285	2.3308	2.285	2.2436
	2.6512	2.5682	2.6182	2.6995		1.7053	1.6223	1.6723	1.7536
	1.9591	1.9454	1.8244	1.9805		1.0132	0.9995	0.8785	1.0346
	1.323	1.3273	1.3087	1.3278		0.3771	0.3814	0.3628	0.3819
	1.1197	1.0488	0.9549	0.9591		0.1738	0.1029	0.009	0.0132
	1.0901	0.885	0.8173	0.9605		0.1442	-0.0609	-0.1286	0.0146
	0.9198	0.8349	0.885	0.9524	Avg/ Background	-0.0261	-0.111	-0.0609	0.0065
	1.0025	0.9234	0.9598	0.8979	0.9459
